# Supplementary material for: Genetic architecture distinguishes tinnitus from hearing loss
Source: Nat Commun. 2024 Jan 19;15:614. doi: 10.1038/s41467-024-44842-x (PMC10799010; doi:10.1038/s41467-024-44842-x)
Supplement: Supplementary file 4 — Supplementary Data 1 [file 41467_2024_44842_MOESM4_ESM.xlsx]

## Sheet: 1 Demographics
Supplementary Data 1. Demographics of the study cohorts
A. United Kingdom Biobank (UKB) European ancestry cohorta
Tinnitus status	Most or all of the time	A lot of the time	Some of the time	Not now, but have in the past	No, never	Total	p-Valueb
N subjects (%)c	11,842 (6.84)	4,624 (2.67)	16,276 (9.41)	20,047 (11.59)	120,226 (69.49)	173,015 (100.00)
Age (SD)d	60.67 (7.25)	60.25 (7.36)	59.35 (7.84)	57.24 (8.42)	57.68 (8.25)		< 2x10-16
Hearing difficulty
Hearing difficultye (%)	8,136 (68.82)	2,614 (56.53)	6,981 (42.89)	6,528 (32.56)	24,129 (20.07)	48,388 (27.97)	< 2x10-16
Without hearing difficulty (%)	3,706 (31.30)	2,010 (43.47)	9,295 (57.11)	13,519 (67.44)	96,097 (79.93)	124,627 (72.03)
Sexf							< 2x10-16
Women (%)	4,740 (40.09)	2,110 (45.63)	8,244 (50.65)	10,718 (53.46)	67,185 (55.88)	92,997 (53.76)
Men (%)	7,102 (60.07)	2,514 (54.37)	8,032 (49.35)	9,329 (46.54)	53,041 (44.12)	80,018 (46.25)
aParticipants of European descent as defined by genotyping (see Methods).
bp-Values based on the Cochran-Armitage test for trend.
cExcludes 3,004 who answered "unsure" or "missing".
dAge for tinnitus cases with hearing difficulty (mean = 60.34, SD = 7.54) was significantly higher than age for tinnitus cases without hearing difficulty (mean = 57.69, SD = 8.23; p < 0.0000).
eSelf-report of hearing difficulty; a subset of the total who self-reported tinnitus.
fSex determined by genotyping.
B. Million Veteran Program (MVP) cohort
	ICD Tinnitus		Self-reported Tinnitusb		ICD, self-report, or both
Ancestry groupa	Cases	Controls	Cases	Controls	Cases	Controls	Total	p-Valuec
Overall Total (%)	108,772 (25.66)	315,138 (74.34)	91,757 (32.16)	193,580 (67.84)	150,969 (35.61)	272,941 (64.39)	423,910 (100.00)
Age (SD)d	62.22 (12.89)	61.83 (13.54)	65.02 (11.2)	64.6 (12.39)	62.97 (12.57)	61.5 (13.78)	61.97 (13.38)	< 2x10-16
Hearing difficulty								< 2x10-16
Hearing difficultye (%)	96,667 (44)	123,045 (56)	74,478 (45.24)	90,148 (54.76)	124,572 (56.7)	95,140 (43.3)	219,712 (100.00)
Without hearing difficulty (%)	12,105 (11.13)	192,093 (88.87)	17,279 (18.83)	103,432 (81.17)	26,397 (17.49)	177,801 (82.51)	204,198 (100.00)
Sex								< 2x10-16
Women (%)	6,397 (17.87)	29,407 (82.13)	4,313 (19.33)	17,998 (80.67)	8,593 (24.00)	27,211 (76.00)	35,804 (100.00)
Men (%)	102,375 (26.38)	285,731 (73.62)	87,444 (33.25)	175,582 (66.75)	142,376 (36.68)	245,730 (63.32)	388,106 (100.00)
European Total (%)	85,414 (27.65)	223,465 (72.35)	78,186 (34.45)	148,761 (65.55)	120,934 (39.15)	187,945 (60.85)	308,879 (100.00)
Age (SD)	63.69 (12.72)	63.911 (13.75)	65.79 (11.08)	66.15 (12.56)	64.46 (12.40)	63.54 (14.11)	63.90 (13.47)	< 2x10-16
Hearing difficulty								< 2x10-16
Hearing difficultye (%)	78,097 (43.63)	100,888 (56.37)	64,631 (45.86)	76,301 (54.14)	102,275 (57.14)	76,710 (42.86)	178,985 (57.95)
Without hearing difficulty (%)	7,317 (8.57)	122,577 (91.43)	13,555 (17.34)	72,460 (82.66)	18,659 (15.43)	111,235 (84.57)	129,894 (100.00)
Sex								< 2x10-16
Women (%)	4,241 (19.29)	17,749 (80.71)	3,246 (20.98)	12,223 (79.02)	5,867 (26.68)	16,123 (73.32)	21,990 (7.12)
Men (%)	81,173 (28.29)	205,716 (71.71)	74,940 (35.44)	136,538 (64.56)	115,067 (40.11)	171,822 (59.89)	286,889 (92.88)
African Total	14,004 (17.01)	68,339 (82.99)	7,805 (19.10)	33,069 (80.90)	18,216 (22.12)	64,127 (77.88)	82,343 (100.00)
Age (SD)	58.11 (12.22)	57.408 (12.15)	61.05 (10.98)	59.60 (11.03)	58.74 (12.04)	57.18 (12.18)	57.52 (12.16)	< 2x10-16
Hearing difficulty								< 2x10-16
Hearing difficultye (%)	10,879 (42.58)	14,672 (57.42)	5,332 (37.08)	9,049 (62.92)	13,087 (51.22)	12,464 (48.78)	25,551 (31.03)
Without hearing difficulty (%)	3,125 (22.32)	53,667 (77.68)	2,473 (31.68)	24,020 (68.32)	5,129 (28.16)	51,663 (71.84)	56,792 (100.00)
Sex								< 2x10-16
Women (%)	1,585 (14.57)	9,293 (85.43)	771 (14.52)	4,540 (85.48)	2,011 (18.49)	8,867 (81.51)	10,878 (13.21)
Men (%)	12,419 (17.38)	59,046 (82.62)	7,034 (19.78)	28,529 (80.22)	16,205 (22.68)	55,260 (77.32)	71,465 (86.79)
Hispanic Total (%)	9,354 (28.62)	23,334 (71.38)	5,766 (32.92)	11,750 (67.08)	11,819 (36.16)	20,869 (63.84)	32,688 (100.00)
Age (SD)	55.00 (15.39)	54.83 (15.60)	60.00 (13.07)	59.00 (14.09)	54.21 (15.13)	56.35 (15.71)	54.98 (15.54)	< 2x10-16
Hearing difficulty								< 2x10-16
Hearing difficultye (%)	7,691 (50.68)	7,485 (49.32)	4,515 (48.48)	4,798 (51.52)	9,210 (60.69)	5,966 (39.31)	15,176 (46.43)
Without hearing difficulty (%)	1,663 (17.78)	15,849 (82.22)	1,251 (21.7)	6,952 (78.3)	2,609 (22.07)	14,903 (77.93)	17,512 (100)
Sex								< 2x10-16
Women (%)	571 (19.45)	2,365 (80.55)	296 (19.33)	1,235 (80.67)	715 (24.35)	2,221 (75.65)	2,936 (8.98)
Men (%)	8,783 (29.52)	20,969 (70.48)	5,470 (34.22)	10,515 (65.78)	11,104 (37.32)	18,648 (62.68)	29,752 (91.02)
aAncestry based on MVP HARE (harmonized ancestry and race/ethnicity) estimates.
bBased on total of those who completed baseline questionnaire (derived from self-report only).
cGroup differences were analyzed using the two-sided chi-squared test of independence (hearing difficulty and sex) and two-sided t-test (age). p-Values are truncated by R software and are below 2x10-16.
dAge for tinnitus cases with hearing difficulty (mean = 64.84, SD = 11.73) was significantly higher than age for tinnitus cases without hearing difficulty (mean = 55.07, SD =14.88; p < 2x10-16).
eSubjects with hearing difficulty (self-reported hearing difficulty, wear a hearing aid, or have an ICD diagnosis for sensorineural hearing loss). Participants were not asked about bilaterality or laterality.
