# Supplementary material for: Genetic architecture distinguishes tinnitus from hearing loss
Source: Nat Commun. 2024 Jan 19;15:614. doi: 10.1038/s41467-024-44842-x (PMC10799010; doi:10.1038/s41467-024-44842-x)
Supplement: Supplementary file 5 — Supplementary Data 2 [file 41467_2024_44842_MOESM5_ESM.xlsx]

## Sheet: 2 GWAS EA
Supplementary Data 2. Genome-wide significant loci associated with tinnitus in the European ancestry MVP, UKB, and GWAS meta-analysis, including 8,043,382 imputed SNPs present in both GWAS
								MVP Cohort (120,934 cases, 187,945 controls)					UKB Cohort (N = 172,995)				Meta-Analysis (N = 481,874)
Locusa	SNP	Chr	Position	A1	A2	A1 Freq	Info	OR	SE	p-Valueb	A1 Freq	Info	Beta	SE	p-Valueb	A1 Freq	Z-score	p-Valueb	Direction	Het. Q	Het. P
1	rs35942154	1	56104449	A	T	0.0938568	0.876931	1.03613	0.00955021	0.000201703	0.088448	0.954346	0.0299699	0.00721738	3.3e-05	0.0919	5.468	4.555e-08	++	1.154	0.2827
2	rs12722976	1	103345744	C	G	0.513078	0.888043	0.964488	0.00554209	6.80086e-11	0.500771	0.994307	-0.0230163	0.00402982	1.1e-08	0.5086	-8.651	5.118e-18	--	0.397	0.5288
3	rs4399218	1	170195231	T	G	0.326875	0.998039	1.03276	0.00558018	7.65075e-09	0.322046	1	0.0117813	0.00430155	0.0062	0.3251	6.259	3.874e-10	++	1.678	0.1952
4	rs708727	1	205767885	A	G	0.408783	0.962323	0.977228	0.00541923	2.13153e-05	0.415469	0.995944	-0.0139911	0.00408046	0.00061	0.4112	-5.457	4.833e-08	--	0.03	0.8615
5	rs13016665	2	57995348	A	C	0.426346	0.898268	0.969698	0.00557003	3.30675e-08	0.42425	0.981198	-0.0167257	0.00409122	4.3e-05	0.4256	-6.874	6.252e-12	--	0.004	0.9495
6	rs3192177	2	98354511	A	G	0.343333	0.976086	0.977773	0.00559973	5.96902e-05	0.363865	0.991021	-0.0195603	0.00418895	3e-06	0.3508	-6.018	1.768e-09	--	1.715	0.1903
9	rs900138	3	12098825	A	G	0.272798	0.854733	0.971795	0.00635009	6.62244e-06	0.243178	0.992331	-0.0156714	0.00469443	0.00084	0.262	-5.608	2.049e-08	--	0.002	0.9608
10	rs16845806	3	127710474	A	G	0.13287	0.768064	1.04203	0.00875039	2.54286e-06	0.162458	0.982295	0.0209127	0.00547677	0.00013	0.1436	6.06	1.359e-09	++	0.048	0.8262
12	rs13107325	4	103188709	T	C	0.0819431	0.988249	1.04042	0.00956795	3.44983e-05	0.073998	1	0.0399858	0.0076793	1.9e-07	0.0791	6.444	1.166e-10	++	2.763	0.09646
13	rs2214380	4	105641173	T	G	0.667144	0.876405	1.0286	0.00592246	1.92041e-06	0.664467	0.995062	0.0119335	0.00425141	0.005	0.6662	5.492	3.983e-08	++	0.395	0.5298
14	rs6825241	4	152543783	A	C	0.452072	0.977903	1.02522	0.00531049	2.73651e-06	0.46119	0.997877	0.0151158	0.00402934	0.00018	0.4554	6	1.978e-09	++	0.027	0.8697
15	rs535664220	5	107907857	T	INVc	0.840262	0.912201	1.03374	0.0074886	9.35474e-06	0.828878	0.941348	0.0208842	0.00549406	0.00014	0.8361	5.831	5.499e-09	++	0.137	0.7117
16	rs570241367	5	166157531	C	G	0.182671	0.949247	0.976947	0.00694828	0.000788837	0.188538	0.973564	-0.0243264	0.0052048	3e-06	0.1848	-5.493	3.949e-08	--	2.909	0.08807
17	rs2545799	5	176852186	T	G	0.460135	0.78481	0.968729	0.00591567	7.86861e-08	0.456459	0.986968	-0.0163478	0.004054	5.5e-05	0.4588	-6.716	1.867e-11	--	0	0.9871
18	rs17769105	6	13634072	A	G	0.151131	0.882204	0.966814	0.00777684	1.42684e-05	0.156443	0.979781	-0.018645	0.00557228	0.00082	0.1531	-5.48	4.265e-08	--	0.003	0.9553
21	rs1574430	6	43269029	A	C	0.410689	0.961861	0.982164	0.00542231	0.000900469	0.391951	0.999387	-0.0224521	0.00410373	4.5e-08	0.4039	-5.945	2.76e-09	--	5.597	0.018
22	rs13252982d	8	10255105	C	G	0.511678	0.974548	0.968448	0.00529444	1.40039e-09	0.491694	0.996661	-0.0181948	0.004014	5.8e-06	0.5044	-7.564	3.896e-14	--	0.001	0.9762
24	rs4999052	8	134414921	T	C	0.869313	0.96621	0.963094	0.00787213	1.77527e-06	0.877702	0.978461	-0.0190975	0.00617498	0.002	0.8724	-5.675	1.388e-08	--	0.17	0.6805
25	rs3003615	9	130997892	A	G	0.522645	0.859047	0.973305	0.00564667	1.65333e-06	0.547752	0.978002	-0.0147763	0.00408265	0.0003	0.5318	-6.003	1.942e-09	--	0	0.9989
26	rs10761411	9	136973826	T	C	0.761935	0.651206	0.967146	0.00758716	1.06936e-05	0.811276	0.882882	-0.0220645	0.00544781	5.1e-05	0.7798	-5.955	2.608e-09	--	0.337	0.5614
28	rs12805064	11	13258381	A	G	0.53561	0.946605	1.02588	0.00538276	2.07555e-06	0.538158	0.993143	0.0113405	0.00403444	0.0049	0.5365	5.483	4.182e-08	++	0.377	0.5394
29	rs67279079	11	88893001	T	C	0.259858	0.918714	1.03029	0.00621784	1.59645e-06	0.281809	0.984597	0.0188895	0.0044972	2.7e-05	0.2678	6.359	2.032e-10	++	0.211	0.6462
31	rs2749882	14	52515259	T	G	0.419595	0.970074	1.0212	0.00537427	9.48539e-05	0.415526	0.999407	0.0197728	0.00408053	1.3e-06	0.4181	6.031	1.627e-09	++	2.284	0.1308
32	rs10151051	14	52973316	A	G	0.657538	0.976403	0.974289	0.00556304	2.84833e-06	0.663777	0.997472	-0.0153025	0.00424629	0.00031	0.6598	-5.909	3.432e-09	--	0.003	0.9535
33	rs17388803	15	48027204	A	C	0.878481	0.864993	0.965559	0.00861276	4.72159e-05	0.893267	0.963573	-0.0244723	0.00661942	0.00022	0.8838	-5.474	4.408e-08	--	0.248	0.6188
34	rs7180191	15	72635344	T	C	0.669379	0.649706	1.03266	0.00689439	3.13926e-06	0.72448	0.957924	0.0148514	0.00459767	0.0012	0.6894	5.672	1.413e-08	++	0.05	0.8233
36	rs4781383	16	13112335	T	C	0.282897	0.948035	1.0271	0.00595117	6.99667e-06	0.292491	0.995715	0.0198701	0.00442929	7.3e-06	0.2864	6.289	3.203e-10	++	0.761	0.3832
38	rs613872	18	53210302	T	G	0.839035	0.99714	1.04215	0.00714448	7.52894e-09	0.825127	1	0.0165066	0.00529152	0.0018	0.834	6.493	8.429e-11	++	0.98	0.3221
39	rs35629137	22	40546041	CA	C	0.5866	0.927775	1.02029	0.00550899	0.000266951	0.595424	0.985174	0.0183936	0.00411969	8e-06	0.5898	5.6	2.147e-08	++	1.87	0.1714
aLocus numbering refers to all genome-wide significant loci identified across ancestries and is not consecutive here.
bMeta analysis and regression effect estimates were tested for significance using the two-sided z-test. Results bolded where genome-wide significant (p < 5 x10-8).
cTTTTCCTAATGTCAG.
dTagging chr8p23.1 inversion region.
Abbreviations: N, number of subjects; SNP, single nucleotide polymorphism; Chr, chromosome; Position, base pair position on chromosome (hg19/GR37 Human Genome Build); A1, allele 1 (coded); A2, allele 2; A1 Freq, allele 1 frequency; Info, imputation information score; C, cytosine; A, adenosine; T, thymidine; G, guanidine; Direction, effect direction for each study; Het, heterogeneity test; Q, hete…
