# Supplementary material for: Genetic architecture distinguishes tinnitus from hearing loss
Source: Nat Commun. 2024 Jan 19;15:614. doi: 10.1038/s41467-024-44842-x (PMC10799010; doi:10.1038/s41467-024-44842-x)
Supplement: Supplementary file 6 — Supplementary Data 3 [file 41467_2024_44842_MOESM6_ESM.xlsx]

## Sheet: 3 8p23.1_inversion
Supplementary Data 3. Chromosome 8p23.1 inversion analyses in subjects of European ancestrya
A. Association analyses for leading variant rs13252982, stratified by cohort and inversion polymorphism
Study	Inversion Type	N	SNP	Chr	Position	A1	A2	A1 Freq	Info	OR/Beta	SE	z	p-Valueb
MVP	IV | IV	92083	rs13252982	8	10255105	G	C	0.860578	0.914415	1.01732	0.0144771	1.18614	0.235568
	IV | Std	150480	rs13252982	8	10255105	G	C	0.446708	0.284302	1.05093	0.0141392	3.51313	0.000442862
	Std | Std	61444	rs13252982	8	10255105	G	C	0.0328431	0.922905	0.963874	0.0344547	-1.06793	0.285552
	Meta-analysis	304007								1.0286	0.0097	2.906	0.0037
UKB	IV | IV	53909	rs13252982	8	10255105	G	C	0.886703	0.996661	0.00980738	0.0114067	0.859791	0.37
	IV | Std	84590	rs13252982	8	10255105	G	C	0.454602	0.996661	0.0240245	0.0111568	2.15335	0.031
	Std | Std	32768	rs13252982	8	10255105	G	C	0.024947	0.996661	-0.015214	0.0294488	-0.516625	0.61
	Meta-analysis	171267								0.0149	0.0077	1.93506	0.0535
MVP + UKB	Meta-analysis	475274										3.1773	0.0015
B. Association between tinnitus and the 8p23.1 inversion status
Study	N	Betac	SE	z	p-Valueb
MVP	304007	0.0214	0.005276	4.057	4.98e-05
UKB	171266	0.015173	0.004071	3.727	0.000194
Meta-analysis	475273	NA	NA	5.4861	4.10963e-08
aDetermination of inversion status was not attempted in the AA and LAT cohorts due to the complex local admixture patterns.
bRegression effect estimates were tested for significance using the two-sided z-test. Results bolded where genome-wide significant (p < 5 x10-8).
cEffect estimate coded additively as number of copies of the inversion (0=Std/Std, 1=IV/Std, 2=INV/INV).
Abbreviations: N, number of subjects; SNP, single nucleotide polymorphism; Chr, chromosome; Position, base pair position on chromosome (hg19/GR37 Human Genome Build); A1, allele 1 (coded); A2, allele 2; A1 Freq, allele 1 frequency; Info, imputation information score; IV, Inversion; Std, Standard sequence.
