# Supplementary material for: Genetic architecture distinguishes tinnitus from hearing loss
Source: Nat Commun. 2024 Jan 19;15:614. doi: 10.1038/s41467-024-44842-x (PMC10799010; doi:10.1038/s41467-024-44842-x)
Supplement: Supplementary file 7 — Supplementary Data 4 [file 41467_2024_44842_MOESM7_ESM.xlsx]

## Sheet: 4 GWAS annotation EA
Supplementary Data 4. Functional mapping and annotation of the tinnitus GWAS meta-analysis in European ancestry participants, using the FUMA pipeline, and Polyfun+SUSIE for fine-mapping
FUMA									Polyfun+SUSIE
Locus	Lead variant	#SNPs in LD (r2 > 0.6)	Genomic coordinate (hg19)	Predicted genes associated with risk locus	SNPs in LD with CADD scores > 12.37	SNPs in LD with RegulomeDB scores < 5	Chromatin state analysis (Roadmap Epigenomics) in neuronal cell lines/tissuesa	eQTL	Finemap start	Finemap end	N SNPs in credible set	Genes annotated to credible area
1	rs35942154	25	chr1: 56,097,025–56,171,731	None	None	rs1039294 = 4, rs17452287 = 4, rs188571530 = 3a	Overall quiescent	None	56097025	56129433	14	None
2	rs12722976	486	chr1: 103,043,882–103,756,973	COL11A1, AMY2B	rs10874707 = 12.72, rs1881271 = 13.61, rs6657840 = 13.84, rs10874638 = 14.41, rs1337199 = 14.92, rs4908291 = 17.48, rs4338381 = 17.98, rs7518542 = 18.34, rs1528204 = 20.9, rs3753841 = 25.5	16d	Overall active chromatin at TSS and quiescent; some weak transcription and heterochromatin	COL11A1: PsychENCODE_eQTLs; AMY2B: PsychENCODE_eQTLs	103340623	103441814	4	COL11A1
3	rs4399218	24	chr1: 170,170,094–170,196,129	C1orf112	rs4656744 = 13.13, rs4399218 = 17.17	rs4656744 = 3a, rs1330385 = 4, rs4399218 = 4	Overall quiescent	C1orf112: Brain_Cerebellum	170195231	170195231	1	None
4	rs708727	43	chr1: 205,651,560–205,799,987	SLC45A3, NUCKS1, AC119673.1, RAB7L1, SLC41A1, PM20D1, SLC26A9, C1orf186, CTSE	rs823095 = 12.46, rs71709139 = 14.12, rs7536483 = 15.7	12e	Overall active chromatin at TSS, strong transcription, weak transcription, enhancer function, and quiescent; some flanking active chromatin at TSS and genic enhancers	C1orf186: PsychENCODE_eQTLs; CTSE: PsychENCODE_eQTLs; NUCKS1: Brain_Cerebellum, Brain_Caudate_basal_ganglia; PM20D1: 19 tissuesm, RAB7L1: Brain_Cerebellar_Hemisphere; Brain_Cerebellum; Brain_Hypothalamus; PsychENCODE_eQTLs, SLC26A9: PsychENCODE_eQTLs, SLC41A1: Brain_Cerebellum; Brain_Cortex; Brain_Hippocampus	205651560	205782718	17	AC119673.1, C1orf186, CTSE, NUCKS1, PM20D1, RAB7L1, SLC26A9, SLC41A1, SLC45A3
5	rs13016665	60	chr2: 57,956,088–58,237,405	VRK2, FANCL	rs67650891 = 13.75, rs2678918 = 14.46, rs2717060 = 16.43, rs2717008 = 17.17, rs2678917 = 17.8, rs2717039 = 18.71, rs2717038 = 19.7, rs2717066 = 21.3	rs11682175 = 3a, rs2717066 = 3a, rs2678914 = 2b, rs2678918 = 4, rs2678907 = 2b, rs2717000 = 4, rs2717008 = 4	Overall weak transcription, heterochromatin, and quiescent; some active chromatin at TSS and enhancer function	FANCL: PsychENCODE_eQTLs	57995348	57995348	1	None
6	rs3192177	118	chr2: 98,325,330–98,623,406	LMAN2L, FAHD2B, ANKRD36, COX5B, ACTR1B, ZAP70, TMEM131	rs3198055 = 14.06, rs12995673 = 18.87	17f	Overall active chromatin at TSS, strong transcription, weak transcription, ZNF genes & repeats, and quiescent; some enhancer function, heterochromatin, and weak PolyComb repressed chromatin	ACTR1B: Brain_Cerebellum; PsychENCODE_eQTLs, ANKRD36: Brain_Amygdala, Brain_Anterior_cingulate_cortex_BA24, Brain_Caudate_basal_ganglia, Brain_Hypothalamus, BrainSeq_ge_brain, PsychENCODE_eQTLs, COX5B: PsychENCODE_eQTLs, FAHD2B: Brain_Cerebellar_Hemisphere, Brain_Cerebellum, Brain_Cortex, PsychENCODE_eQTLs, LMAN2L: Brain_Putamen_basal_ganglia, ZAP70: Brain_Caudate_basal_ganglia, Brain_Cerebellar_…	98353847	98612260	59	ANKRD36, COX5B, FAHD2B, TMEM131, ZAP70
9	rs900138	137	chr3: 12,026,479–12,254,130	TIMP4	rs307575 = 12.88, rs307592 = 13.2, rs930542 = 13.56, rs307602 = 13.93, rs307601 = 14.19, rs310759 = 14.4, rs795000 = 14.84, rs794999 = 18.52	rs62241809 = 2c, rs4684095 = 4, rs307606 = 4, rs387152 = 4, rs307579 = 4, rs307580 = 3a, rs795092 = 4, rs795093 = 3a, rs794999 = 2b	Overall weak PolyComb repressed chromatin and quiescent; some strong transcription, weak transcription, enhancer function, and heterochromatin	TIMP4: Brain_Anterior_cingulate_cortex_BA24, Brain_Cortex, Brain_Hypothalamus, Brain_Nucleus_accumbens_basal_ganglia, PsychENCODE_eQTLs, SNIG	12029179	12238077	96	TIMP4
10	rs16845806	134	chr3: 127,710,474–128,064,118	KBTBD12, SEC61A1, RUVBL1, EEFSEC	rs12486127 = 14.07, rs2999053 = 19.19	15g	Overall active chromatin at TSS, strong transcription, weak transcription, enhancer function, and quiescent; some genic enhancers, heterochromatin, and weak PolyComb repressed chromatin	EEFSEC: Brain_Cortex, Brain_Hippocampus, BrainSeq_ge_brain	127710474	128038834	70	EEFSEC, KBTBD12, RUVBL1, SEC61A1
12	rs13107325	10	chr4: 102,702,364–103,198,082	BANK1, SLC39A8	rs13107325 = 23.1	None	Overall quiescent	SLC39A8: PsychENCODE_eQTLs	103188709	103188709	1	SLC39A8
13	rs2214380	99	chr4: 105,524,634–105,700,542	None	rs2510651 = 12.67, rs2651338 = 12.82, rs2651356 = 14.27	rs2522496 = 3a	Overall quiescent; some bivalent/poised chromatin at TSS	None	105587915	105700542	32	None
14	rs6825241	473	chr4: 152,223,904–152,752,413	SH3D19, FAM160A1, PET112	16b	55h	Overall weak transcription, enhancer function, weak PolyComb repressed chromatin, and quiescent; some active chromatin at TSS, flanking active chromatin at TSS, strong transcription, and heterochromatin	FAM160A1: Brain_Cerebellar_Hemisphere, Brain_Cerebellum, CRBL, PsychENCODE_eQTLs, PET112: Brain_Anterior_cingulate_cortex_BA24, Brain_Cerebellar_Hemisphere, Brain_Cerebellum, Brain_Cortex, Brain_Frontal_Cortex_BA9, PsychENCODE_eQTLs, SH3D19: Brain_Caudate_basal_ganglia, Brain_Cerebellar_Hemisphere, Brain_Cerebellum, Brain_Putamen_basal_ganglia, CRBL, PsychENCODE_eQTLs	No credible set generated by fine-mapping
15	rs535664220	89	chr5: 107,809,819–107,908,296	FBXL17	rs56310337 = 14.02	rs59321462 = 4, rs59661467 = 4, rs4128352 = 1f, rs73778550 = 2b, rs61500204 = 4, rs6886991 = 1f	Overall quiescent; some heterochromatin	FBXL17: Brain_Cerebellar_Hemisphere	107811020	107908296	50	FBXL17
16	rs570241367	32	chr5: 166,155,566–166,175,717	None	rs11746971 = 17.15, rs17400657 = 21.6	rs11746971 = 3a	Overall quiescent	None	166155566	166175717	21	None
17	rs2545799	56	chr5: 176,847,499–176,909,800	RGS14, GRK6, PRR7, DBN1, PDLIM7, FAM193B	rs2450333 = 14.35, rs385981 = 14.79, rs2630766 = 15.55, rs1130857 = 16.93, rs335435 = 20.4	11i	Overall active chromatin at TSS, flanking active chromatin at TSS, strong transcription, weak transcription, genic enhancers, and enhancer function; some quiescent	FAM193B: PsychENCODE_eQTLs, RGS14: PsychENCODE_eQTLs, DBN1: PsychENCODE_eQTLs	176848019	176908731	20	DBN1, GRK6, PDLIM7, PRR7
18	rs17769105	3	chr6: 13,572,653–13,634,072	SIRT5, NOL7, AL441883.1, RANBP9	None	rs10948757 = 4, rs10948800 = 2b	Overall weak transcription; some strong transcription and quiescent	SIRT5: PsychENCODE_eQTLs	13572653	13634072	4	AL441883.1, NOL7, RANBP9, SIRT5
21	rs1574430	57	chr6: 43,260,011–43,397,259	DNPH1, TTBK1, SLC22A7, CRIP3, ZNF318, ABCC10, POLH	rs2469 = 12.58, rs6912283 = 12.64, rs71654934 = 12.85, rs7692 = 14.78, rs2242416 = 22.2	rs62415385 = 4, rs4398731 = 1f, rs10948071 = 2c, rs2125738 = 1f, rs7742789 = 1b, rs9369409 = 4, rs9472049 = 4	Overall strong transcription, weak transcription, weak PolyComb repressed chromatin, and quiescent; some genic enhancers and enhancer function	ABCC10: Brain_Cerebellum, DNPH1: PsychENCODE_eQTLs, POLH: CRBL	43269029	43327750	11	ABCC10, CRIP3, DNPH1, SLC22A7, ZNF318
22	rs13252982	2484	chr8: 8,088,230–11,836,318	ZNF705G, ZNF705B, SGK223, CLDN23, MFHAS1, ERI1, RP11-10A14.4, TNKS, MSRA, PRSS55, RP1L1, C8orf74, SOX7, PINX1, XKR6, AF131215.5, MTMR9, SLC35G5, C8orf12, FAM167A, BLK, GATA4, NEIL2, RP11-297N6.4, CTSB, DEFB136, DEFB135, DEFB134, RP11-481A20.11, USP17L2, FAM86B1	50c	399j	Overall active chromatin at TSS, flanking active chromatin at TSS, strong transcription, weak transcription, enhancer function, ZNF genes & repeats, heterochromatin, flanking bivalent chromatin at TSS/enhancers, repressed PolyComb, weak PolyComb repressed chromatin, and quiescent; some bivalent/poised chromatin at TSS and bivalent enhancer function	26n	Fine-mapping not attempted
24	rs4999052	17	chr8: 134,410,700–134,446,148	NDRG1	None	rs1075580 = 4, rs1989289 = 3a, rs1989290 = 4, rs7823430 = 3a	Overall quiescent; some enhancer function	NDRG1: Brain_Putamen_basal_ganglia, PsychENCODE_eQTLs	134413518	134446148	6	NDRG1
25	rs3003615	13	chr9: 130,982,416–131,015,279	DNM1, GOLGA2, URM1	rs2267958 = 17.53	rs3003609 = 1f, rs3003575 = 2b, rs3003612 = 2b, rs3003578 = 4, rs3003614 = 2b, rs3003579 = 3a, rs3003615 = 1f	Overall weak transcription; some strong transcription	DNM1: PsychENCODE_eQTLs, URM1: PsychENCODE_eQTLs	130984755	131015279	4	DNM1, GOLGA2, URM1
26	rs10761411	23	chr9: 136,925,663–136,974,020	BRD3	None	rs11789898 = 1f, rs72766638 = 4, rs56303154 = 4, rs11793692 = 4	Overall active chromatin at TSS and enhancer function; some flanking active chromatin at TSS, weak transcription, heterochromatin, repressed PolyComb, weak PolyComb repressed chromatin, and quiescent	BRD3: Brain_Cortex, PsychENCODE_eQTLs	136929586	136973826	10	BRD3
28	rs12805064	32	chr11: 13,230,633–13,266,951	PARVA	rs12788850 = 14.09, rs7947920 = 16.98	rs3901919 = 2b, rs12788850 = 2b, rs12419516 = 2b, rs12800336 = 4, rs12805064 = 2c, rs10500776 = 2b	Overall quiescent; some weak transcription, enhancer function, and weak PolyComb repressed chromatin	PARVA: PsychENCODE_eQTLs	13251714	13266342	7	PARVA
29	rs67279079	162	chr11: 88,395,396–89,058,101	GRM5, TYR, NOX4	rs34993346 = 13.33, rs3907665 = 13.36, rs1126809 = 29.4	rs587303 = 4, rs10765194 = 3a, rs3907665 = 4	Overall quiescent	None	88893001	89046097	26	GRM5, TYR
31	rs2749882	59	chr14: 52,502,345–52,516,601	C14orf166, NID2, FERMT2	rs753050 = 12.51, rs3818187 = 15.58, rs3742536 = 20.5	14:52516567:C:T = 4, rs2749886 = 4	Some weak transcription, enhancer function, and quiescent	C14orf166: PsychENCODE_eQTLs, FERMT2: PsychENCODE_eQTLs	52502345	52516395	12	C14orf166, NID2
32	rs10151051	81	chr14: 52,903,642–53,067,681	TXNDC16, GPR137C, ERO1L	None	rs8003291 = 4, rs4088516 = 4, rs6572850 = 3a, rs147785041 = 2a	Overall active chromatin at TSS, weak transcription, and quiescent; some heterochromatin	ERO1L: PsychENCODE_eQTLs, GPR137C: Brain_Cerebellar_Hemisphere, TXNDC16: Brain_Caudate_basal_ganglia, Brain_Cerebellum, PsychENCODE_eQTLs	52906179	53067681	38	ERO1L, GPR137C, TXNDC16
33	rs17388803	16	chr15: 48,027,204–48,108,119	SEMA6D	None	rs12050538 = 4, rs80164756 = 3a, rs28544446 = 4, rs28687814 = 3a	Overall weak transcription and quiescent	SEMA6D: PsychENCODE_eQTLs	48027204	48088244	6	SEMA6D
34	rs7180191	309	chr15: 72,103,427–72,656,241	MYO9A, SENP8, GRAMD2, PKM, PARP6, CELF6, CELF6, HEXA, GOLGA6B	rs6494973 = 12.58, rs8192431 = 13.36, rs2034879 = 13.44, rs8023788 = 13.58, rs2929517 = 14.02, rs2957736 = 15.2, rs8040216 = 15.8, rs2959930 = 16.2	29k	Overall active chromatin at TSS, strong transcription, weak transcription, genic enhancers, enhancer function, and quiescent; some flanking active chromatin at TSS, ZNF genes & repeats, heterochromatin, and weak PolyComb repressed chromatin	GOLGA6B: Brain_Cerebellum, PsychENCODE_eQTLs, HEXA: Brain_Cortex, PsychENCODE_eQTLs, MYO9A: Brain_Cerebellum, PARP6: Brain_Cerebellar_Hemisphere, SENP8: MEDU, OCTX	72114747	72656241	33	CELF6, CELF6, GOLGA6B, GRAMD2, HEXA, MYO9A, PARP6, PKM, SENP8
36	rs4781383	128	chr16: 13,021,889–13,118,299	SHISA9	rs2866126 = 12.68, rs66688919 = 13.23, rs11648064 = 13.54	rs35864100 = 3a, rs34131567 = 3a, rs12931202 = 3a	Overall quiescent; some weak transcription, enhancer function, and weak PolyComb repressed chromatin	None	13055766	13118299	14	SHISA9
38	rs613872	25	chr18: 53,198,836–53,413,423	TCF4	None	None	Overall weak transcription and quiescent; some active chromatin at TSS and enhancer function	None	53210302	53398626	9	TCF4
39	rs35629137	172	chr22: 40,540,762–40,720,963	TNRC6B, ADSL, XPNPEP3	rs5750929 = 13.27, rs4642036 = 13.28, rs6001821 = 13.96, rs5750912 = 14.39, rs139915 = 15.17, rs11369915 = 15.48, rs7290804 = 16.64, rs6001827 = 18.66	14l	Overall active chromatin at TSS, flanking active chromatin at TSS, strong transcription, weak transcription, and enhancer function	ADSL: PsychENCODE_eQTLs, TNRC6B: Brain_Cerebellum, XPNPEP3: PsychENCODE_eQTLs	40545797	40720963	83	ADSL, TNRC6B, XPNPEP3
Abbreviations: CADD, combined annotation-dependent depletion score (scores above 12.37 predicts deleterious SNP effect on protein structure); RegulomeDB score, predicted likelihood of regulatory funtionality (scores below 5 predicts greater likelihood); Chromatin state analysis, minimum 15-core chromatin state across 127 tissue types; eQTL, expression quantitative trait locus (in 28 neuronal tiss…
aIn neuronal cell lines/tissues E053, E054, E067, E068, E069, E070, E071, E072, E073, E074, E081, E082, E125
brs7695162 = 12.68, rs35374212 = 12.84, rs7684462 = 13.18, rs4696271 = 13.86, rs4266275 = 13.88, rs4696274 = 14.18, rs749982 = 14.18, rs9994482 = 14.47, rs4696273 = 14.47, rs2709842 = 14.51, rs3792691 = 14.52, rs6817586 = 14.74, rs2724574 = 14.89, rs7683134 = 15.34, rs6849552 = 15.52, rs28608620 = 19.28
crs7011756 = 12.47, rs7007439 = 12.6, rs13251510 = 12.65, rs2976902 = 12.7, rs2945248 = 12.73, rs17151588 = 12.79, rs11249991 = 12.83, rs59517107 = 12.93, rs11783091 = 12.98, rs7842154 = 13.04, rs7009948 = 13.07, rs11784312 = 13.14, rs56387409 = 13.14, rs34514972 = 13.3, rs5029571 = 13.3, rs2980748 = 13.37, rs2945252 = 13.39, rs372753554 = 13.42, rs34962960 = 13.44, rs58361831 = 13.49, rs10096850…
drs62995062 = 3a, rs61812156 = 3a, rs12410008 = 4, rs10874660 = 2b, rs2169608 = 4, rs6677574 = 4, rs11164648 = 4, rs4391683 = 3a, rs4908291 = 4, rs4338381 = 3a, rs7518542 = 2b, rs6657840 = 2a, rs6674625 = 4, rs35408333 = 3b, rs10782925 = 3a, rs7526357 = 2c
ers11580015 = 4, rs823096 = 1f, rs7536483 = 2a, rs823121 = 1f, rs823137 = 1f, rs823143 = 4, rs708724 = 1f, rs708725 = 1c, rs823154 = 1f, rs708727 = 1f, rs823074 = 3a, rs9438393 = 4
frs62157580 = 3a, rs13034349 = 1f, rs1020396 = 4, rs4851462 = 4, rs17488897 = 4, rs35424768 = 3a, rs12988571 = 4, rs34502870 = 3a, rs4311104 = 4, rs34528940 = 4, rs6746768 = 4, rs35505530 = 4, rs11688829 = 2c, rs71429376 = 3a, rs7421146 = 4, rs34974566 = 2b, rs35255677 = 3a
grs6777095 = 3a, rs6777197 = 2b, rs9824657 = 4, rs10934848 = 4, rs7612065 = 4, rs2010972 = 4, rs10934849 = 4, rs11920225 = 2b, rs2999046 = 4, rs2811474 = 2b, rs2999053 = 4, rs2811484 = 4, rs2254379 = 4, rs12486127 = 2b, rs12486156 = 2b
hrs6817881 = 4, rs12640234 = 4, rs12646254 = 4, rs9790482 = 2b, rs7655373 = 1f, rs6854855 = 4, rs11728880 = 3a, rs2709827 = 4, rs10028035 = 3a, rs2724574 = 4, rs2709817 = 3a, rs7682770 = 4, rs2053566 = 3a, rs1372976 = 3a, rs56301462 = 2b, rs6831810 = 4, rs9884167 = 4, rs4696096 = 3a, rs7674244 = 3a, rs28608620 = 3a, rs11944139 = 4, rs875667 = 4, rs875668 = 2b, rs6833814 = 4, rs718800 = 1f, rs4696…
irs7711038 = 2b, rs13177732 = 2b, rs2731664 = 4, rs4976695 = 4, rs1130857 = 3a, rs652242 = 2b, rs335452 = 4, rs2544809 = 2b, rs335466 = 2b, rs28495019 = 2b, rs2630763 = 2b
jrs2980436 = 1f, rs2955585 = 4, rs2980437 = 1f, rs2980438 = 4, rs2945230 = 1f, rs35571782 = 2b, rs2980423 = 4, rs2945891 = 1f, rs2945236 = 4, rs2945238 = 4, rs1850511 = 4, rs2979172 = 4, rs2976871 = 1f, rs2976872 = 4, rs2976876 = 3a, rs2980768 = 4, rs2921053 = 4, rs2979179 = 1d, rs2976881 = 4, rs2976882 = 2b, rs2980773 = 1f, rs2979196 = 4, rs2980738 = 4, rs2976899 = 4, rs2976902 = 4, rs2979202 = …
krs3784310 = 4, rs2625529 = 4, rs2415121 = 4, rs4511483 = 4, rs4526973 = 4, rs12899485 = 2b, rs2054601 = 4, rs8040216 = 4, rs2957742 = 1d, rs12593134 = 415:72339503:C:T = 2b, rs35167572 = 3a, rs7172309 = 4, rs4777485 = 4, rs12593908 = 3a, rs8030815 = 4, rs35112434 = 4, rs11630170 = 3a, rs7182776 = 4, rs11072349 = 3a, rs11072350 = 4, rs11630611 = 4, rs12442886 = 4, rs12902661 = 4, rs8040828 = 4, r…
lrs2899334 = 3a, rs6001817 = 4, rs6001827 = 2c, rs7290804 = 4, rs3985940 = 3a, rs6001831 = 4, rs8137636 = 2b, rs8137796 = 4, rs6001834 = 2b, rs738447 = 2b, rs138032 = 4, rs7292310 = 4, rs4821940 = 4, rs139909 = 2b
maveALL; Brain_Amygdala; Brain_Anterior_cingulate_cortex_BA24; Brain_Caudate_basal_ganglia; Brain_Cortex; Brain_Frontal_Cortex_BA9; Brain_Hippocampus; Brain_Hypothalamus; Brain_Nucleus_accumbens_basal_ganglia; Brain_Putamen_basal_ganglia; Brain_Spinal_cord_cervical_c-1; Brain_Substantia_nigra; CRBL; FCTX; OCTX; PsychENCODE_eQTLs; PUTM; TCTX; THAL
nAF131215.5: PsychENCODE_eQTLs, BLK: Brain_Cerebellar_Hemisphere, PsychENCODE_eQTLs, C8orf12: Brain_Cerebellar_Hemisphere, Brain_Cerebellum, Brain_Hippocampus, Brain_Hypothalamus, CLDN23: PsychENCODE_eQTLs, CTSB: Brain_Caudate_basal_ganglia, Brain_Nucleus_accumbens_basal_ganglia, Brain_Putamen_basal_ganglia, PsychENCODE_eQTLs, DEFB134: Brain_Anterior_cingulate_cortex_BA24, Brain_Cerebellar_Hemisp…
