# Supplementary material for: Genetic architecture distinguishes tinnitus from hearing loss
Source: Nat Commun. 2024 Jan 19;15:614. doi: 10.1038/s41467-024-44842-x (PMC10799010; doi:10.1038/s41467-024-44842-x)
Supplement: Supplementary file 8 — Supplementary Data 5 [file 41467_2024_44842_MOESM8_ESM.xlsx]

## Sheet: 5 GWAS & annotation LAT
Supplementary Data 5A. Genome-wide significant loci associated with tinnitus in the MVP Hispanic (LAT) sample
					MVP LAT (n = 11,819 cases, 20,869 controls)
SNP	Chr	Position	A1	A2	A1 Freq	Info	OR	SE	p-Valuea	Protein-coding genes in locus
rs330634	2	150958611	A	G	0.158326	0.717299	1.16172	0.0262612	1.1419e-08	NA
aRegression effect estimates were tested for significance using the two-sided z-test. Results bolded where genome-wide significant (p < 5 x10-8).
Abbreviations: SNP, single nucleotide polymorphism; Chr, chromosome; Position, base pair position on chromosome (hg19/GR37 Human Genome Build); A1, allele 1 (coded); A2, allele 2; A1 Freq, allele 1 frequency; Info, imputation information score; C, cytosine; A, adenosine; T, thymidine; G, guanidine.
Supplementary Data 5B. Functional mapping and annotation of the tinnitus GWAS in MVP Hispanics (LAT)
lead variant	#SNPs in LD (r2 > 0.6)	Genomic coordinate risk locus (hg19)	Predicted genes in risk locus	SNPs in LD with CADD scores > 12.37	SNPs in LD with RegulomeDB scores < 5	Chromatin state analysis (Roadmap Epigenomics) in neuronal cell lines/tissuesa	eQTL
rs330634	8	chr2: 150,949,434 - 150,974,693	NA	None	None	Overall quiescent	None
aIn neuronal cell lines/tissues E053, E054, E067, E068, E069, E070, E071, E072, E073, E074, E081, E082, E125
Abbreviations: TSS, transcription starting site; eQTL, expression quantitative trait locus (in 28 neuronal tissue/ cell lines from CommonMind Consortium, BRAINEAC or GTEx v7); overall, indicating chromatin states in 12-13 cell lines/tissues; some, indicating more than half of cell lines/tissues identified chromatin state(s).
