# Supplementary material for: Genetic architecture distinguishes tinnitus from hearing loss
Source: Nat Commun. 2024 Jan 19;15:614. doi: 10.1038/s41467-024-44842-x (PMC10799010; doi:10.1038/s41467-024-44842-x)
Supplement: Supplementary file 9 — Supplementary Data 6 [file 41467_2024_44842_MOESM9_ESM.xlsx]

## Sheet: 6 GWAS cross
Supplementary Data 6. Genome-wide significant loci associated with tinnitus in a cross-ancestry GWAS meta-analysis of European (EA), Hispanic (LAT), and African (AA) ancestries from UKB and MVP
						Cross-Ancestry (N = 596,905)						UKB EA (N = 172,995)					MVP EA (120,934 cases, 187,945 controls)					MVP LAT (11,819 cases, 20,869 controls)					MVP AA (18,216 cases, 64,127 controls)
Locusa	SNP	Chr	Position	A1	A2	A1 Freq	Z-score	p-Valueb	Direction	HetChiSq	HetPValc	A1 Freq	Info	Beta	SE	p-Valueb	A1 Freq	Info	OR	SE	p-Valueb	A1 Freq	Info	OR	SE	p-Valueb	A1 Freq	Info	OR	SE	p-Valueb	Protein-coding genes in locus
1	rs35942154	1	56104449	A	T	0.0842	6.064	1.33e-09	+++-	3.421	0.3312	0.088448	0.954346	0.0299699	0.00721738	3.3e-05	0.0938568	0.876931	1.03613	0.00955021	0.000201703	0.0616957	0.884368	1.10471	0.0359025	0.00554142	0.033206	0.871855	1.04329	0.0351993	0.228603	NA
2	rs12722976	1	103345744	C	G	0.5454	-8.898	5.7e-19	+++-	1.951	0.5827	0.500771	0.994307	-0.0230163	0.00402982	1.1e-08	0.513078	0.888043	0.964488	0.00554209	6.80086e-11	0.493701	0.87206	0.96965	0.0176461	0.0807337	0.878525	0.8382	0.965288	0.0209623	0.0919546	COL11A1, AMY2B
3	rs4399218	1	170195231	T	G	0.3371	6.853	7.26e-12	++++	3.94	0.2681	0.322046	1	0.0117813	0.00430155	0.0062	0.326875	0.998039	1.03276	0.00558018	7.65075e-09	0.349938	1.00435	1.0499	0.0172495	0.00475886	0.430488	0.98313	1.0176	0.0121109	0.149755	C1orf112
4	rs823154	1	205762406	T	C	0.3663	-5.49	4.01e-08	---+	2.351	0.5029	0.399016	0.995633	-0.0135778	0.0041058	0.00094	0.390851	0.939678	0.977108	0.00552416	2.76285e-05	0.251219	0.966293	0.962275	0.019696	0.0508848	0.198576	0.9464	0.993724	0.0154149	0.682968	SLC45A3, NUCKS1, AC119673.1, RAB7L1, SLC41A1, PM20D1, SLC26A9, C1orf186, CTSE
5	rs13016665	2	57995348	A	C	0.4221	-7.106	1.2e-12	---+	2.133	0.5453	0.42425	0.981198	-0.0167257	0.00409122	4.3e-05	0.426346	0.898268	0.969698	0.00557003	3.30675e-08	0.445941	0.912606	0.964069	0.0172519	0.0339146	0.380361	0.841316	0.987592	0.0133522	0.349717	VRK2, FANCL
8	rs61541692	2	164980021	C	G	0.1709	5.612	2e-08	+++-	3.788	0.2853	0.169211	0.99251	0.0093276	0.00537737	0.083	0.161108	0.941002	1.0395	0.00729952	1.11079e-07	0.289202	0.950918	1.02942	0.0189674	0.126353	0.163833	0.887069	1.02286	0.0169661	0.182811	NA
9	rs307582	3	12085149	T	C	0.2179	-5.926	3.11e-09	----	1.369	0.7129	0.201595	0.99922	-0.0170559	0.00499828	0.00064	0.220358	0.86095	0.972481	0.00680571	4.12789e-05	0.139525	0.802897	0.936218	0.0270535	0.0148437	0.297679	0.891277	0.980299	0.0138006	0.149351	TIMP4
10	rs16845806	3	127710474	A	G	0.1336	6.502	7.94e-11	+++-	1.289	0.7317	0.162458	0.982295	0.0209127	0.00547677	0.00013	0.13287	0.768064	1.04203	0.00875039	2.54286e-06	0.116645	0.759947	1.06865	0.0290976	0.0225078	0.0564855	0.636512	1.04131	0.0321964	0.20868	KBTBD12, SEC61A1, RUVBL1, EEFSEC
11	rs74505194	3	170105709	A	G	0.7687	-5.521	3.37e-08	++++	2.262	0.5199	0.810682	0.998955	-0.0211599	0.00511896	3.6e-05	0.796326	0.899819	0.979115	0.00682633	0.00199378	0.76896	0.9191	0.980238	0.0204072	0.327927	0.494566	0.922432	0.971997	0.0125053	0.0231175	LRRIQ4, SKIL, CLDN11
12	rs13107325	4	103188709	T	C	0.0707	6.114	9.73e-10	+-+-	10.618	0.01398	0.073998	1	0.0399858	0.0076793	1.9e-07	0.0819431	0.988249	1.04042	0.00956795	3.44983e-05	0.0500495	0.997353	1.06885	0.0374597	0.0755048	0.013566	0.985558	0.961729	0.052512	0.457409	BANK1, SLC39A8
14	rs6825241	4	152543783	A	C	0.458	6.409	1.47e-10	+++-	1.791	0.617	0.46119	0.997877	0.0151158	0.00402934	0.00018	0.452072	0.977903	1.02522	0.00531049	2.73651e-06	0.375857	0.990626	1.04181	0.017139	0.0168586	0.522289	0.943646	1.01312	0.0122486	0.287189	SH3D19, FAM160A1, PET112
17	rs2630763	5	176901005	A	T	0.4954	6.633	3.3e-11	+++-	0.607	0.8949	0.537181	0.9649	0.0159289	0.00409194	9.9e-05	0.51926	0.813094	1.02938	0.00579826	5.9047e-07	0.354226	0.823781	1.01608	0.0194543	0.412194	0.317053	0.779434	1.0287	0.0144644	0.0504052	RGS14, GRK6, PRR7, DBN1, PDLIM7, FAM193B
19	rs9379893	6	26584668	T	C	0.2018	-5.649	1.61e-08	---+	4.504	0.2119	0.214145	0.998885	-0.0139403	0.00488917	0.0044	0.198304	0.995136	0.97508	0.00657408	0.000123686	0.138464	1.00174	0.990825	0.0239309	0.700115	0.215382	0.994462	0.947875	0.0146132	0.00024901	BTN3A2, BTN3A3, BTN2A1, BTN1A1, ABT1, ZNF322, PRSS16
20	rs9257809	6	29356331	A	G	0.907	5.465	4.63e-08	---+	4.361	0.225	0.876657	1	0.0266242	0.00610148	1.3e-05	0.905968	1.00779	1.02718	0.00896106	0.00276994	0.972612	0.997468	1.12602	0.0511838	0.0204059	0.971486	0.998768	1.03458	0.0361073	0.346462	HIST1H4J, HIST1H2AK, HIST1H4L, ZKSCAN8, ZSCAN9, PGBD1, ZSCAN31, ZKSCAN3, ZSCAN12, ZSCAN23, GPX6, SCAND3, TRIM27, C6orf100, ZNF311, OR2W1, OR2B3, OR2J1, OR2J3, OR2J2, OR14J1, OR5V1, OR12D3, OR12D2, OR11A1, OR10C1, OR2H1, MAS1L, UBD, GABBR1, OR2H2
21	rs2242416	6	43273604	A	G	0.4543	-5.773	7.79e-09	+++-	7.824	0.04978	0.392085	1	-0.0223498	0.0041022	5.1e-08	0.404031	1.00432	0.982811	0.0053199	0.00111679	0.562361	0.992516	0.995669	0.0167738	0.7959	0.850441	1.00797	0.984669	0.0174534	0.375955	DNPH1, TTBK1, SLC22A7, CRIP3, ZNF318, ABCC10, POLH
22	rs34389419d	8	11229319	C	G	0.5799	-8.083	6.34e-16	+++-	3.466	0.3251	0.552306	0.992911	-0.0200459	0.00404178	7.1e-07	0.567384	0.921267	0.974089	0.00549486	1.77101e-06	0.70171	0.9411	0.953825	0.0187608	0.0117341	0.665851	0.757487	0.945618	0.0144251	0.00010597	ZNF705G, ZNF705B, SGK223, CLDN23, MFHAS1, ERI1, RP11-10A14.4, TNKS, MSRA, PRSS55, RP1L1, C8orf74, SOX7, PINX1, XKR6, AF131215.5, MTMR9, SLC35G5, C8orf12, FAM167A, BLK, GATA4, NEIL2, RP11-297N6.4, CTSB, DEFB136, DEFB135, DEFB134, RP11-481A20.11, USP17L2, FAM86B1, FAM86B2
23	rs7843128	8	22473465	T	C	0.6316	5.655	1.56e-08	---+	2.189	0.5341	0.64192	0.996548	0.014788	0.00419826	0.00043	0.64335	0.909147	1.01896	0.00571825	0.00101825	0.682754	0.928555	1.04543	0.0185957	0.0168827	0.511497	0.94023	1.0286	0.0122893	0.0217483	PDLIM2, AC037459.4, C8orf58, CCAR2, BIN3, EGR3
25	rs3003615	9	130997892	A	G	0.493	-5.517	3.45e-08	--++	6.092	0.1072	0.547752	0.978002	-0.0147763	0.00408265	0.0003	0.522645	0.859047	0.973305	0.00564667	1.65333e-06	0.583728	0.870154	1.01045	0.0183987	0.572057	0.121438	0.851485	0.99151	0.0202936	0.674395	DNM1, GOLGA2, URM1
26	rs56303154	9	136936376	T	C	0.1595	5.889	3.89e-09	++--	4.913	0.1783	0.166534	0.998548	0.0205483	0.00540113	0.00014	0.177416	0.983061	1.03068	0.00688265	1.13102e-05	0.113268	0.986947	0.980642	0.0261875	0.455385	0.0694997	0.958005	1.05557	0.023598	0.021909	BRD3
27	rs16915908	10	53013664	T	C	0.9734	5.788	7.14e-09	---+	0.248	0.9695	0.982244	0.988044	0.0458218	0.0152376	0.0026	0.97922	0.870379	1.08791	0.019842	2.17186e-05	0.969196	0.895733	1.06611	0.052027	0.218552	0.91792	0.887746	1.05413	0.0232774	0.0235378	PRKG1
29	rs67279079	11	88893001	T	C	0.239	6.59	4.4e-11	+++-	5.678	0.1284	0.281809	0.984597	0.0188895	0.0044972	2.7e-05	0.259858	0.918714	1.03029	0.00621784	1.59645e-06	0.134214	0.892783	1.07714	0.0256206	0.00372578	0.0534503	0.840336	1.00653	0.0303515	0.830074	GRM5, TYR
30	rs883263	12	123485188	A	G	0.2226	-5.608	2.04e-08	----	2.914	0.4051	0.209842	0.999273	-0.00979401	0.00493591	0.047	0.220534	0.923118	0.97035	0.00658227	4.81467e-06	0.255501	0.910478	0.952727	0.0198	0.0144534	0.255339	0.94025	0.97385	0.0140989	0.0601852	MLXIP, ZCCHC8, DENR, CCDC62, ABCB9, OGFOD2, ARL6IP4, PITPNM2, MPHOSPH9, C12orf65, CDK2AP1, SBNO1, SETD8, RILPL2, SNRNP35, RILPL1
31	rs2749882	14	52515259	T	G	0.4264	5.906	3.5e-09	++++	4.637	0.2004	0.415526	0.999407	0.0197728	0.00408053	1.3e-06	0.419595	0.970074	1.0212	0.00537427	9.48539e-05	0.57131	0.975438	1.01269	0.0169227	0.456253	0.41871	0.97653	1.00674	0.012176	0.581182	C14orf166, NID2, TXNDC16, GPR137C, ERO1L
32	rs10151051	14	52973316	A	G	0.6278	-5.79	7.06e-09	--+-	3.201	0.3617	0.663777	0.997472	-0.0153025	0.00424629	0.00031	0.657538	0.976403	0.974289	0.00556304	2.84833e-06	0.557162	0.931457	1.00439	0.0171681	0.798603	0.399155	0.930642	0.983516	0.0126365	0.188511	TXNDC16, GPR137C, ERO1L
33	rs1912629	15	47995384	A	G	0.0738	5.746	9.14e-09	+++-	1.187	0.7562	0.077697	0.942685	0.0263139	0.0077015	0.00063	0.0835344	0.800832	1.04378	0.0105401	4.79254e-05	0.0607247	0.802783	1.08613	0.038271	0.0308638	0.0177427	0.729021	1.06184	0.0520585	0.249067	SEMA6D
34	rs11631214	15	73069937	A	T	0.5969	5.738	9.56e-09	----	1.82	0.6106	0.634589	0.996878	0.0163475	0.00418079	9.2e-05	0.633439	0.938619	1.01937	0.00560004	0.000612091	0.522721	0.954563	1.03832	0.0169851	0.0268286	0.329769	0.949312	1.0221	0.0130294	0.0934198	MYO9A, SENP8, GRAMD2, PKM, PARP6, CELF6, HEXA, ARIH1, GOLGA6B, HIGD2B, BBS4, ADPGK, NPTN
35	rs4453453	15	89245354	T	G	0.7831	6.448	1.14e-10	---+	3.76	0.2886	0.776271	0.996857	0.0116136	0.00482814	0.016	0.77881	0.977286	1.03181	0.00637488	8.98618e-07	0.657622	0.996012	1.05226	0.0178577	0.00433685	0.893104	0.986283	1.05425	0.0196096	0.00705955	NA
36	rs4781383	16	13112335	T	C	0.2578	6.845	7.62e-12	+++-	1.322	0.7238	0.292491	0.995715	0.0198701	0.00442929	7.3e-06	0.282897	0.948035	1.0271	0.00595117	6.99667e-06	0.158796	0.959126	1.05319	0.0230488	0.0245571	0.072411	0.888731	1.04165	0.024293	0.0930311	SHISA9
37	rs9967532	18	42308640	T	G	0.1956	5.498	3.83e-08	++++	0.475	0.9243	0.174384	0.979151	0.0182579	0.00534585	0.00064	0.195805	0.846162	1.02567	0.00714032	0.000385443	0.186949	0.792243	1.03171	0.0235333	0.18472	0.264867	0.841436	1.03218	0.0146244	0.0303293	SETBP1
38	rs613872	18	53210302	T	G	0.8518	6.297	3.04e-10	----	4.601	0.2035	0.825127	1	0.0165066	0.00529152	0.0018	0.839035	0.99714	1.04215	0.00714448	7.52894e-09	0.909184	0.998559	1.02899	0.0287266	0.319907	0.970429	0.982197	1.01252	0.0357362	0.72762	TCF4
aBolded: cross-ancestry specific risk locus (not significant in EA GWAS).
bMeta analysis and regression effect estimates were tested for significance using the two-sided z-test. Results bolded where genome-wide significant (p < 5 x10-8).
cHetPVal refers to the two-sided chi-square test for homogeneity of test statistics.
dFuma annotation also identified rs12547493 and rs6982308 as independently significant
Abbreviations: N, number of subjects; SNP, single nucleotide polymorphism; Chr, chromosome; Position, base pair position on chromosome (hg19/GR37 Human Genome Build); A1, allele 1 (coded); A2, allele 2; A1 Freq, allele 1 frequency; Direction, effect direction for each study; HetChiSq, hetergeneity test statistic; HetPVal, heterogeniety p-Value; Info, imputation information score; OR, odds ratio; …
