# Supplementary material for: Genetic architecture distinguishes tinnitus from hearing loss
Source: Nat Commun. 2024 Jan 19;15:614. doi: 10.1038/s41467-024-44842-x (PMC10799010; doi:10.1038/s41467-024-44842-x)
Supplement: Supplementary file 10 — Supplementary Data 7 [file 41467_2024_44842_MOESM10_ESM.xlsx]

## Sheet: 7 annotation cross
Supplementary Data 7. Functional mapping and annotation of the cross-ancestry GWAS meta-analysis, using the FUMA pipeline, and Polyfun+SUSIE for fine-mapping
FUMA									Polyfun+SUSIE
Locus	Lead variant	#SNPs in LD (r2 > 0.6)	Genomic coordinate risk locus (hg19)	Predicted genes associated with risk locus	SNPs in LD with CADD scores > 12.37	SNPs in LD with RegulomeDB scores < 5	Chromatin state analysis (Roadmap Epigenomics) in neuronal cell lines/tissuesa	eQTL	Finemap start	Finemap end	N SNPs in credible set	Genes annotated to credible area
1	rs35942154	25	chr1: 56,097,025 - 56,171,731	None	None	rs1039294 = 4, rs17452287 = 4, rs188571530 = 3a	Overall quiescent	None	56097025	56129433	14	None
2	rs12722976	505	chr1: 103,043,882 - 103,756,973	COL11A1, AMY2B	rs10874638 = 14.41, rs3753841 = 25.5, rs4908291 = 17.48, rs4338381 = 17.98, rs1337199 = 14.92, rs7518542 = 18.34, rs6657840 = 13.84, rs1528204 = 20.9, rs1881271 = 13.61, rs10874707 = 12.72	16e	Overall active chromatin at TSS and quiescent; some weak transcription and heterochromatin	AMY2B: PsychENCODE_eQTLs; COL11A1: PsychENCODE_eQTLs	103340623	103441814	4	COL11A1
3	rs4399218	24	chr1: 170,170,094 - 170,196,129	C1orf112	rs4656744 = 13.13, rs4399218 = 17.17	rs4656744 = 3a, rs1330385 = 4, rs4399218 = 4	Overall quiescent	C1orf112: Brain_Cerebellum	170195231	170195231	1	None
4	rs823154	44	chr1: 205,651,560 - 205,799,987	SLC45A3, NUCKS1, AC119673.1, RAB7L1, SLC41A1, PM20D1, SLC26A9, C1orf186, CTSE	rs823095 = 12.46, rs71709139 = 14.12, rs7536483 = 15.7	13f	Overall active chromatin at TSS, strong transcription, weak transcription, enhancer function, and quiescent; some flanking active chromatin at TSS	C1orf186: PsychENCODE_eQTLs; CTSE: PsychENCODE_eQTLs; NUCKS1: Brain_Caudate_basal_ganglia, Brain_Cerebellum; PM20D1: 19 tissuesq; RAB7L1: Brain_Cerebellar_Hemisphere, Brain_Cerebellum, Brain_Hypothalamus, PsychENCODE_eQTLs; SLC26A9: PsychENCODE_eQTLs; SLC41A1: Brain_Cerebellum, Brain_Cortex, Brain_Hippocampus	205651560	205782718	17	AC119673.1, C1orf186, CTSE, NUCKS1, PM20D1, RAB7L1, SLC26A9, SLC41A1, SLC45A3
5	rs13016665	314	chr2: 57,942,987 - 58,482,646	VRK2, FANCL	26b	13g	Overall weak transcription, enhancer function, heterochromatin, and quiescent; some active chromatin at TSS	FANCL: Brain_Cerebellum, PsychENCODE_eQTLs; VRK2: Brain_Substantia_nigra	57995348	57995348	1	None
8	rs61541692	121	chr2: 164,956,380 - 165,094,655	None	rs4283437 = 15.68, rs3943575 = 19.02, rs12469350 = 16.86, rs1446466 = 18.97, rs17352171 = 16.33, rs10200338 = 21.5, rs10200343 = 19.94, rs10204551 = 12.46, rs13398947 = 17.71	rs2389982 = 4, rs17351639 = 4, rs17436310 = 3a, rs12469350 = 3a, rs1446466 = 4, rs10177886 = 3a, rs4667730 = 3a, rs4667731 = 3a	Overall quiescent; some heterochromatin	None	164956380	165090463	24	None
9	rs307582	227	chr3: 12,026,709 - 12,307,143	TIMP4	rs2600229 = 17.4, rs454615 = 13.37, rs307602 = 13.93, rs307601 = 14.19, rs307592 = 13.2, rs307575 = 12.88, rs310759 = 14.4, rs794999 = 18.52, rs310764 = 15.83, rs795000 = 14.84, rs930542 = 13.56	16h	Overall weak transcription, enhancer function, weak PolyComb repressed chromatin, and quiescent; some strong transcription, heterochromatin, and bivalent/poised chromatin at TSS	TIMP4: Brain_Anterior_cingulate_cortex_BA24, Brain_Cerebellar_Hemisphere, Brain_Cerebellum, Brain_Cortex, Brain_Hypothalamus, Brain_Nucleus_accumbens_basal_ganglia, Brain_Substantia_nigra, PsychENCODE_eQTLs, SNIG	12029179	12238077	98	TIMP4
10	rs16845806	134	chr3: 127,710,474 - 128,064,118	KBTBD12, SEC61A1, RUVBL1, EEFSEC	rs2999053 = 19.19, rs12486127 = 14.07	15i	Overall active chromatin at TSS, strong transcription, weak transcription, enhancer function, and quiescent; some heterochromatin and weak PolyComb repressed chromatin	EEFSEC: Brain_Cortex, Brain_Hippocampus, BrainSeq_ge_brain	127710474	128038834	70	EEFSEC, KBTBD12, RUVBL1, SEC61A1
11	rs74505194	51	chr3: 170,073,339 - 170,148,331	LRRIQ4, SKIL, CLDN11	rs1511174 = 14.52, rs3772173 = 17.32	rs62295834 = 4, rs1511174 = 4, rs3772172 = 3a, rs11917147 = 1f, rs35177863 = 4, rs34158232 = 4	Overall active chromatin at TSS, weak transcription, and enhancer function; some bivalent/poised chromatin at TSS	LRRIQ4: aveALL, FCTX	170073339	170117518	24	None
12	rs13107325	5	chr4: 103,001,649 - 103,198,082	BANK1, SLC39A8	rs13107325 = 23.1	None	Overall quiescent	SLC39A8: PsychENCODE_eQTLs	103188709	103188709	1	SLC39A8
14	rs6825241	488	chr4: 152,223,904 - 152,763,382	SH3D19, FAM160A1, PET112	17c	57j	Overall flanking active chromatin at TSS, weak transcription, enhancer function, weak PolyComb repressed chromatin, and quiescent; some active chromatin at TSS, strong transcription, and heterochromatin	FAM160A1: Brain_Cerebellar_Hemisphere, Brain_Cerebellum, CRBL, PsychENCODE_eQTLs; PET112: Brain_Anterior_cingulate_cortex_BA24, Brain_Cerebellar_Hemisphere, Brain_Cerebellum, Brain_Cortex, Brain_Frontal_Cortex_BA9, PsychENCODE_eQTLs; SH3D19: Brain_Caudate_basal_ganglia, Brain_Cerebellar_Hemisphere, Brain_Cerebellum, Brain_Putamen_basal_ganglia, CRBL, PsychENCODE_eQTLs	no credible set generated by fine-mapping			N/A
17	rs2630763	58	chr5: 176,847,499 - 176,909,800	RGS14, GRK6, PRR7, DBN1, PDLIM7, FAM193B	rs1130857 = 16.93, rs335435 = 20.4, rs2630766 = 15.55, rs385981 = 14.79, rs2450333 = 14.35	rs7711038 = 2b, rs13177732 = 2b, rs2731664 = 4, rs4976695 = 4, rs1130857 = 3a, rs652242 = 2b, rs335452 = 4, rs2544809 = 2b, rs335466 = 2b, rs28495019 = 2b, rs2630763 = 2b	Overall active chromatin at TSS, flanking active chromatin at TSS, strong transcription, weak transcription, genic enhancers, enhancer function; some quiescent	DBN1: PsychENCODE_eQTLs; FAM193B: PsychENCODE_eQTLs; RGS14: PsychENCODE_eQTLs	176848019	176908731	20	DBN1, GRK6, PDLIM7, PRR7
19	rs9379893	87	chr6: 26,467,182 - 26,929,518	BTN3A2, BTN3A3, BTN2A1, BTN1A1, ABT1, ZNF322, PRSS16	None	12k	Overall active chromatin at TSS, strong transcription, weak transcription, weak PolyComb repressed chromatin, and quiescent; some repressed PolyComb	BTN2A1: Brain_Nucleus_accumbens_basal_ganglia; BTN3A2: 20 tissuesr; BTN3A3: Brain_Cerebellar_Hemisphere, Brain_Cerebellum, CRBL, PsychENCODE_eQTLs; PRSS16: Brain_Cerebellar_Hemisphere, Brain_Cerebellum, Brain_Cortex; ZNF322: BrainSeq_ge_brain	Fine-mapping not attempted			N/A
20	rs9257809	305	chr6: 28,357,807 - 29,607,101	HIST1H4J, HIST1H2AK, HIST1H4L, ZKSCAN8, ZSCAN9, PGBD1, ZSCAN31, ZKSCAN3, ZSCAN12, ZSCAN23, GPX6, SCAND3, TRIM27, C6orf100, ZNF311, OR2W1, OR2B3, OR2J1, OR2J3, OR2J2, OR14J1, OR5V1, OR12D3, OR12D2, OR11A1, OR10C1, OR2H1, MAS1L, UBD, GABBR1, OR2H2	rs1233583 = 14.21, rs9257189 = 14.92, rs3135300 = 13.51, rs3135302 = 12.44, rs3132392 = 13.32, rs2230683 = 18.69, rs3130746 = 12.86, rs404240 = 14.02	46l	Overall active chromatin at TSS, strong transcription, weak transcription, heterochromatin, repressed PolyComb, weak PolyComb repressed chromatin, and quiescent; some flanking active chromatin at TSS, bivalent/poised chromatin at TSS, flanking bivalent chromatin at TSS/enhancer	12s	Fine-mapping not attempted			N/A
21	rs2242416	57	chr6: 43,260,011 - 43,397,259	DNPH1, TTBK1, SLC22A7, CRIP3, ZNF318, ABCC10, POLH	rs2242416 = 22.2, rs71654934 = 12.85, rs2469 = 12.58, rs7692 = 14.78, rs6912283 = 12.64	rs62415385 = 4, rs4398731 = 1f, rs10948071 = 2c, rs2125738 = 1f, rs7742789 = 1b, rs9369409 = 4, rs9472049 = 4	Overall strong transcription, weak transcription, weak PolyComb repressed chromatin, and quiescent; some enhancer function	ABCC10: Brain_Cerebellum; DNPH1: CRBL; POLH: PsychENCODE_eQTLs	43269029	43327750	11	ABCC10, CRIP3, DNPH1, SLC22A7, ZNF318
22	rs34389419	3079	chr8: 8,088,230 - 11,830,150	ZNF705G, ZNF705B, SGK223, CLDN23, MFHAS1, ERI1, RP11-10A14.4, MSRA, TNKS, PRSS55, RP1L1, C8orf74, SOX7, PINX1, XKR6, AF131215.5, MTMR9, SLC35G5, C8orf12, FAM167A, BLK, GATA4, NEIL2, RP11-297N6.4, CTSB, DEFB136, DEFB135, DEFB134, RP11-481A20.11, USP17L2, FAM86B1, FAM86B2	61d	506m	Overall active chromatin at TSS, flanking active chromatin at TSS, strong transcription, weak transcription, enhancer function, ZNF genes & repeats, heterochromatin, bivalent/poised chromatin at TSS, flanking bivalent chromatin at TSS/enhancer, repressed PolyComb, weak PolyComb repressed chromatin, and quiescent; some bivalent enhancer function	26t	Fine-mapping not attempted			N/A
23	rs7843128	101	chr8: 22,447,426 - 22,542,962	PDLIM2, AC037459.4, C8orf58, CCAR2, BIN3, EGR3	rs3735893 = 12.81, rs755934 = 13.2, rs755935 = 13.28, rs7843828 = 13.64, rs1545837 = 13.84, rs3758041 = 16.46, rs7829805 = 13.19	35n	Overall active chromatin at TSS, flanking active chromatin at TSS, strong transcription, weak transcription, genic enhancers, enhancer function; some weak PolyComb repressed chromatin and quiescent	BIN3: Brain_Anterior_cingulate_cortex_BA24, Brain_Caudate_basal_ganglia, Brain_Cerebellar_Hemisphere, Brain_Cortex, Brain_Frontal_Cortex_BA9, Brain_Nucleus_accumbens_basal_ganglia, Brain_Putamen_basal_ganglia, BrainSeq_ge_brain, PsychENCODE_eQTLs; C8orf58: 11 tissuesu; CCAR2: PsychENCODE_eQTLs; PDLIM2: Brain_Anterior_cingulate_cortex_BA24, Brain_Cortex, Brain_Frontal_Cortex_BA9, BrainSeq_ge_brain…	22449484	22542790	40	None
25	rs3003615	13	chr9: 130,982,416 - 131,015,279	DNM1, GOLGA2, URM1	rs2267958 = 17.53	rs3003609 = 1f, rs3003575 = 2b, rs3003612 = 2b, rs3003578 = 4, rs3003614 = 2b, rs3003579 = 3a, rs3003615 = 1f	Overall weak transcription; some strong transcription	DNM1: PsychENCODE_eQTLs; URM1: PsychENCODE_eQTLs	130984755	131015279	4	DNM1, GOLGA2, URM1
26	rs56303154	21	chr9: 136,925,663 - 136,972,701	BRD3	None	rs11789898 = 1f, rs72766638 = 4, rs56303154 = 4, rs11793692 = 4	Overall active chromatin at TSS and enhancer function; some flanking active chromatin at TSS, weak transcription, heterochromatin, weak PolyComb repressed chromatin, and quiescent	BRD3: Brain_Cortex, PsychENCODE_eQTLs	136929586	136957308	8	BRD3
27	rs16915908	227	chr10: 52,901,491 - 53,025,562	PRKG1	rs16915184 = 13.05, rs74133533 = 12.74, rs111450235 = 12.8, rs113772634 = 14.52, rs113754396 = 13.01, rs10490977 = 13.93, rs113472445 = 12.55	rs9414851 = 4, rs16914938 = 4, rs113610240 = 2b, rs9415776 = 3a, rs41403246 = 4, rs113955442 = 3a, rs111904449 = 3a, rs113062885 = 4	Overall quiescent	None	52913020	53025562	85	None
29	rs67279079	88	chr11: 88,670,049 - 89,037,064	GRM5, TYR	rs1126809 = 29.4	rs10765194 = 3a	Overall quiescent	None	88893001	89017961	23	GRM5, TYR
30	rs883263	346	chr12: 123,447,928 - 123,913,433	MLXIP, ZCCHC8, DENR, CCDC62, ABCB9, OGFOD2, ARL6IP4, PITPNM2, MPHOSPH9, C12orf65, CDK2AP1, SBNO1, SETD8, RILPL2, SNRNP35, RILPL1	rs55742290 = 15.88, rs3741530 = 15.95, rs12811109 = 16.51, rs4148863 = 16.34, rs1051434 = 14.41, rs1727323 = 12.51, rs941306 = 15.11, rs146239222 = 14.94, rs7304782 = 17.2, rs6633 = 14.16, rs4759416 = 13.7, rs1060105 = 22.9	53o	Overall active chromatin at TSS, flanking active chromatin at TSS, strong transcription, weak transcription, enhancer function, and quiescent; some genic enhancers	14v	No credible set generated by fine-mapping			N/A
31	rs2749882	41	chr14: 52,502,345 - 52,516,601	C14orf166, NID2	None	14:52516567:C:T = 4, rs2749886 = 4	Overall quiescent; some weak transcription	C14orf166: PsychENCODE_eQTLs	52502345	52516395	12	C14orf166, NID2
32	rs10151051	81	chr14: 52,903,642 - 53,067,681	TXNDC16, GPR137C, ERO1L	None	rs8003291 = 4, rs4088516 = 4, rs6572850 = 3a, rs147785041 = 2a	Overall active chromatin at TSS, weak transcription, and quiescent; some heterochromatin	ERO1L: PsychENCODE_eQTLs; GPR137C: Brain_Cerebellar_Hemisphere; TXNDC16: Brain_Caudate_basal_ganglia, Brain_Cerebellum, PsychENCODE_eQTLs	52906179	53067681	38	ERO1L, GPR137C, TXNDC16
33	rs1912629	17	chr15: 47,995,384 - 48,108,119	SEMA6D	None	rs12050538 = 4, rs80164756 = 3a, rs28544446 = 4, rs28687814 = 3a	Overall weak transcription and quiescent	SEMA6D: PsychENCODE_eQTLs	No credible set generated by fine-mapping			N/A
34	rs11631214	387	chr15: 72,101,851 - 73,106,615	MYO9A, SENP8, GRAMD2, PKM, PARP6, CELF6, CELF6, HEXA, ARIH1, GOLGA6B, HIGD2B, BBS4, ADPGK, NPTN	rs6494973 = 12.58, rs8040216 = 15.8, rs2957736 = 15.2, rs2929517 = 14.02, rs2034879 = 13.44, rs8023788 = 13.58, rs8192431 = 13.36, rs2959930 = 16.2, rs9460 = 14.76	37p	Overall active chromatin at TSS, flanking active chromatin at TSS, strong transcription, weak transcription, genic enhancers, enhancer function, weak PolyComb repressed chromatin, and quiescent; some ZNF genes & repeats and heterochromatin	ADPGK: Brain_Hippocampus; GOLGA6B: Brain_Cerebellum, PsychENCODE_eQTLs; HEXA: Brain_Cortex, PsychENCODE_eQTLs; HIGD2B: PsychENCODE_eQTLs; MYO9A: Brain_Cerebellum; NPTN: Brain_Caudate_basal_ganglia; PARP6: Brain_Cerebellar_Hemisphere, Brain_Cerebellum; SENP8: MEDU, OCTX	No credible set generated by fine-mapping			N/A
35	rs4453453	37	chr15: 89,223,353 - 89,265,679	None	rs11073804 = 21.8, rs4293349 = 15.08	rs4595778 = 4, rs35701059 = 4, rs12902002 = 2b, rs12441312 = 4, rs4293349 = 4	Overall weak PolyComb repressed chromatin; some enhancer function and quiescent	None	89244614	89258618	11	None
36	rs4781383	118	chr16: 13,021,889 - 13,118,299	SHISA9	rs66688919 = 13.23, rs11648064 = 13.54, rs2866126 = 12.68	rs35864100 = 3a, rs34131567 = 3a, rs12931202 = 3a	Overall quiescent	None	13055766	13118299	14	SHISA9
37	rs9967532	8	chr18: 42,308,640 - 42,338,070	SETBP1	rs1037940 = 16.27	None	Some weak transcription, enhancer function, and quiescent	None	42308640	42312722	3	None
38	rs613872	91	chr18: 53,197,944 - 53,413,423	TCF4	rs12457157 = 12.61, rs5825145 = 19.51, rs12457071 = 18.64	rs784231 = 4	Overall weak transcription and quiescent; some active chromatin at TSS, enhancer function, and heterochromatin	None	53210302	53398626	9	TCF4
Abbreviations: CADD, combined annotation-dependent depletion score (scores above 12.37 predicts deleterious SNP effect on protein structure); RegulomeDB score, predict likelihood of regulatory funtionality (scores below 5 predicts greater likelihood); Chromatin state analysis, minimum 15-core chromatin state across 127 tissue types; eQTL, expression quantitative trait locus (in 28 neuronal tissue…
aIn neuronal cell lines/tissues E053, E054, E067, E068, E069, E070, E071, E072, E073, E074, E081, E082, E125
brs10496076 = 16.06, rs4671319 = 16, rs6722461 = 16.95, rs13002041 = 18.94, rs34035400 = 14.62, rs2717066 = 21.3, rs67650891 = 13.75, rs2683618 = 17.18, rs2678910 = 15.66, rs2717060 = 16.43, rs2678917 = 17.8, rs2678918 = 14.46, rs2678908 = 20, rs11410659 = 16.03, rs2717006 = 15.88, rs2717007 = 17.78, rs2717008 = 17.17, rs2717038 = 19.7, rs1401100 = 16.6, rs2717039 = 18.71, rs2717040 = 16.05, rs15…
crs6849552 = 15.52, rs4266275 = 13.88, rs7684462 = 13.18, rs2709842 = 14.51, rs2724574 = 14.89, rs9994482 = 14.47, rs17591223 = 12.38, rs7683134 = 15.34, rs28608620 = 19.28, rs35374212 = 12.84, rs4696271 = 13.86, rs7695162 = 12.68, rs4696273 = 14.47, rs4696274 = 14.18, rs749982 = 14.18, rs3792691 = 14.52, rs6817586 = 14.74
drs2945252 = 13.39, rs2945248 = 12.73, rs17149727 = 13.09, rs2979159 = 18.02, rs2976902 = 12.7, rs2980748 = 13.37, rs11781257 = 13.25, rs2280560 = 15.95, rs2428 = 16.03, rs907183 = 15.49, rs10096850 = 13.74, rs140242735 = 16.76, rs7006504 = 13.88, rs17656299 = 13.87, rs17150032 = 18.42, rs58361831 = 13.49, rs73531638 = 16.17, rs59517107 = 12.93, rs73524874 = 13.98, rs654132 = 17.18, rs12545826 = …
ers62995062 = 3a, rs61812156 = 3a, rs12410008 = 4, rs10874660 = 2b, rs2169608 = 4, rs6677574 = 4, rs11164648 = 4, rs4391683 = 3a, rs4908291 = 4, rs4338381 = 3a, rs7518542 = 2b, rs6657840 = 2a, rs6674625 = 4, rs35408333 = 3b, rs10782925 = 3a, rs7526357 = 2c
frs823102 = 3a, rs11580015 = 4, rs823096 = 1f, rs7536483 = 2a, rs823121 = 1f, rs823137 = 1f, rs823143 = 4, rs708724 = 1f, rs708725 = 1c, rs823154 = 1f, rs708727 = 1f, rs823074 = 3a, rs9438393 = 4
grs12997222 = 4, rs11682175 = 3a, rs2717066 = 3a, rs2678914 = 2b, rs2678918 = 4, rs2678907 = 2b, rs908731 = 4, rs2717000 = 4, rs2717007 = 3a, rs2717008 = 4, rs961522 = 1f, rs1016771 = 2b, rs13011711 = 3a
hrs77116964 = 4, rs2923857 = 3a, rs2600235 = 3a, rs2623879 = 3a, rs307606 = 4, rs387152 = 4, rs307579 = 4, rs307580 = 3a, rs307584 = 4, rs307569 = 4, rs2648337 = 3a, rs795092 = 4, rs795093 = 3a, rs2584064 = 2b, rs794999 = 2b, rs60569434 = 4
irs6777095 = 3a, rs6777197 = 2b, rs9824657 = 4, rs10934848 = 4, rs7612065 = 4, rs2010972 = 4, rs10934849 = 4, rs11920225 = 2b, rs2999046 = 4, rs2811474 = 2b, rs2999053 = 4, rs2811484 = 4, rs2254379 = 4, rs12486127 = 2b, rs12486156 = 2b
jrs6817881 = 4, rs12640234 = 4, rs12646254 = 4, rs9790482 = 2b, rs7655373 = 1f, rs115901369 = 3a, rs6854855 = 4, rs11728880 = 3a, rs2709827 = 4, rs10028035 = 3a, rs2724574 = 4, rs2709817 = 3a, rs7682770 = 4, rs17591223 = 4, rs2053566 = 3a, rs1372976 = 3a, rs56301462 = 2b, rs6831810 = 4, rs9884167 = 4, rs4696096 = 3a, rs7674244 = 3a, rs28608620 = 3a, rs11944139 = 4, rs875667 = 4, rs875668 = 2b, rs…
krs3734544 = 1f, rs6456727 = 3a, rs7773938 = 1f, rs56296968 = 1f, rs9358946 = 1d, rs9358947 = 4, rs1884943 = 2b, rs56303243 = 2b, rs9379879 = 2b, rs13195047 = 4, rs11967852 = 2b, rs9379907 = 1f
lrs9393929 = 4, rs1233583 = 2b, rs9257137 = 3a, rs1238262 = 2b, rs1742743 = 2b, rs1233612 = 4, rs1233618 = 3a, rs1233620 = 4, rs9257187 = 4, rs9257188 = 4, rs9257189 = 4, rs7764642 = 3a, rs9257191 = 3a, rs4324798 = 4, rs9257223 = 4, rs3131341 = 4, rs3135295 = 4, rs3135297 = 2b, rs3135298 = 4, rs3132387 = 4, rs3132389 = 4, rs3131336 = 3a, rs3131094 = 2b, rs3135304 = 4, rs3135305 = 4, rs3135306 = 4…
mrs2980436 = 1f, rs2955585 = 4, rs73199790 = 3a, rs2980437 = 1f, rs2980438 = 4, rs712253 = 4, rs793753 = 2b, rs17594065 = 2b, rs2945230 = 1f, rs17594870 = 1f, rs35571782 = 2b, rs2980423 = 4, rs7845203 = 1f, rs1107832 = 4, rs58054574 = 2b, rs2945891 = 1f, rs6992091 = 4, rs2945236 = 4, rs7014953 = 1b, rs17603933 = 1f, rs2945238 = 4, rs1850511 = 4, rs17149723 = 3a, rs6601689 = 1b, rs6985501 = 1b, rs…
nrs3064 = 1f, rs11782130 = 4, rs3735893 = 1f, rs11785755 = 4, rs3735894 = 4, rs71513892 = 2b, rs755934 = 4, rs755935 = 4, rs2272718 = 2a, rs746011 = 4, rs11778693 = 1f, rs7843828 = 1f, rs2291232 = 1f, rs2291234 = 4, rs11136092 = 1f, rs6558167 = 2b, rs1545837 = 4, rs7846476 = 4, rs11136093 = 4, rs11780207 = 4, rs876714 = 4, rs10099266 = 1f, rs10113779 = 2b, rs3758042 = 4, rs3758041 = 4, rs6558173 …
ors4275659 = 1d, rs4148856 = 4, rs61955196 = 2b, rs883562 = 4, rs883563 = 2b, rs55742290 = 4, rs641760 = 4, rs520088 = 1f, rs11608811 = 4, rs7957096 = 4, rs4148863 = 4, rs1790094 = 3a, rs1617156 = 3a, rs1790106 = 2b, rs7299943 = 1f, rs1790121 = 4, rs1727317 = 4, rs1106240 = 1b, rs1106241 = 4, rs1790090 = 4, rs949142 = 4, rs884548 = 4, rs1716183 = 4, rs1790108 = 3a, rs1716184 = 4, rs1790109 = 2b, …
prs3784310 = 4, rs2625529 = 4, rs2415121 = 4, rs4511483 = 4, rs4526973 = 4, rs12899485 = 2b, rs2054601 = 4, rs8040216 = 4, rs2957742 = 1d, rs12593134 = 415:72339503:C:T = 2b, rs35167572 = 3a, rs7172309 = 4, rs4777485 = 4, rs12593908 = 3a, rs8030815 = 4, rs35112434 = 4, rs11630170 = 3a, rs7182776 = 4, rs11072349 = 3a, rs11072350 = 4, rs11630611 = 4, rs12442886 = 4, rs12902661 = 4, rs8040828 = 4, r…
qPM20D1: aveALL, Brain_Amygdala, Brain_Anterior_cingulate_cortex_BA24, Brain_Caudate_basal_ganglia, Brain_Cortex, Brain_Frontal_Cortex_BA9, Brain_Hippocampus, Brain_Hypothalamus, Brain_Nucleus_accumbens_basal_ganglia, Brain_Putamen_basal_ganglia, Brain_Spinal_cord_cervical_c-1, Brain_Substantia_nigra, CRBL, FCTX, OCTX, PsychENCODE_eQTLs, PUTM, TCTX, THAL
rBTN3A2: aveALL, Brain_Amygdala, Brain_Anterior_cingulate_cortex_BA24, Brain_Caudate_basal_ganglia, Brain_Cerebellar_Hemisphere, Brain_Cerebellum, Brain_Cortex, Brain_Frontal_Cortex_BA9, Brain_Hippocampus, Brain_Nucleus_accumbens_basal_ganglia, Brain_Putamen_basal_ganglia, Brain_Spinal_cord_cervical_c-1, CRBL, FCTX, HIPP, PsychENCODE_eQTLs, PUTM, SNIG, TCTX, THAL
sC6orf100: Brain_Cortex; HIST1H2AK: OCTX; HIST1H4J: PsychENCODE_eQTLs; HIST1H4L: PsychENCODE_eQTLs; OR11A1: THAL; OR5V1: THAL; PGBD1: Brain_Spinal_cord_cervical_c-1; ZKSCAN3: BrainSeq_ge_brain, PsychENCODE_eQTLs; ZKSCAN8: Brain_Cerebellum, Brain_Frontal_Cortex_BA9, Brain_Nucleus_accumbens_basal_ganglia, PsychENCODE_eQTLs; ZSCAN23: Brain_Cerebellar_Hemisphere, Brain_Cerebellum, PsychENCODE_eQTLs; …
tAF131215.5: PsychENCODE_eQTLs; BLK: Brain_Cerebellar_Hemisphere, PsychENCODE_eQTLs; C8orf12: Brain_Cerebellar_Hemisphere, Brain_Cerebellum, Brain_Hippocampus, Brain_Hypothalamus; CLDN23: PsychENCODE_eQTLs; CTSB: Brain_Caudate_basal_ganglia, Brain_Nucleus_accumbens_basal_ganglia, Brain_Putamen_basal_ganglia, PsychENCODE_eQTLs; DEFB134: Brain_Cerebellar_Hemisphere, Brain_Cerebellum, Brain_Cortex, …
uC8orf58: Brain_Amygdala, Brain_Anterior_cingulate_cortex_BA24, Brain_Caudate_basal_ganglia, Brain_Cerebellar_Hemisphere, Brain_Cerebellum, Brain_Frontal_Cortex_BA9, Brain_Hippocampus, Brain_Hypothalamus, Brain_Nucleus_accumbens_basal_ganglia, Brain_Putamen_basal_ganglia, PsychENCODE_eQTLs
vABCB9: PsychENCODE_eQTLs; ARL6IP4: PsychENCODE_eQTLs; C12orf65: PsychENCODE_eQTLs; CCDC62: Brain_Cerebellum, PsychENCODE_eQTLs; CDK2AP1: PsychENCODE_eQTLs; DENR: Brain_Cerebellum; MLXIP: PsychENCODE_eQTLs; MPHOSPH9: Brain_Caudate_basal_ganglia; OGFOD2: Brain_Cerebellum, PsychENCODE_eQTLs; PITPNM2: Brain_Cerebellar_Hemisphere, Brain_Cerebellum; RILPL1: PsychENCODE_eQTLs; SETD8: Brain_Caudate_basa…
