# Supplementary material for: Genetic architecture distinguishes tinnitus from hearing loss
Source: Nat Commun. 2024 Jan 19;15:614. doi: 10.1038/s41467-024-44842-x (PMC10799010; doi:10.1038/s41467-024-44842-x)
Supplement: Supplementary file 11 — Supplementary Data 8 [file 41467_2024_44842_MOESM11_ESM.xlsx]

## Sheet: 8 PRS
Supplementary Data 8. Polygenic risk score analysis (PRS) of tinnitus across different training and target populations
Training	Target	target N cases	target N controls	sample prevalence	Nagelkerke observed scale R2	SE	p-Valuea	population prevalenceb	Nagelkerke liability scale R2	SE
MVP EA	UKB EA	52769	120226	0.305032	0.00735754	5.60103e-18	< 1e-300	0.125	0.0097981	7.45894e-18
UKB EA	MVP EA	120787	186576	0.392978	0.00563	7.66839e-19	< 1e-300	0.125	0.00666277	9.07508e-19
meta-analysis EA	MVP R4c	36921	63507	0.367637	0.00962	3.72612e-17	< 1e-300	0.125	0.0116818	4.52471e-17
meta-analysis EA	MVP AA	18216	64127	0.221221	0.00036	2.5772e-18	< 1e-300	0.125	0.00059225	4.24445e-18
meta-analysis EA	MVP LAT	11819	20869	0.36157	0.005201	5.89385e-16	< 1e-300	0.125	0.0063727	7.21693e-16
aObserved scale R2 estimate tested for significance using the two-sided z-test. p-Values are truncated at the limits of precision in R.
bBased on Wells et al., Scientific reports 2021 (https://www.nature.com/articles/s41598-021-85871-6).
cAn independent sample of 100,428 subjects from MVP release 4 (MVP R4) was selected as target population when using the full UKB and MVP GWAS meta-analysis as training data for PRS (see Methods).
Abbreviations: EA, European ancestry; AA, African ancestry; LAT, Hispanics.
