# Supplementary material for: Genetic architecture distinguishes tinnitus from hearing loss
Source: Nat Commun. 2024 Jan 19;15:614. doi: 10.1038/s41467-024-44842-x (PMC10799010; doi:10.1038/s41467-024-44842-x)
Supplement: Supplementary file 12 — Supplementary Data 9 [file 41467_2024_44842_MOESM12_ESM.xlsx]

## Sheet: 9 gene-based EA
Supplementary Data 9. Significant genes in gene-based association analyses of tinnitus (European ancestry)
					Meta-Analysis (N = 481,874 subjects)				MVP (120,934 cases, 187,945 controls)				UKB (N = 172,995 subjects)
Gene	Chr	Start	Stop	Locusa	N SNPs	N Paramb	Z-score	p-Valuec	N SNPs	N Param	Z-score	p-Valuec	N SNPs	N Param	Z-score	p-Valuec
RERE	1	8412457	8877702		723	25	4.556	2.607e-06	839	23	2.2084	0.013606	919	26	4.0289	2.8016e-05
COL11A1	1	103342023	103574052	2	987	30	7.4995	3.2025e-14	1102	29	5.3218	5.1361e-08	1213	34	5.0395	2.3339e-07
SPTBN1	2	54683422	54896812		676	27	4.8361	6.6202e-07	750	29	3.7007	0.00010751	775	28	2.559	0.0052491
VRK2	2	58134786	58387055	5	498	27	5.3324	4.8474e-08	545	23	4.3864	5.7611e-06	587	28	2.618	0.0044221
ZAP70	2	98330023	98356325	6	51	8	5.0397	2.331e-07	56	8	3.3327	0.00043001	62	10	3.8605	5.6567e-05
TMEM131	2	98372799	98612388	6	490	19	4.9833	3.1258e-07	551	17	3.0142	0.0012881	586	20	3.824	6.5652e-05
EEFSEC	3	127872297	128127485	10	474	17	4.6448	1.7017e-06	512	16	3.0437	0.0011683	547	18	3.6265	0.00014367
SKIL	3	170075466	170114623	11	108	11	4.8607	5.85e-07	133	13	3.1467	0.00082572	135	13	3.7126	0.00010257
DGKG	3	185823457	186080026		622	86	4.7649	9.4463e-07	700	97	2.4639	0.0068721	746	106	3.4744	0.00025598
BANK1	4	102332443	102995969		1799	78	4.8575	5.9445e-07	2141	84	1.8883	0.029496	2085	84	4.1951	1.3636e-05
FAM160A1	4	152330368	152584784	14	549	12	5.2271	8.6114e-08	610	13	3.8546	5.7968e-05	634	14	3.3872	0.00035304
PET112	4	152591656	152682175	14	221	10	5.4296	2.8242e-08	240	11	4.6227	1.8941e-06	248	12	2.7306	0.0031613
GRK6	5	176830205	176869902	17	44	9	6.6101	1.9198e-11	51	10	5.1779	1.1219e-07	86	22	4.0019	3.1415e-05
PRR7	5	176873446	176883283	17	9	1	4.8644	5.7388e-07	14	2	4.8168	7.2949e-07	18	4	3.7794	7.8593e-05
DBN1	5	176883609	176901402	17	20	2	6.2289	2.3493e-10	21	2	4.8328	6.7312e-07	49	9	3.6427	0.0001349
HLA-C	6	31236526	31239907		177	16	5.0506	2.2022e-07	218	19	3.5735	0.00017609	189	16	3.3403	0.00041838
MSH5	6	31707725	31732622		67	16	4.8841	5.1958e-07	75	17	1.97	0.024417	74	18	4.7406	1.0653e-06
MSH5-SAPCD1	6	31707797	31732628		66	16	4.8624	5.7986e-07	74	17	1.9368	0.026385	73	18	4.7445	1.0451e-06
VARS	6	31745295	31763730		35	13	4.7837	8.6043e-07	40	15	1.6591	0.048551	39	15	5.0727	1.9607e-07
LSM2	6	31765173	31774761		32	12	4.6494	1.6646e-06	36	13	1.4449	0.074237	35	13	4.5388	2.8281e-06
SLC22A7	6	43263432	43273276	21	16	5	5.5105	1.7887e-08	16	5	2.8394	0.0022597	16	5	4.8151	7.3552e-07
CRIP3	6	43267448	43276535	21	13	3	5.898	1.8396e-09	14	4	3.1555	0.00080112	13	3	5.2765	6.5849e-08
ZNF318	6	43274872	43337216	21	89	12	5.6844	6.5622e-09	116	16	3.0652	0.0010876	118	16	5.1728	1.1532e-07
RGS17	6	153325594	153452384		430	20	5.0236	2.5359e-07	484	21	2.8847	0.0019589	490	23	4.0993	2.0722e-05
SGK223	8	8175258	8244008	22	255	25	5.0004	2.8602e-07	283	27	4.1455	1.6953e-05	298	29	2.0707	0.019191
CLDN23	8	8559448	8561616	22	17	2	5.1019	1.6812e-07	17	2	4.1529	1.6417e-05	18	2	2.7883	0.0026496
MFHAS1	8	8640864	8751155	22	512	26	7.2747	1.7353e-13	554	28	5.3749	3.8316e-08	590	33	4.6291	1.8362e-06
ERI1	8	8859657	8974256	22	450	25	5.5007	1.891e-08	498	29	4.5569	2.5961e-06	526	25	2.7494	0.0029851
MSRA	8	9911778	10286401	22	1599	66	8.9282	2.1653e-19	1717	68	6.786	5.764e-12	1761	66	5.2219	8.8557e-08
RP1L1	8	10463859	10569697	22	312	38	6.2721	1.7806e-10	324	38	5.2101	9.4369e-08	350	45	2.4791	0.0065866
XKR6	8	10753555	11058875	22	1071	30	7.7167	5.9673e-15	1165	31	5.8457	2.5217e-09	1268	34	4.9147	4.4454e-07
AF131215.5	8	10983980	10987745	22	11	3	6.3543	1.0472e-10	11	3	4.4809	3.7159e-06	13	4	4.3834	5.8418e-06
MTMR9	8	11141925	11185646	22	121	9	5.2078	9.5542e-08	136	10	3.8454	6.019e-05	133	10	3.2589	0.00055927
SLC35G5	8	11188397	11189717	22	12	3	5.3824	3.675e-08	12	3	3.7819	7.7803e-05	12	3	3.5794	0.00017216
C8orf12	8	11225911	11296167	22	333	26	7.298	1.4609e-13	356	30	5.7275	5.095e-09	369	31	4.5514	2.6649e-06
FAM167A	8	11278972	11332224	22	311	25	5.3107	5.4611e-08	341	26	4.1398	1.738e-05	340	28	3.0255	0.001241
BLK	8	11351510	11422113	22	296	24	7.4859	3.5523e-14	337	26	6.0268	8.361e-10	324	27	4.3385	7.1737e-06
GATA4	8	11534468	11617511	22	268	31	5.0443	2.2754e-07	304	32	3.7754	7.9866e-05	302	33	2.6377	0.0041736
CTSB	8	11700033	11726957	22	148	17	5.0926	1.7656e-07	158	17	3.7661	8.2911e-05	161	18	2.5734	0.0050359
CCAR2	8	22462145	22479027	23	62	6	4.5536	2.6369e-06	67	7	3.2102	0.00066328	69	7	3.1525	0.00080939
C9orf64	9	86553226	86571901		34	7	4.5961	2.1525e-06	41	8	2.7881	0.0026509	43	9	3.7193	9.9901e-05
HNRNPK	9	86582998	86595569		20	6	4.8138	7.404e-07	23	6	2.4238	0.0076793	24	7	3.6749	0.00011897
DNM1	9	130965658	131017527	25	110	16	5.8943	1.8819e-09	120	16	4.3968	5.493e-06	137	21	3.6518	0.00013023
SLC27A4	9	131102925	131123749		50	6	4.7183	1.1889e-06	51	6	3.8689	5.4665e-05	64	10	2.3373	0.0097113
URM1	9	131133598	131153015		32	6	4.7414	1.0611e-06	37	6	4.1591	1.5974e-05	39	7	1.6953	0.045013
PACSIN3	11	47199076	47207994		19	6	4.5525	2.6502e-06	21	6	1.7424	0.040718	22	6	4.3294	7.4767e-06
GRM5	11	88237744	88799113	29	1742	37	4.8414	6.446e-07	1922	40	2.5586	0.0052553	2057	40	4.2845	9.1561e-06
TYR	11	88910620	89028927	29	300	14	4.9307	4.096e-07	327	14	3.5759	0.00017454	359	18	3.1421	0.00083869
OGFOD2	12	123459127	123464590	30	6	2	4.8015	7.8727e-07	7	2	4.6061	2.0518e-06	7	2	1.4299	0.076374
PITPNM2	12	123468027	123634562	30	171	20	5.0545	2.1582e-07	194	21	4.6702	1.5047e-06	220	27	1.849	0.032226
MPHOSPH9	12	123636867	123728561	30	261	9	4.8652	5.7177e-07	310	11	4.3504	6.7954e-06	317	11	1.8109	0.035076
NID2	14	52471521	52535712	31	334	23	5.0977	1.7188e-07	371	24	3.2227	0.00063495	370	26	3.5058	0.0002276
TXNDC16	14	52897308	53019240	32	317	17	5.1415	1.3629e-07	355	16	3.7567	8.6079e-05	377	20	2.6568	0.0039445
GPR137C	14	53019866	53104431	32	186	21	5.4943	1.9615e-08	210	22	4.0475	2.588e-05	240	28	2.7787	0.002729
GRAMD2	15	72452148	72490126	34	43	6	4.7222	1.1665e-06	45	6	3.9869	3.347e-05	56	10	2.2333	0.012766
PKM	15	72491370	72524164	34	42	7	4.7126	1.2227e-06	48	7	3.8434	6.0677e-05	67	13	2.2852	0.011152
PARP6	15	72533522	72565340	34	63	8	4.8343	6.6797e-07	68	8	4.1195	1.8983e-05	85	13	1.9556	0.025258
CELF6	15	72559087	72612287	34	102	11	4.7453	1.0409e-06	119	13	4.2779	9.4338e-06	134	18	1.7553	0.039603
BBS4	15	72978527	73030817	34	108	15	4.913	4.4847e-07	122	15	3.5819	0.00017054	142	20	3.2681	0.00054141
SHISA9	16	12995477	13334272	36	1444	94	6.31	1.3954e-10	1559	96	3.4271	0.00030506	1659	101	4.8727	5.5038e-07
FTO	16	53737875	54155853		1352	105	4.6845	1.4035e-06	1487	110	3.9146	4.5272e-05	1549	114	2.8077	0.0024946
TNRC6B	22	40440821	40731812	39	458	17	5.4844	2.0744e-08	521	16	3.4443	0.0002863	599	23	4.068	2.371e-05
aLocus is referring to tinnitus risk loci identified by GWAS (see Table 1).
bParameters indicate number of single nucleotide polymorphisms (SNPs) used to compute the gene-wise statistics.
cGenes were tested for significance using the two-sided F-test. Bolded where significant at p-value < 2.66x10-6 (Bonferroni correction for 18,972 genes tested).
