# Supplementary material for: Genetic architecture distinguishes tinnitus from hearing loss
Source: Nat Commun. 2024 Jan 19;15:614. doi: 10.1038/s41467-024-44842-x (PMC10799010; doi:10.1038/s41467-024-44842-x)
Supplement: Supplementary file 13 — Supplementary Data 10 [file 41467_2024_44842_MOESM13_ESM.xlsx]

## Sheet: 10 tissue expression analyses
Supplementary Data 10. MAGMA Tissue-expression analyses (based on the European ancestry gene-based meta-analysis)
30 General tissues	TYPE	NGENES	BETA	BETA_STD	SE	p-Valuea		54 Specific tissues	TYPE	NGENES	BETA	BETA_STD	SE	p-Valuea	FULL_NAME
Brain	COVAR	17196	0.038283	0.06638	0.0076292	2.6402e-07		Brain_Cerebellar_Hemisphere	COVAR	17196	0.032008	0.064171	0.0067233	9.731e-07	Brain_Cerebellar_Hemisphere
Pituitary	COVAR	17196	0.026912	0.050083	0.0092358	0.0017872		Brain_Cerebellum	COVAR	17196	0.032474	0.064403	0.0069341	1.4236e-06	Brain_Cerebellum
Muscle	COVAR	17196	0.015535	0.029382	0.0076377	0.020982		Brain_Frontal_Cortex_BA9	COVAR	17196	0.033827	0.062239	0.0076123	4.4522e-06	Brain_Frontal_Cortex_BA9
Cervix_Uteri	COVAR	17196	0.014212	0.027876	0.015777	0.18385		Brain_Cortex	COVAR	17196	0.034934	0.063615	0.0079019	4.9457e-06	Brain_Cortex
Testis	COVAR	17196	0.0054065	0.009315	0.0061664	0.19031		Brain_Anterior_cingulate_cor...	COVAR	17196	0.03146	0.055488	0.0079953	4.1822e-05	Brain_Anterior_cingulate_cortex_BA24
Uterus	COVAR	17196	0.0043422	0.0088358	0.013359	0.37257		Brain_Nucleus_accumbens_basa...	COVAR	17196	0.031275	0.054177	0.0084066	9.982e-05	Brain_Nucleus_accumbens_basal_ganglia
Ovary	COVAR	17196	0.0031121	0.0063011	0.011463	0.39301		Brain_Hippocampus	COVAR	17196	0.032614	0.055135	0.0088145	0.00010817	Brain_Hippocampus
Thyroid	COVAR	17196	0.0022894	0.0045266	0.01204	0.42459		Brain_Caudate_basal_ganglia	COVAR	17196	0.030917	0.053319	0.0087061	0.00019231	Brain_Caudate_basal_ganglia
Nerve	COVAR	17196	0.00025859	0.00051968	0.011556	0.49107		Brain_Amygdala	COVAR	17196	0.030387	0.051685	0.0086716	0.00022964	Brain_Amygdala
Heart	COVAR	17196	-0.0014485	-0.0024901	0.0106	0.55435		Brain_Spinal_cord_cervical_c...	COVAR	17196	0.031328	0.056227	0.0095626	0.00052733	Brain_Spinal_cord_cervical_c-1
Adrenal_Gland	COVAR	17196	-0.0021074	-0.0040637	0.011478	0.57284		Brain_Putamen_basal_ganglia	COVAR	17196	0.028549	0.048506	0.0087685	0.00056647	Brain_Putamen_basal_ganglia
Vagina	COVAR	17196	-0.002722	-0.0051966	0.01407	0.5767		Brain_Hypothalamus	COVAR	17196	0.026775	0.046006	0.0089874	0.0014475	Brain_Hypothalamus
Blood	COVAR	17196	-0.0017776	-0.0031912	0.0068871	0.60184		Brain_Substantia_nigra	COVAR	17196	0.026229	0.045082	0.0095349	0.0029758	Brain_Substantia_nigra
Bladder	COVAR	17196	-0.0047093	-0.0091644	0.017846	0.60406		Pituitary	COVAR	17196	0.017455	0.032483	0.0099208	0.039262	Pituitary
Esophagus	COVAR	17196	-0.0061749	-0.011616	0.019109	0.6267		Muscle_Skeletal	COVAR	17196	0.0084698	0.016019	0.0076723	0.13482	Muscle_Skeletal
Skin	COVAR	17196	-0.0039903	-0.0075977	0.011174	0.63949		Testis	COVAR	17196	0.0022525	0.0038809	0.0061577	0.35726	Testis
Fallopian_Tube	COVAR	17196	-0.0055276	-0.010707	0.015456	0.63969		Cells_EBV-transformed_lympho...	COVAR	17196	-0.0021398	-0.004669	0.0054179	0.65356	Cells_EBV-transformed_lymphocytes
Blood_Vessel	COVAR	17196	-0.0058646	-0.011887	0.013053	0.67338		Cervix_Ectocervix	COVAR	17196	-0.0087234	-0.017073	0.013373	0.74289	Cervix_Ectocervix
Prostate	COVAR	17196	-0.0069527	-0.013169	0.015273	0.67553		Skin_Sun_Exposed_Lower_leg	COVAR	17196	-0.0057674	-0.011174	0.0085361	0.75036	Skin_Sun_Exposed_Lower_leg
Salivary_Gland	COVAR	17196	-0.0076829	-0.014278	0.011971	0.73949		Skin_Not_Sun_Exposed_Suprapu...	COVAR	17196	-0.0068439	-0.013179	0.0085142	0.78924	Skin_Not_Sun_Exposed_Suprapubic
Colon	COVAR	17196	-0.011606	-0.021694	0.017542	0.74588		Whole_Blood	COVAR	17196	-0.0055255	-0.0099797	0.0062445	0.81188	Whole_Blood
Pancreas	COVAR	17196	-0.0069018	-0.011529	0.0097368	0.76078		Heart_Left_Ventricle	COVAR	17196	-0.0094591	-0.015775	0.010077	0.82606	Heart_Left_Ventricle
Spleen	COVAR	17196	-0.0081184	-0.01607	0.0087053	0.82448		Cervix_Endocervix	COVAR	17196	-0.013272	-0.026232	0.012806	0.84998	Cervix_Endocervix
Small_Intestine	COVAR	17196	-0.012005	-0.022044	0.011948	0.84251		Thyroid	COVAR	17196	-0.011495	-0.022728	0.010725	0.85809	Thyroid
Liver	COVAR	17196	-0.0082833	-0.014905	0.0073149	0.87126		Ovary	COVAR	17196	-0.011968	-0.024232	0.010735	0.86755	Ovary
Stomach	COVAR	17196	-0.018422	-0.033423	0.015087	0.88896		Artery_Tibial	COVAR	17196	-0.012441	-0.025589	0.011095	0.86891	Artery_Tibial
Breast	COVAR	17196	-0.033093	-0.063548	0.017647	0.96961		Uterus	COVAR	17196	-0.015278	-0.03109	0.012082	0.89699	Uterus
Kidney	COVAR	17196	-0.019808	-0.034807	0.010527	0.97004		Esophagus_Mucosa	COVAR	17196	-0.011685	-0.022563	0.0084373	0.91696	Esophagus_Mucosa
Lung	COVAR	17196	-0.026862	-0.05185	0.01166	0.98937		Nerve_Tibial	COVAR	17196	-0.016255	-0.032668	0.011164	0.9273	Nerve_Tibial
Adipose_Tissue	COVAR	17196	-0.043831	-0.085951	0.01485	0.99842		Vagina	COVAR	17196	-0.019135	-0.036532	0.012181	0.94189	Vagina
								Pancreas	COVAR	17196	-0.014711	-0.024573	0.0093092	0.94296	Pancreas
								Adrenal_Gland	COVAR	17196	-0.017561	-0.033862	0.011102	0.94314	Adrenal_Gland
								Colon_Sigmoid	COVAR	17196	-0.023166	-0.045265	0.01391	0.95207	Colon_Sigmoid
								Minor_Salivary_Gland	COVAR	17196	-0.017951	-0.03336	0.010609	0.95467	Minor_Salivary_Gland
								Spleen	COVAR	17196	-0.013896	-0.027507	0.0080983	0.9569	Spleen
								Liver	COVAR	17196	-0.012386	-0.022288	0.0070796	0.95989	Liver
								Esophagus_Muscularis	COVAR	17196	-0.024448	-0.048172	0.013791	0.96185	Esophagus_Muscularis
								Esophagus_Gastroesophageal_J...	COVAR	17196	-0.025379	-0.049905	0.01423	0.96273	Esophagus_Gastroesophageal_Junction
								Heart_Atrial_Appendage	COVAR	17196	-0.018734	-0.033599	0.010493	0.96289	Heart_Atrial_Appendage
								Fallopian_Tube	COVAR	17196	-0.024119	-0.046716	0.013092	0.96727	Fallopian_Tube
								Prostate	COVAR	17196	-0.025118	-0.047574	0.013152	0.97191	Prostate
								Bladder	COVAR	17196	-0.028237	-0.05495	0.014429	0.97481	Bladder
								Small_Intestine_Terminal_Ile...	COVAR	17196	-0.020885	-0.038348	0.010582	0.97578	Small_Intestine_Terminal_Ileum
								Cells_Cultured_fibroblasts	COVAR	17196	-0.016266	-0.034828	0.0072479	0.98758	Cells_Cultured_fibroblasts
								Kidney_Medulla	COVAR	17196	-0.024962	-0.046093	0.010254	0.99254	Kidney_Medulla
								Artery_Aorta	COVAR	17196	-0.028628	-0.058356	0.011357	0.99414	Artery_Aorta
								Colon_Transverse	COVAR	17196	-0.032385	-0.059455	0.012733	0.9945	Colon_Transverse
								Stomach	COVAR	17196	-0.033931	-0.06156	0.013249	0.99478	Stomach
								Kidney_Cortex	COVAR	17196	-0.028483	-0.049985	0.0099563	0.99788	Kidney_Cortex
								Lung	COVAR	17196	-0.03087	-0.059585	0.010105	0.99887	Lung
								Breast_Mammary_Tissue	COVAR	17196	-0.043753	-0.084018	0.014011	0.9991	Breast_Mammary_Tissue
								Artery_Coronary	COVAR	17196	-0.043891	-0.087265	0.013133	0.99958	Artery_Coronary
								Adipose_Subcutaneous	COVAR	17196	-0.040269	-0.080274	0.01192	0.99963	Adipose_Subcutaneous
								Adipose_Visceral_Omentum	COVAR	17196	-0.0553	-0.10728	0.012313	1	Adipose_Visceral_Omentum
aEnrichment tested using the one-sided t-test. Bolded where significant at p-value < 1.67x10-3 (Bonferroni correction for 30 general tissues tested) or at p-value < 9.26x10-4 (Bonferroni correction for 54 specific tissues tested).
