# Supplementary material for: Genetic architecture distinguishes tinnitus from hearing loss
Source: Nat Commun. 2024 Jan 19;15:614. doi: 10.1038/s41467-024-44842-x (PMC10799010; doi:10.1038/s41467-024-44842-x)
Supplement: Supplementary file 14 — Supplementary Data 11 [file 41467_2024_44842_MOESM14_ESM.xlsx]

## Sheet: 11 cochlear enrichment
Supplementary Data 11. Cell type enrichment analyses in cochlear cells and the organ of Corti based on mouse gene expression data
11A. Cochlear cellsa		MAGMA			LDSC
Cell Type	Beta	SE	p-Valueb	Beta	SE	p-Valueb
B cells	0.0099397	0.010677	0.35189	-2.90996e-09	1.30542e-09	0.987097
Basal stria	0.0022406	0.0067514	0.73999	1.87345e-09	1.85315e-09	0.156019
Claudius Inner Outer sulcus cells	0.0020553	0.010123	0.83912	-4.10792e-10	1.41861e-09	0.613929
Deiter's cells	-0.0047913	0.0097077	0.62163	9.03105e-10	1.6726e-09	0.294619
Endothelial cells	-0.0026561	0.0073402	0.71746	9.77802e-10	1.56684e-09	0.266294
Erythrocytes	-0.0038209	0.011919	0.74854	-1.65319e-09	1.26606e-09	0.904184
Fibrocytes	0.01557	0.010096	0.12304	1.85868e-09	1.40449e-09	0.0928537
Glial cells	0.011246	0.010671	0.29196	4.79991e-10	1.23156e-09	0.348364
Glial precursor cells	0.0031229	0.0085585	0.7152	1.867e-09	1.24247e-09	0.0664645
Inner border phalangeal Hensen cells	-0.0046714	0.008447	0.58026	-4.21914e-09	1.92965e-09	0.98561
Inner hair cells	0.0062863	0.0084405	0.45642	1.59133e-09	1.39378e-09	0.126781
Interdental cells	0.0027191	0.0059473	0.64754	3.35706e-11	1.48313e-09	0.490971
Intermediate stria	0.00084991	0.011242	0.93974	-2.76257e-09	1.2821e-09	0.984409
Macrophages	-0.016236	0.010276	0.11414	2.2515e-10	1.36212e-09	0.434356
Marginal stria	-0.010637	0.0097229	0.27396	-2.21743e-09	1.68074e-09	0.906469
Mast cells	-0.024344	0.0078447	0.0019183	-2.09045e-09	1.74534e-09	0.884489
Monocytes	-0.001064	0.010457	0.91895	1.01695e-09	1.45733e-09	0.242646
Neutrophils	-0.012009	0.01105	0.27714	-1.61264e-09	1.74156e-09	0.822771
NK cells	-0.028315	0.010472	0.0068601	1.81026e-10	1.59473e-09	0.454811
Osteoblasts	-0.020553	0.009476	0.030101	2.29262e-09	1.7661e-09	0.0971216
Osteocytes	0.0069736	0.010859	0.52076	1.18103e-09	1.6088e-09	0.231442
Pericytes	0.0012928	0.0053763	0.80998	-1.00081e-09	1.52137e-09	0.744677
Pre-osteoblasts	0.0093144	0.0063995	0.14556	2.46279e-09	1.7612e-09	0.0810021
Reissner membrane	0.0078322	0.0090177	0.38511	1.89622e-09	1.44029e-09	0.093993
Root cells	-0.0075784	0.0098165	0.44012	3.55741e-11	1.46345e-09	0.490303
Scala vestibuli border cells	0.018134	0.011272	0.10769	1.82193e-09	1.51831e-09	0.115076
Schwann cells	0.0047298	0.0085262	0.57908	2.558e-09	1.43195e-09	0.0370192
Spindle cells	-0.012591	0.010118	0.21336	-1.04677e-09	1.28763e-09	0.791874
SS1	-0.00031079	0.010758	0.97695	8.49735e-10	1.49869e-09	0.285362
SS2	-0.0021584	0.0090757	0.81203	3.03413e-09	1.57503e-09	0.0270277
T cells	-0.017003	0.009463	0.072394	-1.25925e-09	1.77648e-09	0.760791
Tympanic border cells	0.0070417	0.010852	0.51641	-1.27005e-09	1.46957e-09	0.80627
Type I Neurons	0.021539	0.0073661	0.0034611	3.06544e-09	1.35885e-09	0.0120382
Type II Neurons	0.012859	0.0057188	0.024559	1.50636e-09	1.16087e-09	0.0972087
aAnalyses including 15,213 human-mouse gene homologes and adult mouse cochlear-cell type gene expression values from Jean et al. (2023)
bTested for significant enrichment using the one-sided t-test (MAGMA) and two-sided z-test (LDSC). Bolded where significant at p-value < 1.47x10-3 (Bonferroni correction for 34 comparisons).
11B. Organ of Cortia		MAGMA			LDSC
Cell Type	Beta	SE	p-Valueb	Beta	SE	p-Valueb
Deiter's cells	-0.031065	0.014846	0.036408	-3.80912e-10	1.62011e-09	0.59294
Inner hair cells	0.0072108	0.015016	0.63108	-3.76835e-10	1.47719e-09	0.600678
Melanocytes	-0.0087143	0.0071986	0.22609	-5.41711e-09	1.93078e-09	0.997489
Outer hair cells	0.046679	0.014081	0.00091868	2.55937e-09	1.12621e-09	0.0115263
Pillar cells	0.010904	0.016739	0.51479	1.02797e-09	1.55374e-09	0.254111
aAnalyses including 15,013 human-mouse gene homologes and adult mouse cochlear-cell type gene expression values from Hoa et al. (2020)
bTested for for significant enrichment using the one-sided t-test (MAGMA) and two-sided z-test (LDSC). Bolded where significant at p-value < 0.01 (Bonferroni correction for 5 comparisons).
