# Supplementary material for: Genetic architecture distinguishes tinnitus from hearing loss
Source: Nat Commun. 2024 Jan 19;15:614. doi: 10.1038/s41467-024-44842-x (PMC10799010; doi:10.1038/s41467-024-44842-x)
Supplement: Supplementary file 15 — Supplementary Data 12 [file 41467_2024_44842_MOESM15_ESM.xlsx]

## Sheet: 12 Gene-set analysis EUA
Supplementary Data 12. MAGMA gene-set analysis, including 15,485 pre-defined curated gene sets and GO terms obtained from MsigDB
							Curated_gene_sets:nikolsky_breast_cancer_14q22_amplicon set
Gene-set name	NGENES	BETA	BETA_STD	SE	p-Valuea		GENE	CHR	START	STOP	NSNPS	NPARAM	N	ZSTAT	p-Valuea	Locusb
Curated_gene_sets:nikolsky_breast_cancer_14q22_amplicon	14	1.6873	0.045939	0.35838	1.2601e-06		FRMD6	14	51955818	52197445	824	77	484874	-0.86245	0.58355
GO_bp:go_regulation_of_mrna_processing	126	0.32457	0.026432	0.077749	1.4999e-05		GNG2	14	52292913	52446060	563	51	484874	0.52407	0.12628
GO_bp:go_regulation_of_mrna_splicing_via_spliceosome	89	0.36936	0.025305	0.09279	3.452e-05		GPR137C	14	53019866	53104431	186	21	484874	5.0126	1.9615e-08	32
GO_bp:go_negative_regulation_of_cellular_amide_metabolic_process	139	0.30571	0.02614	0.077884	4.3497e-05		TXNDC16	14	52897308	53019240	317	17	484874	4.6098	1.3629e-07	32
GO_mf:go_gaba_gated_chloride_ion_channel_activity	11	1.3257	0.031997	0.3505	7.7965e-05		NID2	14	52471521	52535712	334	23	484874	4.5478	1.7188e-07	31
GO_bp:go_regulation_of_rna_splicing	122	0.29921	0.02398	0.079184	7.9093e-05		ERO1L	14	53106634	53162618	113	11	484874	3.6363	1.9995e-05	32
GO_mf:go_benzodiazepine_receptor_activity	9	1.4231	0.03107	0.37706	8.0549e-05		C14orf166	14	52456193	52471420	45	11	484874	3.3996	6.4605e-05	31
GO_bp:go_positive_regulation_of_mrna_catabolic_process	47	0.49225	0.024535	0.13233	0.00010004		PTGDR	14	52734431	52743442	37	9	484874	2.5506	0.0015266
GO_bp:go_alternative_mrna_splicing_via_spliceosome	68	0.38051	0.0228	0.10482	0.0001421		DDHD1	14	53510686	53620000	176	11	484874	-0.27463	0.42724
GO_bp:go_regulation_of_rna_metabolic_process	207	0.21909	0.022819	0.062138	0.00021162		FERMT2	14	53323986	53419153	201	19	484874	-0.32262	0.43137
GO_mf:go_mrna_binding	218	0.20748	0.022171	0.0596	0.00025014		STYX	14	53196898	53241716	89	10	484874	-0.51406	0.51559
Curated_gene_sets:figueroa_aml_methylation_cluster_5_up	12	0.86894	0.021905	0.25134	0.00027356		PTGER2	14	52781023	52795324	42	6	484874	-0.53017	0.57215
Curated_gene_sets:lian_neutrophil_granule_constituents	22	0.63929	0.021815	0.18848	0.00034788		PSMC6	14	53173890	53195305	26	5	484874	-0.76456	0.63815
GO_bp:go_regulation_of_nuclear_transcribed_mrna_catabolic_process_deadenylation_dependent_decay	20	0.75932	0.024706	0.22422	0.00035484		GNPNAT1	14	53241912	53258386	21	4	484874	-0.79528	0.65435
GO_bp:go_tendon_development	5	1.674	0.027244	0.49821	0.0003905
Curated_gene_sets:teramoto_opn_targets_cluster_3	8	1.1832	0.024357	0.36185	0.00053878
GO_mf:go_dna_binding_transcription_repressor_activity_rna_polymerase_ii_specific	225	0.20244	0.021972	0.062509	0.00060192
GO_bp:go_rna_destabilization	31	0.54039	0.021884	0.16689	0.00060283
GO_cc:go_photoreceptor_ribbon_synapse	5	1.368	0.022264	0.4275	0.00068847
GO_mf:go_inhibitory_extracellular_ligand_gated_ion_channel_activity	12	0.9656	0.024341	0.30235	0.00070383
Curated_gene_sets:jazag_tgfb1_signaling_via_smad4_dn	61	0.33841	0.019209	0.10744	0.00081847
Curated_gene_sets:biocarta_lym_pathway	12	0.85874	0.021647	0.27585	0.00092739
GO_bp:go_negative_regulation_of_mrna_processing	27	0.48565	0.018356	0.15649	0.00095809
Curated_gene_sets:kegg_cell_adhesion_molecules_cams	124	0.28214	0.022795	0.091312	0.0010028
GO_bp:go_circadian_regulation_of_gene_expression	54	0.37445	0.020002	0.12214	0.0010869
GO_bp:go_gamma_aminobutyric_acid_transport	13	0.82504	0.021646	0.27369	0.0012891
Curated_gene_sets:reactome_post_transcriptional_silencing_by_small_rnas	7	1.3462	0.025922	0.4504	0.0014021
GO_bp:go_membrane_depolarization_during_action_potential	36	0.52566	0.022937	0.1764	0.0014437
Curated_gene_sets:biocarta_epha4_pathway	8	0.9988	0.02056	0.33674	0.0015101
GO_bp:go_atp_dependent_chromatin_remodeling	75	0.30506	0.019193	0.10307	0.0015413
GO_mf:go_ligand_gated_anion_channel_activity	16	0.78366	0.022808	0.26488	0.0015475
GO_bp:go_defense_response_to_virus	228	0.18597	0.020317	0.06367	0.0017475
GO_mf:go_voltage_gated_calcium_channel_activity_involved_in_cardiac_muscle_cell_action_potential	5	1.4241	0.023177	0.4889	0.0017928
Curated_gene_sets:jiang_hypoxia_normal	197	0.17995	0.01829	0.0623	0.0019379
GO_bp:go_action_potential	122	0.25891	0.02075	0.089727	0.0019562
GO_bp:go_mrna_metabolic_process	491	0.11131	0.017719	0.038685	0.0020083
GO_bp:go_regulation_of_cellular_amide_metabolic_process	366	0.1334	0.018397	0.046461	0.0020469
GO_bp:go_positive_regulation_of_tau_protein_kinase_activity	6	1.1787	0.021013	0.41355	0.0021879
Curated_gene_sets:podar_response_to_adaphostin_dn	18	0.69355	0.021409	0.24396	0.0022379
Curated_gene_sets:pid_igf1_pathway	29	0.47588	0.01864	0.16757	0.0022594
GO_bp:go_positive_regulation_of_trophoblast_cell_migration	5	1.3952	0.022707	0.49272	0.0023179
Curated_gene_sets:graessmann_apoptosis_by_doxorubicin_dn	1647	0.066407	0.018742	0.023469	0.0023335
Curated_gene_sets:davicioni_rhabdomyosarcoma_pax_foxo1_fusion_dn	14	0.78826	0.021462	0.27872	0.0023436
Curated_gene_sets:pid_tgfbr_pathway	53	0.35397	0.018732	0.12577	0.0024463
Curated_gene_sets:hasegawa_tumorigenesis_by_ret_c634r	8	0.84309	0.017355	0.29966	0.0024529
GO_bp:go_gamma_aminobutyric_acid_secretion	9	0.88237	0.019265	0.31432	0.0025012
GO_bp:go_negative_regulation_of_membrane_protein_ectodomain_proteolysis	7	1.1289	0.021737	0.40297	0.0025473
GO_bp:go_rna_localization	215	0.16376	0.01738	0.058523	0.0025718
GO_bp:go_rna_splicing_via_transesterification_reactions	310	0.13303	0.016909	0.048	0.0027938
GO_bp:go_protein_localization_to_ciliary_membrane	12	0.69283	0.017465	0.25028	0.0028209
Curated_gene_sets:reactome_regulation_of_pten_mrna_translation	9	0.95814	0.020919	0.34705	0.0028857
GO_bp:go_regulation_of_tau_protein_kinase_activity	9	0.95024	0.020746	0.34508	0.0029499
GO_mf:go_high_voltage_gated_calcium_channel_activity	8	1.0032	0.020651	0.36437	0.0029528
GO_cc:go_nucleoplasm_part	1022	0.077051	0.017438	0.028026	0.0029894
Curated_gene_sets:reactome_competing_endogenous_rnas_cernas_regulate_pten_translation	8	1.0065	0.020719	0.3684	0.0031496
GO_bp:go_membrane_depolarization	81	0.31736	0.020747	0.11639	0.003201
Curated_gene_sets:reactome_interferon_signaling	196	0.1805	0.0183	0.067134	0.0035899
Curated_gene_sets:iwanaga_e2f1_targets_induced_by_serum	24	0.5617	0.020018	0.21035	0.0037926
GO_cc:go_somatodendritic_compartment	778	0.091244	0.01814	0.034244	0.0038585
GO_bp:go_mitochondrial_respiratory_chain_complex_iii_assembly	9	0.7504	0.016383	0.28288	0.0039957
GO_mf:go_enhancer_binding	128	0.21674	0.017789	0.081884	0.0040653
GO_cc:go_ribbon_synapse	9	0.80559	0.017588	0.30454	0.0040853
Curated_gene_sets:hillion_hmga1b_targets	79	0.26254	0.016951	0.099305	0.0041034
Curated_gene_sets:mikkelsen_dedifferentiated_state_up	7	0.96266	0.018537	0.36415	0.0041054
Curated_gene_sets:ingram_shh_targets_dn	60	0.31701	0.017846	0.12006	0.0041431
GO_bp:go_regulation_of_nuclear_transcribed_mrna_poly_a_tail_shortening	14	0.72715	0.019798	0.27597	0.0042122
Curated_gene_sets:nakamura_adipogenesis_early_up	60	0.35624	0.020055	0.13539	0.0042571
Curated_gene_sets:biocarta_lymphocyte_pathway	8	0.90647	0.018659	0.34465	0.0042711
GO_bp:go_rna_splicing	392	0.11396	0.016253	0.043561	0.0044511
GO_mf:go_p53_binding	61	0.30646	0.017395	0.11756	0.0045714
Curated_gene_sets:sasaki_targets_of_tp73_and_tp63	12	0.72041	0.01816	0.27637	0.004575
GO_bp:go_bud_elongation_involved_in_lung_branching	7	0.97161	0.018709	0.37287	0.0045872
GO_bp:go_negative_regulation_of_biosynthetic_process	1420	0.065671	0.017323	0.025224	0.0046182
Curated_gene_sets:appierto_response_to_fenretinide_dn	49	0.3327	0.016931	0.12784	0.0046314
Curated_gene_sets:chiba_response_to_tsa_dn	20	0.49032	0.015953	0.18911	0.0047651
GO_mf:go_phosphatidylinositol_3_4_bisphosphate_binding	23	0.47479	0.016565	0.18316	0.0047718
Curated_gene_sets:wang_metastasis_of_breast_cancer_esr1_up	22	0.58058	0.019811	0.22486	0.0049164
GO_cc:go_golgi_associated_vesicle	166	0.17682	0.01651	0.068618	0.0049897
Curated_gene_sets:reactome_sumoylation	178	0.1819	0.017582	0.071342	0.0053958
GO_bp:go_negative_regulation_of_intracellular_signal_transduction	468	0.1064	0.016547	0.041875	0.0055318
Curated_gene_sets:mohankumar_hoxa1_targets_up	389	0.11776	0.016732	0.046355	0.0055399
GO_bp:go_response_to_virus	307	0.13549	0.01714	0.053365	0.0055638
GO_bp:go_chromatin_disassembly	20	0.4696	0.015279	0.18522	0.0056217
Curated_gene_sets:bhat_esr1_targets_not_via_akt1_dn	88	0.27089	0.018455	0.10724	0.0057721
GO_bp:go_leukocyte_adhesion_to_vascular_endothelial_cell	32	0.37978	0.015625	0.15058	0.0058382
GO_bp:go_regulation_of_amyloid_beta_formation	21	0.49136	0.016382	0.19573	0.0060349
Curated_gene_sets:reactome_signaling_by_met	78	0.27478	0.017629	0.10963	0.0061026
GO_cc:go_dendritic_tree	559	0.10034	0.017011	0.040038	0.0061096
GO_bp:go_protein_dna_complex_disassembly	20	0.46492	0.015127	0.18584	0.0061846
GO_cc:go_chloride_channel_complex	41	0.39629	0.018451	0.15847	0.0062008
Curated_gene_sets:martinez_response_to_trabectedin	48	0.36879	0.018576	0.14757	0.0062294
Curated_gene_sets:liu_sox4_targets_up	134	0.20843	0.0175	0.083554	0.0063115
Curated_gene_sets:biocarta_monocyte_pathway	10	0.77578	0.017853	0.31125	0.0063476
GO_cc:go_cell_body	529	0.10194	0.016826	0.040932	0.0063836
Curated_gene_sets:boylan_multiple_myeloma_d_up	87	0.24124	0.016342	0.096936	0.006416
Curated_gene_sets:spira_smokers_lung_cancer_up	35	0.37915	0.016313	0.1524	0.0064316
GO_mf:go_gaba_receptor_activity	18	0.664	0.020497	0.26733	0.006503
Curated_gene_sets:wallace_prostate_cancer_race_up	268	0.1482	0.017534	0.059819	0.0066223
GO_bp:go_negative_regulation_of_mrna_splicing_via_spliceosome	18	0.47852	0.014771	0.19345	0.0066922
GO_mf:go_protein_containing_complex_binding	1047	0.071688	0.01641	0.029036	0.0067805
GO_mf:go_nf_kappab_binding	28	0.43002	0.016552	0.17457	0.0068869
Curated_gene_sets:kegg_chronic_myeloid_leukemia	72	0.26288	0.016206	0.10675	0.0069009
GO_bp:go_calcium_ion_export	8	0.91093	0.018751	0.37074	0.0070084
GO_bp:go_posttranscriptional_regulation_of_gene_expression	569	0.093405	0.015972	0.038059	0.0070645
GO_bp:go_neurotrophin_trk_receptor_signaling_pathway	31	0.37609	0.01523	0.15335	0.0070973
Curated_gene_sets:kegg_leukocyte_transendothelial_migration	110	0.21549	0.016403	0.087875	0.0071046
GO_bp:go_positive_regulation_of_protein_homooligomerization	10	0.73979	0.017025	0.30188	0.0071366
GO_cc:go_cell_cell_contact_zone	69	0.2799	0.016894	0.11424	0.0071448
GO_bp:go_interspecies_interaction_between_organisms	890	0.075741	0.016056	0.030933	0.0071765
GO_bp:go_negative_regulation_of_t_cell_migration	5	1.2013	0.019551	0.49132	0.0072475
GO_bp:go_membrane_depolarization_during_cardiac_muscle_cell_action_potential	22	0.53902	0.018393	0.22055	0.007268
GO_bp:go_regulation_of_synaptic_vesicle_endocytosis	18	0.50411	0.015561	0.20651	0.0073259
GO_bp:go_regulation_of_cellular_catabolic_process	762	0.080218	0.01579	0.032954	0.0074659
Curated_gene_sets:reactome_downstream_signaling_of_activated_fgfr2	29	0.43125	0.016892	0.17748	0.007558
Curated_gene_sets:lein_astrocyte_markers	41	0.34488	0.016058	0.14205	0.0075972
GO_bp:go_gamma_aminobutyric_acid_signaling_pathway	22	0.53975	0.018418	0.22281	0.0077119
Curated_gene_sets:quintens_embryonic_brain_response_to_ir	78	0.24697	0.015844	0.10196	0.0077178
GO_bp:go_regulation_of_amyloid_precursor_protein_catabolic_process	28	0.4339	0.016701	0.17916	0.007726
GO_bp:go_basement_membrane_organization	21	0.49119	0.016376	0.20305	0.0077842
GO_mf:go_bhlh_transcription_factor_binding	27	0.39726	0.015015	0.16439	0.007838
GO_mf:go_translation_regulator_activity_nucleic_acid_binding	99	0.20548	0.014843	0.085139	0.0079074
GO_bp:go_positive_regulation_of_neuron_projection_regeneration	9	0.68625	0.014983	0.28459	0.0079515
Curated_gene_sets:cairo_liver_development_up	148	0.189	0.016672	0.07845	0.0079987
GO_mf:go_phospholipase_c_activity	28	0.4541	0.017478	0.18931	0.0082324
Curated_gene_sets:reactome_antiviral_mechanism_by_ifn_stimulated_genes	81	0.2432	0.015899	0.10144	0.008258
GO_bp:go_mesendoderm_development	4	1.4311	0.020833	0.59707	0.0082737
GO_bp:go_keratinocyte_apoptotic_process	6	0.77091	0.013744	0.32189	0.0083177
GO_bp:go_cardiac_muscle_cell_action_potential	63	0.30696	0.017706	0.1283	0.0083725
GO_bp:go_regulation_of_viral_transcription	62	0.26463	0.015143	0.11073	0.0084323
GO_mf:go_nucleoside_kinase_activity	9	0.78781	0.0172	0.33116	0.0086862
GO_bp:go_cellular_response_to_peptidoglycan	5	0.91807	0.014942	0.38694	0.0088364
GO_bp:go_negative_regulation_of_protein_metabolic_process	982	0.071884	0.015965	0.030333	0.0089035
Curated_gene_sets:li_lung_cancer	40	0.31783	0.014617	0.13418	0.0089317
Curated_gene_sets:benporath_sox2_targets	711	0.083314	0.015864	0.035288	0.0091182
GO_mf:go_aryl_hydrocarbon_receptor_binding	9	0.82501	0.018012	0.34948	0.0091262
GO_bp:go_calcium_independent_cell_cell_adhesion_via_plasma_membrane_cell_adhesion_molecules	22	0.49249	0.016805	0.20899	0.0092292
Curated_gene_sets:wei_mir34a_targets	141	0.18498	0.01593	0.078545	0.0092638
GO_cc:go_nuclear_body	708	0.078606	0.014937	0.03338	0.0092693
GO_bp:go_positive_regulation_of_long_term_synaptic_depression	6	1.055	0.018809	0.44872	0.0093614
GO_bp:go_regulation_of_dendritic_spine_development	62	0.29083	0.016642	0.12401	0.0095107
GO_bp:go_regulation_of_carbohydrate_metabolic_process	186	0.15577	0.015388	0.066445	0.0095374
Curated_gene_sets:smid_breast_cancer_relapse_in_pleura_up	6	1.1042	0.019686	0.47122	0.0095631
Curated_gene_sets:reactome_irs_activation	5	1.1458	0.018648	0.48916	0.0095863
Curated_gene_sets:hoshida_liver_cancer_subclass_s2	112	0.19969	0.015337	0.085266	0.0095982
GO_bp:go_negative_regulation_of_cellular_protein_localization	106	0.19732	0.014746	0.084364	0.0096773
GO_bp:go_establishment_of_cell_polarity	126	0.18799	0.015309	0.080523	0.009789
Curated_gene_sets:chin_breast_cancer_copy_number_dn	12	0.6821	0.017195	0.29259	0.0098756
Curated_gene_sets:zhong_response_to_azacitidine_and_tsa_dn	65	0.25139	0.014728	0.10786	0.0098917
GO_bp:go_protein_dephosphorylation	295	0.12234	0.015176	0.052516	0.0099185
Curated_gene_sets:tcga_glioblastoma_copy_number_dn	29	0.49265	0.019297	0.21147	0.0099194
GO_bp:go_regulation_of_catabolic_process	909	0.071068	0.015217	0.030544	0.0099955
GO_bp:go_positive_regulation_of_amyloid_beta_formation	11	0.61429	0.014826	0.26443	0.010094
GO_cc:go_presynaptic_active_zone	67	0.25902	0.015406	0.11152	0.010106
GO_bp:go_membrane_depolarization_during_sa_node_cell_action_potential	5	1.1514	0.018739	0.49651	0.010203
GO_bp:go_positive_regulation_of_protein_deubiquitination	7	0.6907	0.0133	0.29831	0.010303
Curated_gene_sets:reactome_transcriptional_regulation_by_e2f6	31	0.41796	0.016926	0.18058	0.010325
Curated_gene_sets:basaki_ybx1_targets_dn	356	0.11581	0.015755	0.050053	0.010349
Curated_gene_sets:reactome_gap_junction_degradation	12	0.61116	0.015406	0.26455	0.010446
GO_bp:go_synaptic_vesicle_budding_from_presynaptic_endocytic_zone_membrane	6	0.9152	0.016316	0.39663	0.010521
Curated_gene_sets:tavazoie_metastasis	89	0.23527	0.016118	0.10201	0.01055
Curated_gene_sets:schmidt_por_targets_in_limb_bud_dn	7	0.91865	0.017689	0.39842	0.010569
GO_mf:go_mrna_3_utr_binding	70	0.24251	0.014742	0.10522	0.010597
GO_bp:go_neurotrophin_signaling_pathway	37	0.32825	0.01452	0.14282	0.010776
GO_mf:go_7s_rna_binding	7	0.65028	0.012522	0.28366	0.010946
GO_bp:go_regulation_of_cardiac_muscle_cell_action_potential	26	0.45208	0.016768	0.19738	0.011007
Curated_gene_sets:reactome_cell_cell_junction_organization	64	0.29462	0.017128	0.12867	0.011025
GO_cc:go_gaba_receptor_complex	16	0.65414	0.019039	0.28585	0.011064
Curated_gene_sets:reactome_downregulation_of_smad2_3:smad4_transcriptional_activity	22	0.49777	0.016985	0.21763	0.011097
GO_cc:go_synaptic_membrane	404	0.11138	0.01612	0.048702	0.011107
Curated_gene_sets:pid_cxcr4_pathway	101	0.206	0.01503	0.090274	0.011252
Curated_gene_sets:myllykangas_amplification_hot_spot_17	18	0.45825	0.014146	0.20082	0.011253
GO_bp:go_macromolecule_catabolic_process	1272	0.058494	0.014665	0.025665	0.011335
GO_bp:go_cellular_macromolecule_catabolic_process	1060	0.063472	0.014614	0.027852	0.011342
GO_mf:go_e_box_binding	48	0.33088	0.016666	0.14523	0.011361
Curated_gene_sets:biocarta_circadian_pathway	6	0.84042	0.014983	0.36926	0.01143
Curated_gene_sets:tesar_alk_targets_human_es_5d_up	5	1.1342	0.018459	0.49855	0.011458
Curated_gene_sets:martin_nfkb_targets_dn	10	0.64032	0.014736	0.28178	0.011536
GO_bp:go_membrane_repolarization	41	0.35819	0.016677	0.15771	0.011572
GO_bp:go_regulation_of_action_potential	46	0.33776	0.016655	0.14872	0.011574
GO_bp:go_g0_to_g1_transition	40	0.35204	0.01619	0.1551	0.011615
Curated_gene_sets:grabarczyk_bcl11b_targets_up	73	0.22923	0.014229	0.10103	0.011642
Curated_gene_sets:dacosta_ercc3_allele_xpcs_vs_ttd_dn	32	0.41256	0.016974	0.18259	0.011931
Curated_gene_sets:ikeda_mir30_targets_dn	23	0.50074	0.01747	0.22191	0.012025
GO_mf:go_activating_transcription_factor_binding	71	0.25269	0.01547	0.11205	0.012069
GO_bp:go_regulation_of_glucose_metabolic_process	68	0.23074	0.013826	0.10242	0.01214
GO_bp:go_regulation_of_cell_chemotaxis_to_fibroblast_growth_factor	6	0.88217	0.015727	0.39187	0.012193
Curated_gene_sets:okawa_neuroblastoma_1p36_31_deletion	22	0.75953	0.025918	0.33769	0.012256
GO_bp:go_negative_regulation_of_amyloid_precursor_protein_catabolic_process	13	0.57246	0.01502	0.25459	0.012277
GO_bp:go_white_fat_cell_differentiation	13	0.60676	0.01592	0.2703	0.012398
GO_mf:go_camp_response_element_binding	14	0.54467	0.01483	0.24289	0.012472
Curated_gene_sets:reactome_diseases_associated_with_visual_transduction	11	0.55987	0.013513	0.25022	0.012633
GO_bp:go_retrograde_trans_synaptic_signaling_by_lipid	5	1.0887	0.017718	0.4868	0.012668
Curated_gene_sets:reactome_cohesin_loading_onto_chromatin	8	0.82483	0.016979	0.36883	0.012672
Curated_gene_sets:reactome_signal_attenuation	10	0.61181	0.01408	0.27363	0.012685
Curated_gene_sets:reactome_cd209_dc_sign_signaling	20	0.46825	0.015235	0.20953	0.012723
GO_bp:go_regulation_of_gamma_aminobutyric_acid_secretion	6	0.80687	0.014385	0.36123	0.01276
GO_bp:go_positive_regulation_of_cell_size	9	0.69572	0.01519	0.31154	0.012777
Curated_gene_sets:papaspyridonos_unstable_aterosclerotic_plaque_up	52	0.28457	0.014917	0.12756	0.012851
Curated_gene_sets:reactome_tight_junction_interactions	29	0.39642	0.015528	0.1777	0.012853
Curated_gene_sets:pid_ar_nongenomic_pathway	30	0.35551	0.014163	0.15942	0.012882
GO_mf:go_translation_factor_activity_rna_binding	80	0.20389	0.013247	0.091438	0.012887
GO_mf:go_kinase_regulator_activity	200	0.14159	0.014498	0.063524	0.012919
GO_bp:go_negative_regulation_of_telomere_maintenance	33	0.36302	0.015167	0.16294	0.012949
GO_bp:go_regulation_of_protein_homooligomerization	20	0.46418	0.015103	0.20849	0.013002
GO_bp:go_cell_cell_adhesion_via_plasma_membrane_adhesion_molecules	257	0.15274	0.017703	0.068623	0.013019
GO_bp:go_regulation_of_generation_of_precursor_metabolites_and_energy	136	0.1636	0.013838	0.073561	0.013082
GO_mf:go_inositol_1_3_4_5_tetrakisphosphate_binding	5	1.2859	0.020928	0.5783	0.013093
Curated_gene_sets:kegg_pantothenate_and_coa_biosynthesis	16	0.54382	0.015828	0.24482	0.013173
Curated_gene_sets:schlingemann_skin_carcinogenesis_tpa_dn	24	0.38866	0.013851	0.17499	0.013182
GO_cc:go_varicosity	6	0.8972	0.015995	0.40398	0.013184
GO_bp:go_golgi_to_endosome_transport	17	0.63908	0.019172	0.28779	0.013195
GO_bp:go_amyloid_beta_formation	27	0.37899	0.014325	0.17078	0.013243
Curated_gene_sets:einav_interferon_signature_in_cancer	26	0.37522	0.013917	0.16908	0.013246
Curated_gene_sets:reactome_transport_of_nucleotide_sugars	8	0.62495	0.012864	0.28167	0.013258
GO_bp:go_nucleobase_containing_compound_transport	221	0.12892	0.013869	0.058137	0.0133
GO_bp:go_ribonucleoprotein_complex_subunit_organization	236	0.11964	0.013295	0.053986	0.013348
Curated_gene_sets:cairo_pml_targets_bound_by_myc_up	20	0.46702	0.015195	0.21097	0.013432
GO_bp:go_inositol_trisphosphate_biosynthetic_process	23	0.4015	0.014008	0.18185	0.013632
GO_bp:go_genitalia_morphogenesis	13	0.61503	0.016137	0.27937	0.013857
GO_cc:go_rdna_heterochromatin	4	0.83546	0.012162	0.37961	0.01388
Curated_gene_sets:pilon_klf1_targets_dn	1917	0.048699	0.014712	0.022139	0.013919
Curated_gene_sets:delacroix_rar_bound_es	437	0.095193	0.014317	0.043413	0.01417
Curated_gene_sets:sig_insulin_receptor_pathway_in_cardiac_myocytes	49	0.2814	0.01432	0.12842	0.014224
Curated_gene_sets:white_neuroblastoma_with_1p36.3_deletion	19	0.67176	0.021304	0.30657	0.014224
GO_bp:go_regulation_of_intrinsic_apoptotic_signaling_pathway_in_response_to_dna_damage	37	0.31355	0.01387	0.14311	0.014236
GO_bp:go_dna_catabolic_process	36	0.30586	0.013346	0.13962	0.014245
Curated_gene_sets:biocarta_pcaf_pathway	13	0.53143	0.013943	0.2426	0.014247
GO_bp:go_spliceosomal_complex_assembly	54	0.25548	0.013646	0.11669	0.01429
Curated_gene_sets:scheidereit_ikk_targets	17	0.48666	0.0146	0.2226	0.014406
Curated_gene_sets:kegg_circadian_rhythm_mammal	13	0.53907	0.014144	0.24661	0.014416
GO_mf:go_translation_regulator_activity	126	0.16679	0.013583	0.076318	0.014437
Curated_gene_sets:brocke_apoptosis_reversed_by_il6	143	0.16815	0.014582	0.076949	0.014442
GO_cc:go_endolysosome_lumen	5	1.0281	0.016733	0.47054	0.014451
Curated_gene_sets:hu_genotoxin_action_direct_vs_indirect_4hr	37	0.34408	0.01522	0.15764	0.014537
GO_mf:go_glucose_binding	10	0.66667	0.015342	0.30566	0.014594
GO_bp:go_leukocyte_tethering_or_rolling	25	0.38594	0.014038	0.17723	0.014725
GO_bp:go_regulation_of_nucleobase_containing_compound_metabolic_process	474	0.089755	0.014045	0.041362	0.015011
GO_bp:go_calcium_ion_import	69	0.2382	0.014377	0.1098	0.015037
Curated_gene_sets:pid_circadian_pathway	15	0.51553	0.014528	0.23766	0.015041
GO_bp:go_coenzyme_a_biosynthetic_process	10	0.61559	0.014167	0.28419	0.015159
GO_mf:go_ubiquinone_binding	7	0.55676	0.010721	0.25749	0.015307
GO_mf:go_immunoglobulin_binding	22	0.41985	0.014327	0.19418	0.015311
GO_bp:go_negative_regulation_of_mapk_cascade	158	0.1519	0.013841	0.07032	0.015386
GO_bp:go_positive_regulation_of_sodium_ion_transmembrane_transport	19	0.46929	0.014883	0.21764	0.015536
GO_bp:go_positive_regulation_of_melanocyte_differentiation	5	1.0763	0.017517	0.50013	0.015701
Curated_gene_sets:ginestier_breast_cancer_20q13_amplification_dn	162	0.14237	0.013134	0.066209	0.015772
Curated_gene_sets:gutierrez_chronic_lymphocytic_leukemia_up	11	0.67089	0.016192	0.31243	0.01589
GO_bp:go_positive_regulation_of_synaptic_vesicle_endocytosis	7	0.67043	0.01291	0.31221	0.01589
GO_mf:go_ribonucleoprotein_complex_binding	122	0.16657	0.013349	0.077581	0.015902
Curated_gene_sets:kyng_dna_damage_by_gamma_radiation	72	0.2257	0.013914	0.10514	0.015916
GO_bp:go_positive_regulation_of_transporter_activity	98	0.20495	0.01473	0.095568	0.016003
GO_bp:go_3_utr_mediated_mrna_destabilization	16	0.50232	0.01462	0.23436	0.01605
GO_bp:go_long_term_synaptic_depression	29	0.40635	0.015917	0.18992	0.016204
GO_cc:go_rnai_effector_complex	11	0.71758	0.017319	0.33546	0.016221
GO_mf:go_gamma_aminobutyric_acid_transmembrane_transporter_activity	5	1.0646	0.017327	0.49819	0.016305
GO_bp:go_regulation_of_membrane_potential	399	0.10206	0.014682	0.047831	0.016439
Curated_gene_sets:kegg_chemokine_signaling_pathway	181	0.14541	0.014172	0.068154	0.016447
Curated_gene_sets:onken_uveal_melanoma_up	759	0.073273	0.014396	0.034349	0.01646
Curated_gene_sets:biocarta_met_pathway	32	0.33688	0.01386	0.15811	0.016569
Curated_gene_sets:bochkis_foxa2_targets	410	0.095467	0.013918	0.044814	0.016581
GO_bp:go_mirna_mediated_inhibition_of_translation	14	0.58327	0.01588	0.27381	0.016585
Curated_gene_sets:mann_response_to_amifostine_dn	9	0.71937	0.015706	0.3378	0.01661
Curated_gene_sets:myllykangas_amplification_hot_spot_24	14	0.45338	0.012344	0.21292	0.016621
GO_mf:go_pre_mrna_binding	32	0.31123	0.012805	0.14629	0.0167
GO_cc:go_rna_polymerase_ii_transcription_factor_complex	153	0.15288	0.01371	0.071877	0.016715
Curated_gene_sets:reactome_frs_mediated_fgfr2_signaling	24	0.43122	0.015368	0.20317	0.016906
GO_bp:go_regulation_of_synaptic_vesicle_recycling	25	0.36399	0.013239	0.1718	0.017066
GO_bp:go_mrna_splice_site_selection	31	0.32941	0.01334	0.15555	0.017103
GO_bp:go_regulation_of_water_loss_via_skin	24	0.4026	0.014348	0.19023	0.017165
Curated_gene_sets:biocarta_integrin_pathway	33	0.30348	0.012679	0.14342	0.017178
GO_bp:go_regulation_of_high_voltage_gated_calcium_channel_activity	16	0.52639	0.01532	0.24909	0.017299
GO_bp:go_negative_regulation_of_rna_metabolic_process	45	0.2691	0.013125	0.12745	0.017378
GO_bp:go_negative_regulation_of_telomere_maintenance_via_telomere_lengthening	24	0.40192	0.014324	0.19042	0.017406
GO_bp:go_regulation_of_cellular_response_to_insulin_stimulus	65	0.23164	0.013571	0.10986	0.017502
GO_bp:go_cellular_response_to_histamine	8	0.70053	0.01442	0.3332	0.017764
Curated_gene_sets:reactome_naplus_cl_dependent_neurotransmitter_transporters	18	0.51413	0.015871	0.24454	0.017766
GO_bp:go_regulation_of_cardiac_muscle_cell_action_potential_involved_in_regulation_of_contraction	7	0.69352	0.013354	0.32996	0.01779
Curated_gene_sets:rickman_tumor_differentiated_well_vs_moderately_up	104	0.19377	0.014345	0.092231	0.017831
Curated_gene_sets:schaeffer_prostate_development_6hr_dn	444	0.08918	0.013517	0.042489	0.01792
GO_bp:go_double_strand_break_repair_via_synthesis_dependent_strand_annealing	7	0.6289	0.01211	0.29965	0.017924
Curated_gene_sets:reactome_myoclonic_epilepsy_of_lafora	9	0.72463	0.015821	0.34542	0.017968
Curated_gene_sets:pid_hedgehog_gli_pathway	46	0.27987	0.013801	0.13346	0.018001
GO_cc:go_pip_body	5	1.0023	0.016313	0.47826	0.018057
GO_bp:go_female_mating_behavior	9	0.69846	0.015249	0.33337	0.018086
GO_cc:go_basal_dendrite	7	0.82958	0.015974	0.39597	0.01809
Curated_gene_sets:chiang_liver_cancer_subclass_interferon_dn	49	0.27441	0.013965	0.1311	0.018177
Curated_gene_sets:reactome_transcriptional_regulation_by_runx1	217	0.13348	0.014231	0.063829	0.01826
GO_bp:go_generation_of_precursor_metabolites_and_energy	461	0.088101	0.0136	0.042251	0.018534
GO_bp:go_regulation_of_transcription_by_glucose	5	0.66019	0.010745	0.31666	0.018549
Curated_gene_sets:wang_tumor_invasiveness_up	356	0.096936	0.013188	0.046515	0.018588
GO_cc:go_trna_splicing_ligase_complex	8	0.61861	0.012734	0.2971	0.018673
GO_mf:go_phospholipase_binding	12	0.63948	0.01612	0.30716	0.018682
GO_cc:go_methyltransferase_complex	108	0.18003	0.01358	0.08648	0.018691
GO_bp:go_cell_differentiation_in_hindbrain	16	0.51044	0.014856	0.24577	0.018912
GO_bp:go_cellular_pigmentation	48	0.28304	0.014256	0.1363	0.018923
Curated_gene_sets:schlosser_serum_response_dn	663	0.076477	0.01408	0.036846	0.018974
Curated_gene_sets:pid_trkr_pathway	60	0.23255	0.013091	0.11223	0.019139
GO_mf:go_rna_binding	1533	0.048006	0.013115	0.023169	0.019142
GO_bp:go_retrograde_trans_synaptic_signaling	10	0.74648	0.017179	0.36046	0.019191
Curated_gene_sets:dittmer_pthlh_targets_dn	70	0.24032	0.014609	0.11614	0.019274
GO_cc:go_p_body	84	0.20129	0.0134	0.097483	0.019473
Curated_gene_sets:pid_myc_activ_pathway	77	0.21422	0.013656	0.10378	0.019508
Curated_gene_sets:biocarta_granulocytes_pathway	14	0.51228	0.013948	0.24824	0.019531
GO_bp:go_positive_regulation_of_nuclear_cell_cycle_dna_replication	5	0.64295	0.010464	0.31186	0.019628
Curated_gene_sets:reactome_transcriptional_regulation_by_small_rnas	86	0.20308	0.013678	0.09853	0.019655
Curated_gene_sets:reactome_esr_mediated_signaling	198	0.13571	0.013827	0.065849	0.019664
GO_cc:go_nuclear_chromatin	340	0.10314	0.013719	0.050052	0.019672
Curated_gene_sets:taylor_methylated_in_acute_lymphoblastic_leukemia	79	0.20293	0.013102	0.0986	0.019797
GO_bp:go_positive_regulation_of_cellular_amine_metabolic_process	6	0.79309	0.014139	0.38546	0.019825
Curated_gene_sets:delaserna_myod_targets_dn	54	0.26659	0.01424	0.12962	0.019863
Curated_gene_sets:reactome_regulation_of_runx1_expression_and_activity	17	0.4912	0.014736	0.23885	0.019874
Curated_gene_sets:zwang_egf_interval_dn	199	0.13007	0.013286	0.06329	0.019942
GO_cc:go_beta_catenin_tcf_complex	11	0.54508	0.013156	0.26545	0.020022
GO_mf:go_long_chain_fatty_acid_transporter_activity	10	0.50029	0.011513	0.24384	0.020107
GO_bp:go_leukocyte_aggregation	11	0.64482	0.015563	0.3147	0.020238
Curated_gene_sets:reactome_downstream_signaling_of_activated_fgfr3	24	0.38948	0.01388	0.19016	0.020279
Curated_gene_sets:browne_hcmv_infection_8hr_up	96	0.17762	0.012636	0.086848	0.020427
Curated_gene_sets:finetti_breast_cancers_kinome_gray	15	0.54026	0.015225	0.26435	0.020498
Curated_gene_sets:huttmann_b_cll_poor_survival_dn	56	0.28103	0.015286	0.13753	0.020512
GO_cc:go_postsynaptic_membrane	301	0.11582	0.01451	0.056706	0.020559
Curated_gene_sets:mullighan_npm1_mutated_signature_2_dn	75	0.22123	0.013919	0.10841	0.020648
GO_cc:go_signal_recognition_particle_endoplasmic_reticulum_targeting	6	0.60623	0.010808	0.29736	0.020749
Curated_gene_sets:reactome_protein_repair	6	0.9086	0.016198	0.44639	0.020912
Curated_gene_sets:wilson_proteases_at_tumor_bone_interface_dn	6	0.85756	0.015288	0.42137	0.020925
Curated_gene_sets:reactome_cell_junction_organization	89	0.21366	0.014638	0.10502	0.020964
Curated_gene_sets:pomeroy_medulloblastoma_desmoplasic_vs_classic_dn	54	0.26755	0.014291	0.13154	0.020987
GO_bp:go_acylglycerol_metabolic_process	57	0.23984	0.013161	0.1183	0.021315
Curated_gene_sets:reactome_regulation_of_tp53_activity_through_methylation	18	0.46167	0.014251	0.22817	0.021526
GO_bp:go_transcription_dependent_tethering_of_rna_polymerase_ii_gene_dna_at_nuclear_periphery	6	0.71858	0.012811	0.35584	0.02173
GO_bp:go_hypothalamus_cell_differentiation	8	0.67784	0.013953	0.33577	0.021764
Curated_gene_sets:wang_clim2_targets_dn	172	0.13491	0.012821	0.066864	0.02182
Curated_gene_sets:reactome_oncogene_induced_senescence	33	0.32184	0.013446	0.15951	0.021821
GO_mf:go_ankyrin_repeat_binding	5	0.76143	0.012392	0.37751	0.021856
Curated_gene_sets:amit_egf_response_480_hela	160	0.14712	0.013489	0.072957	0.021878
GO_bp:go_protein_modification_by_small_protein_removal	262	0.11449	0.013395	0.05679	0.021912
GO_mf:go_neurotrophin_trk_receptor_binding	6	0.68404	0.012195	0.33932	0.021913
Curated_gene_sets:pomeroy_medulloblastoma_desmoplasic_vs_classic_up	56	0.22872	0.012441	0.11365	0.022094
GO_cc:go_ribonucleoprotein_complex	794	0.062999	0.012647	0.03131	0.022112
GO_bp:go_regulation_of_telomere_maintenance_via_telomere_lengthening	58	0.22426	0.012413	0.11159	0.022245
GO_mf:go_rna_strand_annealing_activity	3	1.1657	0.014696	0.58033	0.022295
Curated_gene_sets:zheng_response_to_arsenite_dn	12	0.53772	0.013555	0.26815	0.022473
GO_bp:go_negative_regulation_of_transcription_by_rna_polymerase_ii	772	0.066872	0.013246	0.033404	0.022654
GO_mf:go_quinone_binding	17	0.39397	0.011819	0.1969	0.022713
Curated_gene_sets:reactome_metabolism_of_angiotensinogen_to_angiotensins	17	0.54009	0.016203	0.27007	0.022768
GO_bp:go_meiotic_chromosome_condensation	6	0.67095	0.011962	0.33586	0.022881
GO_bp:go_negative_regulation_of_protein_modification_process	545	0.078792	0.013195	0.039461	0.022936
GO_bp:go_regulation_of_cellular_carbohydrate_metabolic_process	108	0.16563	0.012494	0.082962	0.022951
GO_bp:go_microtubule_severing	10	0.56325	0.012962	0.28241	0.023059
GO_mf:go_thyroid_hormone_binding	7	0.78564	0.015128	0.39425	0.023152
GO_bp:go_amyloid_precursor_protein_catabolic_process	38	0.29742	0.013333	0.14931	0.023198
GO_bp:go_bmp_signaling_pathway_involved_in_heart_development	5	0.97538	0.015874	0.48982	0.023232
Curated_gene_sets:reactome_dna_damage_reversal	8	0.53243	0.01096	0.26738	0.023235
GO_mf:go_ubiquitin_like_protein_specific_protease_activity	92	0.1832	0.01276	0.092218	0.023493
Curated_gene_sets:mullighan_npm1_mutated_signature_1_dn	120	0.17618	0.014004	0.088737	0.023554
GO_bp:go_response_to_peptidoglycan	11	0.48945	0.011813	0.2466	0.02359
Curated_gene_sets:boylan_multiple_myeloma_d_dn	70	0.22606	0.013742	0.11394	0.023635
Curated_gene_sets:reactome_cell_cell_communication	126	0.17323	0.014107	0.087348	0.023682
Curated_gene_sets:reactome_mapk6_mapk4_signaling	92	0.19626	0.01367	0.099016	0.023741
Curated_gene_sets:blalock_alzheimers_disease_dn	1166	0.05474	0.013179	0.027621	0.023759
GO_bp:go_viral_gene_expression	182	0.12837	0.012545	0.064808	0.023818
Curated_gene_sets:reactome_glycogen_synthesis	15	0.52716	0.014856	0.26616	0.023825
GO_bp:go_regulation_of_lipid_metabolic_process	363	0.093157	0.012795	0.047053	0.02387
GO_mf:go_diacylglycerol_kinase_activity	10	0.54867	0.012627	0.27743	0.023991
Curated_gene_sets:reactome_synthesis_of_ip3_and_ip4_in_the_cytosol	25	0.3558	0.012941	0.18017	0.024153
GO_mf:go_vasopressin_receptor_activity	6	0.76235	0.013591	0.38619	0.024196
Curated_gene_sets:schaeffer_prostate_development_and_cancer_box4_dn	34	0.30532	0.012948	0.15469	0.024214
GO_bp:go_protein_auto_adp_ribosylation	11	0.64956	0.015678	0.32916	0.024234
Curated_gene_sets:smid_breast_cancer_normal_like_dn	6	0.70434	0.012557	0.35698	0.024253
GO_cc:go_clathrin_coat	46	0.27034	0.013331	0.13702	0.024258
Curated_gene_sets:kegg_endocytosis	178	0.13745	0.013286	0.069674	0.024268
GO_bp:go_regulation_of_cofactor_metabolic_process	32	0.31516	0.012967	0.1598	0.024299
GO_bp:go_triglyceride_metabolic_process	40	0.27503	0.012648	0.13952	0.024352
GO_bp:go_modulation_of_transcription_in_other_organism_involved_in_symbiotic_interaction	28	0.33741	0.012987	0.17123	0.024396
Curated_gene_sets:reactome_ub_specific_processing_proteases	177	0.13831	0.013332	0.070194	0.024405
Curated_gene_sets:haddad_b_lymphocyte_progenitor	263	0.12089	0.014172	0.061361	0.024417
GO_bp:go_establishment_of_rna_localization	183	0.12631	0.012378	0.064147	0.024478
GO_mf:go_phosphatase_activator_activity	16	0.45878	0.013353	0.23346	0.02471
Curated_gene_sets:faelt_b_cll_with_vh_rearrangements_up	46	0.2746	0.013541	0.13979	0.02475
GO_bp:go_histone_exchange	53	0.23968	0.012684	0.12204	0.024779
GO_cc:go_intrinsic_component_of_vacuolar_membrane	4	0.93697	0.01364	0.47729	0.024825
Curated_gene_sets:pid_myc_pathway	24	0.34674	0.012357	0.17663	0.024826
Curated_gene_sets:rao_bound_by_sall4	211	0.12634	0.013284	0.064377	0.024857
GO_cc:go_histone_methyltransferase_complex	81	0.20101	0.013141	0.10251	0.024952
Curated_gene_sets:kegg_glycosphingolipid_biosynthesis_globo_series	13	0.47586	0.012485	0.24269	0.024963
GO_bp:go_spinal_cord_motor_neuron_cell_fate_specification	12	0.59386	0.01497	0.30295	0.02499
GO_bp:go_regulation_of_mrna_catabolic_process	191	0.12884	0.012896	0.065753	0.025036
Curated_gene_sets:baker_hematopoesis_stat5_targets	6	0.82418	0.014693	0.42065	0.025047
Curated_gene_sets:reactome_pi_3k_cascade:fgfr2	22	0.42299	0.014434	0.21591	0.02506
GO_bp:go_inositol_phosphate_biosynthetic_process	42	0.25989	0.012247	0.13276	0.025144
Curated_gene_sets:jiang_aging_cerebral_cortex_up	29	0.33352	0.013064	0.17044	0.025192
GO_bp:go_regulation_of_neuron_maturation	10	0.56331	0.012963	0.28809	0.025281
GO_bp:go_vascular_associated_smooth_muscle_cell_migration	21	0.42965	0.014324	0.21988	0.025359
GO_bp:go_trans_synaptic_signaling_by_lipid	8	0.75338	0.015508	0.38567	0.025392
GO_mf:go_ion_channel_binding	114	0.17692	0.013709	0.090675	0.025525
GO_bp:go_protein_containing_complex_assembly	1748	0.043514	0.012615	0.02234	0.025728
Curated_gene_sets:reactome_signaling_by_fgfr2	72	0.20794	0.012819	0.1068	0.025775
GO_bp:go_telomerase_rna_localization	18	0.36673	0.011321	0.18837	0.025782
GO_cc:go_tight_junction	118	0.16732	0.013189	0.085945	0.025784
GO_bp:go_cardiac_muscle_cell_contraction	64	0.24984	0.014525	0.12843	0.025875
Curated_gene_sets:chang_immortalized_by_hpv31_dn	58	0.24817	0.013737	0.12761	0.025915
Curated_gene_sets:ju_aging_terc_targets_up	11	0.53214	0.012844	0.2738	0.025981
GO_mf:go_transcription_coregulator_activity	529	0.077878	0.012855	0.040085	0.026028
GO_cc:go_chromatin	503	0.079811	0.012855	0.041087	0.026048
Curated_gene_sets:reactome_pka_mediated_phosphorylation_of_creb	18	0.48836	0.015075	0.25155	0.026113
GO_bp:go_cardiac_muscle_cell_membrane_repolarization	33	0.33799	0.014121	0.17414	0.026144
GO_bp:go_regulation_of_telomere_maintenance	74	0.19405	0.012128	0.10015	0.026346
GO_bp:go_pigment_granule_localization	24	0.35769	0.012748	0.18477	0.026447
GO_bp:go_positive_regulation_of_biosynthetic_process	1857	0.043239	0.012879	0.02235	0.026525
GO_bp:go_positive_regulation_of_calcium_ion_dependent_exocytosis	24	0.34539	0.012309	0.17859	0.026567
GO_mf:go_dna_binding_transcription_factor_binding	328	0.097473	0.012738	0.050424	0.026621
Curated_gene_sets:sesto_response_to_uv_c7	67	0.20725	0.012327	0.10734	0.026763
GO_bp:go_regulation_of_membrane_repolarization	30	0.36032	0.014355	0.18675	0.026848
GO_bp:go_regulation_of_dna_templated_transcription_elongation	45	0.24399	0.0119	0.12654	0.026927
Curated_gene_sets:pid_arf6_downstream_pathway	15	0.46015	0.012968	0.23935	0.027279
GO_cc:go_extrinsic_component_of_synaptic_membrane	12	0.51922	0.013089	0.27009	0.027288
GO_mf:go_ribosome_binding	54	0.21685	0.011583	0.11281	0.027297
Curated_gene_sets:stearman_lung_cancer_early_vs_late_up	118	0.15884	0.012521	0.082644	0.02731
Curated_gene_sets:petretto_left_ventricle_mass_qtl_cis_up	6	0.88085	0.015704	0.45867	0.027411
Curated_gene_sets:reactome_signaling_by_nuclear_receptors	238	0.11609	0.012954	0.060467	0.027447
GO_bp:go_interleukin_1_alpha_production	7	0.78142	0.015047	0.40728	0.027523
GO_cc:go_microtubule	395	0.088543	0.012675	0.04617	0.027579
Curated_gene_sets:reactome_negative_epigenetic_regulation_of_rrna_expression	87	0.17991	0.012187	0.093833	0.027607
Curated_gene_sets:reactome_fgfr1b_ligand_binding_and_activation	6	0.74961	0.013364	0.39098	0.02761
Curated_gene_sets:bilanges_serum_and_rapamycin_sensitive_genes	47	0.23794	0.01186	0.12416	0.027668
GO_bp:go_response_to_starvation	179	0.12902	0.012506	0.067338	0.027691
GO_bp:go_telomere_maintenance_via_telomere_lengthening	77	0.18461	0.011768	0.09636	0.027704
Curated_gene_sets:figueroa_aml_methylation_cluster_2_up	47	0.24769	0.012346	0.12932	0.027733
Curated_gene_sets:figueroa_aml_methylation_cluster_2_dn	8	0.6317	0.013003	0.33013	0.027851
GO_bp:go_response_to_phorbol_13_acetate_12_myristate	3	0.90633	0.011426	0.47381	0.027892
Curated_gene_sets:kyng_response_to_h2o2	67	0.19527	0.011614	0.1021	0.027908
Curated_gene_sets:lee_bmp2_targets_dn	847	0.059645	0.012349	0.031192	0.027933
GO_bp:go_positive_regulation_of_high_voltage_gated_calcium_channel_activity	5	0.84599	0.013768	0.44263	0.027992
GO_bp:go_protein_sumoylation	74	0.2175	0.013593	0.11388	0.028085
Curated_gene_sets:reactome_metalloprotease_dubs	27	0.31141	0.011771	0.16308	0.028103
Curated_gene_sets:zhan_late_differentiation_genes_dn	16	0.46925	0.013657	0.24588	0.028175
Curated_gene_sets:nikolsky_breast_cancer_20q11_amplicon	31	0.59952	0.024278	0.3142	0.028198
Curated_gene_sets:wallace_prostate_cancer_up	19	0.39467	0.012516	0.20697	0.028275
GO_bp:go_regulation_of_cellular_response_to_hypoxia	13	0.41765	0.010958	0.21911	0.028329
GO_bp:go_response_to_iron_ii_ion	6	0.79749	0.014217	0.41883	0.028457
GO_bp:go_synaptic_vesicle_budding	9	0.57586	0.012573	0.30277	0.028595
GO_bp:go_activation_of_adenylate_cyclase_activity	38	0.31011	0.013902	0.16312	0.028652
Curated_gene_sets:reactome_tp53_regulates_transcription_of_dna_repair_genes	62	0.19818	0.01134	0.1043	0.028725
GO_cc:go_schaffer_collateral__ca1_synapse	76	0.21301	0.01349	0.11212	0.02873
GO_bp:go_apoptotic_signaling_pathway	565	0.073502	0.012526	0.038706	0.02879
Curated_gene_sets:ginestier_breast_cancer_znf217_amplified_dn	309	0.090901	0.011536	0.047883	0.028831
GO_bp:go_neutral_lipid_metabolic_process	113	0.16559	0.012775	0.087268	0.028892
Curated_gene_sets:reactome_insulin_receptor_signalling_cascade	55	0.2453	0.013223	0.12933	0.028941
GO_mf:go_k48_linked_polyubiquitin_modification_dependent_protein_binding	7	0.48078	0.0092577	0.25362	0.029009
GO_cc:go_vesicle_coat	57	0.23878	0.013103	0.12601	0.029066
GO_cc:go_nuclear_chromosome	554	0.072975	0.012318	0.038542	0.029161
Curated_gene_sets:reactome_runx1_regulates_genes_involved_in_megakaryocyte_differentiation_and_platelet_function	75	0.20698	0.013022	0.10939	0.029246
GO_bp:go_ribonucleoprotein_complex_biogenesis	423	0.078883	0.011677	0.041719	0.029334
Curated_gene_sets:kegg_melanoma	69	0.21963	0.013256	0.11617	0.029351
Curated_gene_sets:pid_rhoa_pathway	44	0.25297	0.0122	0.13387	0.029412
GO_mf:go_protein_heterodimerization_activity	454	0.08583	0.013151	0.045422	0.029413
GO_bp:go_fat_cell_proliferation	9	0.65185	0.014232	0.34505	0.029447
GO_bp:go_regulation_of_gene_expression_epigenetic	308	0.098221	0.012445	0.052008	0.029482
GO_cc:go_envelope	1100	0.052351	0.012265	0.027724	0.029501
GO_mf:go_postsynaptic_neurotransmitter_receptor_activity	48	0.26331	0.013263	0.13947	0.029521
Curated_gene_sets:browne_hcmv_infection_18hr_up	166	0.13509	0.012614	0.071566	0.02955
Curated_gene_sets:reactome_bbsome_mediated_cargo_targeting_to_cilium	23	0.34464	0.012024	0.18266	0.029601
GO_bp:go_t_tubule_organization	6	0.70729	0.012609	0.37504	0.029662
GO_bp:go_cerebellar_cortex_formation	19	0.39727	0.012599	0.21075	0.029721
Curated_gene_sets:reactome_association_of_tric_cct_with_target_proteins_during_biosynthesis	37	0.25689	0.011364	0.13635	0.029786
GO_bp:go_interleukin_12_biosynthetic_process	7	0.62257	0.011988	0.3306	0.029846
GO_bp:go_positive_regulation_of_vascular_associated_smooth_muscle_cell_migration	15	0.47667	0.013433	0.25317	0.029874
GO_bp:go_nucleotide_sugar_transmembrane_transport	13	0.41637	0.010924	0.22115	0.029875
Curated_gene_sets:kegg_vascular_smooth_muscle_contraction	112	0.16839	0.012933	0.089458	0.029907
GO_cc:go_cell_cell_junction	425	0.08743	0.012972	0.046456	0.029926
Curated_gene_sets:biocarta_aman_pathway	14	0.4725	0.012865	0.25115	0.029973
GO_cc:go_golgi_medial_cisterna	7	0.71603	0.013788	0.38075	0.030023
Curated_gene_sets:reactome_creb1_phosphorylation_through_the_activation_of_adenylate_cyclase	11	0.59819	0.014438	0.31811	0.030032
Curated_gene_sets:pujana_atm_pcc_network	1300	0.048166	0.012199	0.025618	0.030054
Curated_gene_sets:reactome_other_semaphorin_interactions	18	0.42352	0.013074	0.22531	0.030083
GO_bp:go_lipid_glycosylation	11	0.49364	0.011914	0.26335	0.03044
GO_bp:go_negative_regulation_of_mrna_3_end_processing	9	0.49902	0.010895	0.26625	0.030457
Curated_gene_sets:graham_cml_quiescent_vs_normal_dividing_up	55	0.24024	0.01295	0.1282	0.030477
GO_bp:go_regulation_of_small_molecule_metabolic_process	319	0.094536	0.012187	0.050466	0.030526
GO_cc:go_annulate_lamellae	5	0.6742	0.010973	0.36003	0.030568
GO_cc:go_immunological_synapse	34	0.28177	0.011949	0.15052	0.03061
GO_bp:go_regulation_of_establishment_or_maintenance_of_cell_polarity	24	0.36101	0.012866	0.19291	0.030653
Curated_gene_sets:pid_arf_3pathway	19	0.39264	0.012452	0.20988	0.030693
Curated_gene_sets:bowie_response_to_tamoxifen	17	0.41123	0.012337	0.21983	0.030703
Curated_gene_sets:reactome_frs_mediated_fgfr1_signaling	23	0.37974	0.013249	0.20301	0.030713
Curated_gene_sets:kegg_mapk_signaling_pathway	255	0.109	0.012585	0.058288	0.030746
Curated_gene_sets:reactome_phospholipase_c_mediated_cascade_fgfr2	17	0.48753	0.014626	0.26073	0.030758
GO_bp:go_negative_regulation_of_signaling	1264	0.050832	0.012707	0.027185	0.030761
GO_bp:go_cell_cell_signaling_involved_in_cardiac_conduction	28	0.35745	0.013758	0.19139	0.030912
GO_bp:go_positive_regulation_of_insulin_secretion	69	0.21822	0.013171	0.11685	0.03092
GO_bp:go_establishment_or_maintenance_of_cell_polarity	200	0.12051	0.01234	0.064578	0.031021
GO_bp:go_regulation_of_actin_filament_based_movement	40	0.27753	0.012764	0.14875	0.031046
GO_bp:go_axon_development	477	0.083493	0.013105	0.044751	0.031048
GO_bp:go_scarna_localization_to_cajal_body	4	0.89858	0.013081	0.48169	0.031065
GO_bp:go_embryonic_axis_specification	31	0.33871	0.013717	0.18164	0.031118
GO_mf:go_amino_acid_sodium_symporter_activity	13	0.54647	0.014338	0.2932	0.031185
GO_cc:go_presynaptic_endocytic_zone	8	0.5498	0.011317	0.29525	0.031299
Curated_gene_sets:pid_met_pathway	78	0.17765	0.011398	0.095456	0.031373
Curated_gene_sets:reactome_irak1_recruits_ikk_complex	12	0.56062	0.014132	0.30127	0.031388
GO_bp:go_regulation_of_coenzyme_metabolic_process	12	0.44581	0.011238	0.23957	0.031389
GO_bp:go_mrna_transport	137	0.13845	0.011753	0.074449	0.031474
GO_bp:go_insulin_like_growth_factor_receptor_signaling_pathway	34	0.29277	0.012415	0.15746	0.031498
Curated_gene_sets:kegg_thyroid_cancer	29	0.31467	0.012326	0.16924	0.031501
GO_bp:go_negative_regulation_of_anoikis	17	0.46257	0.013877	0.24892	0.031573
Curated_gene_sets:kim_all_disorders_oligodendrocyte_number_corr_up	718	0.061796	0.011822	0.033256	0.031581
Curated_gene_sets:bystroem_correlated_with_il5_dn	54	0.22728	0.01214	0.12241	0.031684
GO_bp:go_dna_repair_complex_assembly	5	0.6392	0.010403	0.3444	0.031737
GO_bp:go_nuclear_export	187	0.11798	0.011686	0.063661	0.031927
GO_bp:go_pyrimidine_ribonucleotide_salvage	5	0.78844	0.012832	0.42577	0.032036
Curated_gene_sets:reactome_shc_mediated_cascade:fgfr2	22	0.37671	0.012854	0.20347	0.032064
GO_bp:go_peptidyl_tyrosine_dephosphorylation	95	0.17816	0.012609	0.096233	0.032066
GO_bp:go_negative_regulation_of_small_gtpase_mediated_signal_transduction	54	0.24061	0.012852	0.13007	0.032174
Curated_gene_sets:pid_myc_repress_pathway	62	0.21124	0.012088	0.11424	0.032229
GO_bp:go_cell_communication_involved_in_cardiac_conduction	52	0.26241	0.013755	0.14204	0.032353
Curated_gene_sets:reactome_triglyceride_metabolism	35	0.3032	0.013045	0.16413	0.032359
GO_bp:go_outflow_tract_septum_morphogenesis	27	0.36384	0.013752	0.19705	0.032422
GO_bp:go_deoxyribose_phosphate_biosynthetic_process	12	0.55821	0.014071	0.30245	0.032483
GO_bp:go_mitochondrial_calcium_ion_transmembrane_transport	25	0.32632	0.011869	0.17688	0.032539
Curated_gene_sets:schlesinger_methylated_in_colon_cancer	10	0.50916	0.011717	0.27602	0.032555
Curated_gene_sets:reactome_fgfrl1_modulation_of_fgfr1_signaling	13	0.53246	0.01397	0.28891	0.032672
GO_bp:go_negative_regulation_of_protein_dephosphorylation	58	0.20445	0.011317	0.11094	0.032678
GO_cc:go_invadopodium_membrane	5	0.80299	0.013069	0.43596	0.032756
GO_bp:go_regulation_of_protein_sumoylation	19	0.3943	0.012505	0.21416	0.032805
Curated_gene_sets:biocarta_gaba_pathway	9	0.56303	0.012293	0.3059	0.032853
GO_bp:go_telomere_organization	161	0.12387	0.011392	0.067306	0.032867
GO_cc:go_ribonucleoprotein_granule	210	0.1113	0.011675	0.06053	0.032982
Curated_gene_sets:reactome_regulation_of_mecp2_expression_and_activity	29	0.32526	0.012741	0.17698	0.033053
GO_bp:go_regulation_of_protein_deubiquitination	12	0.49812	0.012557	0.2711	0.033082
GO_bp:go_detection_of_mechanical_stimulus_involved_in_sensory_perception_of_sound	12	0.602	0.015175	0.32814	0.03329
Curated_gene_sets:lu_tumor_vasculature_dn	8	0.73927	0.015218	0.40325	0.033389
Curated_gene_sets:bystrykh_hematopoiesis_stem_cell_and_brain_qtl_trans	149	0.13747	0.012167	0.075112	0.033617
Curated_gene_sets:liu_vmyb_targets_up	117	0.15382	0.012074	0.084064	0.033653
GO_bp:go_mitochondrial_protein_catabolic_process	5	0.61412	0.0099948	0.33565	0.033658
Curated_gene_sets:golub_all_vs_aml_dn	22	0.32395	0.011054	0.17714	0.033725
Curated_gene_sets:lu_ezh2_targets_dn	361	0.087819	0.012029	0.048123	0.034019
GO_mf:go_rna_polymerase_ii_distal_enhancer_sequence_specific_dna_binding	95	0.17632	0.012479	0.096628	0.034027
GO_cc:go_extrinsic_component_of_presynaptic_membrane	6	0.82926	0.014784	0.4545	0.034043
Curated_gene_sets:reactome_il_6_type_cytokine_receptor_ligand_interactions	17	0.41004	0.012301	0.22479	0.034076
Curated_gene_sets:koinuma_targets_of_smad2_or_smad3	812	0.061152	0.012409	0.033548	0.034173
Curated_gene_sets:mccabe_hoxc6_targets_up	9	0.64786	0.014145	0.35547	0.034193
GO_bp:go_dendritic_spine_morphogenesis	50	0.24346	0.012515	0.13359	0.0342
GO_bp:go_photoreceptor_cell_maintenance	36	0.2986	0.013029	0.16393	0.034273
GO_cc:go_atg1_ulk1_kinase_complex	8	0.67529	0.013901	0.37085	0.034316
GO_bp:go_positive_regulation_of_type_i_interferon_production	72	0.18483	0.011394	0.10162	0.034477
GO_mf:go_protein_phosphatase_activator_activity	13	0.44654	0.011716	0.24574	0.034606
GO_mf:go_protein_tyrosine_phosphatase_activity	93	0.17673	0.012376	0.097265	0.03462
GO_bp:go_aorta_smooth_muscle_tissue_morphogenesis	3	1.1252	0.014185	0.61955	0.034687
Curated_gene_sets:buckanovich_t_lymphocyte_homing_on_tumor_dn	20	0.42446	0.013811	0.23375	0.034702
Curated_gene_sets:rickman_tumor_differentiated_well_vs_poorly_up	232	0.10537	0.011611	0.058044	0.034742
GO_bp:go_negative_regulation_of_rna_splicing	23	0.31512	0.010994	0.17367	0.034812
Curated_gene_sets:pid_beta_catenin_nuc_pathway	73	0.21013	0.013043	0.11589	0.034909
Curated_gene_sets:ehrlich_icf_syndrom_dn	12	0.47881	0.01207	0.26407	0.034911
GO_mf:go_chondroitin_sulfate_binding	9	0.66042	0.014419	0.36461	0.035058
GO_mf:go_retinoic_acid_binding	18	0.49801	0.015373	0.27499	0.035078
GO_bp:go_regulation_of_endothelial_cell_development	12	0.45973	0.011589	0.25428	0.035315
GO_bp:go_cellular_response_to_cadmium_ion	33	0.29524	0.012335	0.16332	0.035332
Curated_gene_sets:pid_lysophospholipid_pathway	64	0.20964	0.012187	0.11597	0.035342
Curated_gene_sets:reactome_coenzyme_a_biosynthesis	8	0.62717	0.01291	0.34709	0.035393
GO_mf:go_atp_transmembrane_transporter_activity	8	0.5266	0.01084	0.29155	0.035453
Curated_gene_sets:johansson_brain_cancer_early_vs_late_dn	42	0.25723	0.012121	0.14242	0.035455
GO_bp:go_cell_part_morphogenesis	637	0.070066	0.012653	0.038799	0.035478
Curated_gene_sets:reactome_synthesis_of_wybutosine_at_g37_of_trna_phe	6	0.68513	0.012214	0.37939	0.035479
Curated_gene_sets:seitz_neoplastic_transformation_by_8p_deletion_up	71	0.21633	0.013244	0.11982	0.035509
Curated_gene_sets:acosta_proliferation_independent_myc_targets_up	82	0.17051	0.011215	0.094478	0.035564
GO_bp:go_negative_regulation_of_rna_biosynthetic_process	1140	0.050618	0.012059	0.028056	0.03561
GO_bp:go_negative_regulation_of_viral_transcription	23	0.3397	0.011852	0.18844	0.03573
GO_bp:go_epithelial_structure_maintenance	28	0.31765	0.012226	0.1763	0.035801
GO_bp:go_positive_regulation_of_cell_cycle_g1_s_phase_transition	44	0.24814	0.011968	0.13781	0.035891
Curated_gene_sets:abdelmohsen_elavl4_targets	16	0.38863	0.011311	0.21589	0.035932
GO_bp:go_aorta_development	52	0.24925	0.013066	0.1385	0.035969
GO_bp:go_positive_regulation_of_gene_expression	1835	0.040665	0.012048	0.022607	0.036034
Curated_gene_sets:biocarta_wnt_pathway	23	0.3473	0.012117	0.19312	0.036068
GO_bp:go_regulation_of_membrane_depolarization_during_action_potential	6	0.71547	0.012755	0.39795	0.036108
GO_bp:go_regulation_of_carbohydrate_catabolic_process	77	0.19023	0.012127	0.10592	0.036254
Curated_gene_sets:reactome_semaphorin_interactions	61	0.20766	0.011787	0.11563	0.036265
GO_bp:go_dendritic_spine_development	81	0.18932	0.012377	0.10546	0.036327
Curated_gene_sets:reactome_dna_repair	311	0.087948	0.011197	0.049011	0.036379
GO_bp:go_positive_regulation_of_t_helper_2_cell_differentiation	7	0.74391	0.014324	0.41462	0.0364
GO_bp:go_negative_regulation_of_phosphorus_metabolic_process	503	0.071797	0.011564	0.040022	0.036419
Curated_gene_sets:reactome_estrogen_dependent_gene_expression	126	0.14946	0.012172	0.083322	0.036429
Curated_gene_sets:dang_bound_by_myc	1006	0.05101	0.011459	0.028451	0.036502
GO_bp:go_hair_follicle_placode_formation	4	0.83332	0.012131	0.46529	0.036659
GO_bp:go_mitochondrial_genome_maintenance	21	0.31981	0.010662	0.17878	0.036829
Curated_gene_sets:holleman_asparaginase_resistance_b_all_dn	12	0.42512	0.010717	0.2377	0.036855
GO_bp:go_rna_metabolic_process	1021	0.049614	0.011224	0.027747	0.03689
GO_bp:go_mitochondrial_calcium_ion_homeostasis	21	0.33665	0.011224	0.1884	0.03699
GO_bp:go_protein_repair	6	0.85389	0.015223	0.47789	0.036995
GO_mf:go_beta_n_acetylhexosaminidase_activity	5	0.55234	0.0089893	0.30933	0.03709
GO_bp:go_ventricular_cardiac_muscle_cell_membrane_repolarization	24	0.36734	0.013092	0.20589	0.037203
Curated_gene_sets:zhang_response_to_cantharidin_dn	64	0.19174	0.011147	0.1075	0.037258
GO_bp:go_cerebellar_purkinje_cell_layer_formation	9	0.54284	0.011852	0.30439	0.037272
GO_bp:go_negative_regulation_of_dendritic_spine_development	10	0.55861	0.012855	0.31336	0.037333
GO_bp:go_negative_regulation_of_protein_complex_assembly	122	0.14713	0.011791	0.082547	0.037355
Curated_gene_sets:reactome_glycogen_storage_diseases	15	0.44104	0.012429	0.24759	0.037442
GO_mf:go_transcription_corepressor_activity	228	0.11043	0.012065	0.062036	0.037536
GO_bp:go_trna_wobble_uridine_modification	17	0.42493	0.012748	0.23876	0.037572
Curated_gene_sets:pid_insulin_glucose_pathway	26	0.32006	0.011872	0.18001	0.037713
GO_bp:go_cellular_response_to_dna_damage_stimulus	795	0.056873	0.011424	0.032005	0.037792
Curated_gene_sets:kegg_systemic_lupus_erythematosus	103	0.19041	0.014028	0.10716	0.0378
GO_bp:go_regulation_of_aspartic_type_peptidase_activity	12	0.54954	0.013853	0.30934	0.037836
Curated_gene_sets:reactome_signaling_by_ligand_responsive_egfr_variants_in_cancer	18	0.39608	0.012226	0.22312	0.037942
Curated_gene_sets:radaeva_response_to_ifna1_up	47	0.24403	0.012163	0.13752	0.038004
GO_bp:go_negative_regulation_of_viral_genome_replication	57	0.22883	0.012557	0.12918	0.038258
GO_cc:go_spherical_high_density_lipoprotein_particle	8	0.59402	0.012228	0.33559	0.038365
GO_bp:go_cellular_response_to_copper_ion	27	0.35411	0.013385	0.2001	0.038403
GO_bp:go_positive_regulation_of_cell_cycle_checkpoint	9	0.56707	0.012381	0.32045	0.038407
Curated_gene_sets:spielman_lymphoblast_european_vs_asian_up	462	0.071879	0.011108	0.040619	0.038408
Curated_gene_sets:ozanne_ap1_targets_dn	5	0.92586	0.015068	0.52358	0.038513
GO_bp:go_positive_regulation_of_amyloid_precursor_protein_catabolic_process	15	0.43771	0.012335	0.24767	0.038598
GO_mf:go_protein_serine_threonine_kinase_activator_activity	27	0.31984	0.012089	0.18101	0.038625
Curated_gene_sets:reactome_signaling_by_nodal	18	0.41565	0.012831	0.2353	0.038671
GO_bp:go_purine_nucleobase_metabolic_process	7	0.69599	0.013402	0.39414	0.03872
Curated_gene_sets:reactome_runx3_regulates_bcl2l11_bim_transcription	5	0.66261	0.010784	0.37531	0.038752
Curated_gene_sets:pid_fak_pathway	57	0.20146	0.011055	0.11418	0.038843
GO_bp:go_dna_catabolic_process_exonucleolytic	5	0.69863	0.01137	0.39612	0.038901
GO_cc:go_ciliary_transition_fiber	9	0.60513	0.013212	0.34334	0.039003
GO_bp:go_dephosphorylation	445	0.076087	0.011545	0.043184	0.039051
Curated_gene_sets:pid_nfkappab_canonical_pathway	21	0.36673	0.012227	0.20816	0.03906
GO_bp:go_protein_targeting_to_membrane	182	0.10948	0.0107	0.062168	0.039121
GO_bp:go_regulation_of_glucocorticoid_receptor_signaling_pathway	7	0.61622	0.011866	0.35017	0.039232
Curated_gene_sets:reactome_triglyceride_biosynthesis	12	0.48306	0.012177	0.27452	0.039239
GO_cc:go_smn_complex	9	0.44014	0.0096095	0.2502	0.039285
Curated_gene_sets:maina_vhl_targets_up	10	0.49531	0.011399	0.28162	0.039319
GO_mf:go_phosphoric_ester_hydrolase_activity	348	0.086413	0.011626	0.049136	0.039328
GO_bp:go_positive_regulation_of_peptide_hormone_secretion	91	0.17852	0.012366	0.10151	0.039329
GO_mf:go_u3_snorna_binding	6	0.73158	0.013043	0.416	0.03933
GO_bp:go_cerebral_cortex_tangential_migration	8	0.68579	0.014117	0.39026	0.039443
GO_bp:go_sperm_chromatin_condensation	12	0.44522	0.011223	0.25353	0.039548
Curated_gene_sets:reactome_axon_guidance	534	0.070713	0.011725	0.040275	0.039576
Curated_gene_sets:creighton_akt1_signaling_via_mtor_up	33	0.27008	0.011284	0.15385	0.039595
GO_bp:go_positive_regulation_of_organic_acid_transport	32	0.30595	0.012588	0.17432	0.039631
GO_bp:go_positive_regulation_of_cyclic_nucleotide_phosphodiesterase_activity	5	0.66225	0.010778	0.37739	0.039655
GO_bp:go_cellular_response_to_gamma_radiation	28	0.28751	0.011066	0.16384	0.039658
GO_bp:go_chromatin_remodeling	158	0.127	0.011571	0.072403	0.039723
GO_bp:go_negative_regulation_of_erk1_and_erk2_cascade	66	0.19389	0.011446	0.11055	0.039731
Curated_gene_sets:reactome_signaling_by_fgfr1	49	0.2424	0.012336	0.13821	0.039737
GO_bp:go_glycosylceramide_catabolic_process	6	0.64917	0.011573	0.37029	0.039799
Curated_gene_sets:reactome_downstream_signaling_of_activated_fgfr1	31	0.29565	0.011973	0.1687	0.039854
GO_bp:go_regulation_of_heart_rate_by_cardiac_conduction	36	0.31131	0.013584	0.17764	0.039857
GO_bp:go_cell_morphogenesis_involved_in_neuron_differentiation	543	0.073294	0.012252	0.04184	0.039914
GO_bp:go_corpus_callosum_development	16	0.39204	0.01141	0.2239	0.039989
GO_mf:go_o_palmitoyltransferase_activity	5	0.7865	0.0128	0.44923	0.040001
GO_cc:go_micro_ribonucleoprotein_complex	12	0.60872	0.015345	0.34775	0.040031
GO_bp:go_glycerolipid_metabolic_process	214	0.11169	0.011826	0.063821	0.040059
GO_cc:go_nuclear_transcription_factor_complex	190	0.11584	0.011564	0.066209	0.040104
Curated_gene_sets:benporath_myc_targets_with_ebox	211	0.10668	0.011217	0.061002	0.040168
GO_cc:go_signal_recognition_particle	9	0.41973	0.0091639	0.24006	0.040204
GO_mf:go_g_protein_coupled_receptor_kinase_activity	7	0.54086	0.010415	0.30935	0.040207
GO_mf:go_ribosomal_large_subunit_binding	12	0.49326	0.012434	0.28222	0.04026
Curated_gene_sets:mcbryan_pubertal_breast_6_7wk_up	179	0.12026	0.011656	0.068835	0.040326
Curated_gene_sets:reactome_activated_ntrk2_signals_through_frs2_and_frs3	11	0.43914	0.010599	0.25163	0.040488
GO_cc:go_clathrin_vesicle_coat	28	0.32263	0.012418	0.18497	0.040564
Curated_gene_sets:reactome_inactivation_of_cdc42_and_rac1	8	0.61655	0.012691	0.35353	0.040592
GO_bp:go_regulation_of_dendritic_spine_morphogenesis	37	0.27549	0.012186	0.15798	0.04061
Curated_gene_sets:landis_breast_cancer_progression_up	41	0.24816	0.011554	0.14243	0.040741
GO_bp:go_cell_morphogenesis_involved_in_differentiation	686	0.064473	0.012067	0.037034	0.040858
GO_mf:go_ral_gtpase_binding	14	0.39697	0.010808	0.22809	0.040899
Curated_gene_sets:reactome_signal_regulatory_protein_family_interactions	16	0.41754	0.012153	0.23993	0.040918
Curated_gene_sets:lopez_mesothelioma_survival_up	14	0.4188	0.011403	0.24067	0.040927
Curated_gene_sets:gargalovic_response_to_oxidized_phospholipids_tan_dn	11	0.50385	0.012161	0.29009	0.041212
GO_bp:go_negative_regulation_of_telomere_maintenance_via_telomerase	18	0.36992	0.011419	0.21301	0.041236
GO_bp:go_negative_regulation_of_dna_templated_transcription_elongation	12	0.36311	0.0091534	0.20918	0.041304
Curated_gene_sets:sanderson_ppara_targets	15	0.38123	0.010743	0.21967	0.041342
Curated_gene_sets:reactome_negative_regulation_of_fgfr2_signaling	33	0.30669	0.012814	0.17678	0.041393
GO_bp:go_cardiac_myofibril_assembly	26	0.30678	0.011379	0.17684	0.041396
GO_bp:go_histone_mrna_catabolic_process	12	0.48758	0.012291	0.28143	0.041598
GO_bp:go_regulation_of_viral_life_cycle	138	0.13828	0.011782	0.079832	0.041629
GO_mf:go_exoribonuclease_activity	36	0.23652	0.01032	0.13661	0.0417
GO_cc:go_costamere	17	0.40965	0.01229	0.23674	0.041792
GO_bp:go_regulation_of_cardiac_muscle_cell_membrane_repolarization	23	0.3636	0.012686	0.21024	0.041875
GO_mf:go_transmitter_gated_channel_activity	56	0.22723	0.01236	0.13143	0.041918
Curated_gene_sets:reactome_cell_extracellular_matrix_interactions	16	0.39403	0.011468	0.22804	0.042009
GO_cc:go_bleb	9	0.52354	0.01143	0.30331	0.042171
Curated_gene_sets:turashvili_breast_carcinoma_ductal_vs_lobular_dn	4	0.65334	0.0095107	0.37875	0.042275
Curated_gene_sets:vicent_metastasis_up	14	0.46557	0.012676	0.26992	0.042289
Curated_gene_sets:reactome_transmission_across_chemical_synapses	249	0.10466	0.011942	0.060701	0.042353
Curated_gene_sets:buytaert_photodynamic_therapy_stress_up	791	0.057484	0.011519	0.033415	0.042697
Curated_gene_sets:basso_cd40_signaling_dn	69	0.19948	0.01204	0.11609	0.042882
Curated_gene_sets:landis_breast_cancer_progression_dn	71	0.20571	0.012594	0.11979	0.042978
GO_bp:go_negative_regulation_of_viral_process	94	0.1749	0.012313	0.10195	0.043123
Curated_gene_sets:stearman_lung_cancer_early_vs_late_dn	58	0.20097	0.011124	0.11717	0.043165
Curated_gene_sets:reactome_gaba_synthesis_release_reuptake_and_degradation	19	0.39123	0.012407	0.22818	0.043224
GO_cc:go_neuron_spine	154	0.12788	0.011504	0.074653	0.043371
GO_bp:go_negative_regulation_of_dephosphorylation	101	0.1446	0.01055	0.084447	0.043428
GO_mf:go_protein_membrane_anchor	13	0.39696	0.010415	0.23185	0.043446
GO_bp:go_rna_export_from_nucleus	130	0.13055	0.010797	0.076298	0.043549
GO_bp:go_natural_killer_cell_degranulation	7	0.58785	0.01132	0.34358	0.043554
GO_bp:go_regulation_of_cellular_response_to_stress	668	0.061877	0.011434	0.03617	0.043576
Curated_gene_sets:reactome_nucleosome_assembly	57	0.21349	0.011715	0.1248	0.043585
GO_mf:go_channel_regulator_activity	136	0.13691	0.011581	0.080157	0.043823
GO_bp:go_smooth_muscle_cell_proliferation	130	0.14363	0.01188	0.084146	0.043924
Curated_gene_sets:farmer_breast_cancer_cluster_3	16	0.4019	0.011697	0.23549	0.043952
Curated_gene_sets:pid_il3_pathway	25	0.30195	0.010983	0.17714	0.044148
GO_bp:go_positive_regulation_of_gluconeogenesis	13	0.39981	0.01049	0.2346	0.044179
GO_bp:go_leydig_cell_differentiation	8	0.44829	0.0092279	0.26312	0.044221
Curated_gene_sets:reactome_interleukin_6_family_signaling	24	0.32318	0.011518	0.18971	0.044243
GO_bp:go_bile_acid_metabolic_process	44	0.25379	0.01224	0.14906	0.044328
Curated_gene_sets:biocarta_ecm_pathway	19	0.29282	0.0092866	0.17205	0.044387
Curated_gene_sets:biocarta_spry_pathway	16	0.37522	0.010921	0.22062	0.044502
GO_bp:go_regulation_of_protein_stability	253	0.093743	0.010781	0.055205	0.044756
GO_mf:go_glucosyltransferase_activity	17	0.39957	0.011987	0.23547	0.044862
GO_bp:go_formation_of_anatomical_boundary	5	0.55767	0.0090759	0.32874	0.044916
GO_bp:go_trophoblast_cell_migration	9	0.56546	0.012346	0.33335	0.044923
GO_bp:go_phagocytosis_recognition	15	0.43671	0.012307	0.25749	0.044949
GO_bp:go_hippocampus_development	78	0.19022	0.012204	0.11223	0.04505
Curated_gene_sets:reactome_erythropoietin_activates_ras	14	0.38623	0.010516	0.22791	0.045079
GO_bp:go_regulation_of_proton_transport	16	0.35061	0.010205	0.207	0.04516
GO_bp:go_regulation_of_respiratory_system_process	14	0.45055	0.012267	0.26617	0.04526
Curated_gene_sets:reactome_phase_1_inactivation_of_fast_naplus_channels	6	0.56176	0.010015	0.33205	0.04535
Curated_gene_sets:reactome_pi_3k_cascade:fgfr1	21	0.36487	0.012165	0.21572	0.045389
GO_bp:go_mitochondrial_transmembrane_transport	87	0.15708	0.010641	0.092882	0.045411
Curated_gene_sets:reactome_advanced_glycosylation_endproduct_receptor_signaling	13	0.40217	0.010552	0.23798	0.045529
GO_mf:go_sequence_specific_dna_binding	1057	0.051026	0.011733	0.030204	0.045583
Curated_gene_sets:matzuk_spermatogonia	25	0.31638	0.011507	0.18729	0.045595
Curated_gene_sets:yamanaka_glioblastoma_survival_dn	8	0.63984	0.013171	0.37903	0.045706
Curated_gene_sets:hollern_adenomyoepithelial_breast_tumor	17	0.34607	0.010382	0.20504	0.04573
Curated_gene_sets:reactome_trna_modification_in_the_nucleus_and_cytosol	41	0.25075	0.011675	0.14866	0.045837
GO_cc:go_nuclear_membrane	289	0.090587	0.011124	0.053721	0.045882
Curated_gene_sets:bonome_ovarian_cancer_poor_survival_dn	20	0.26893	0.0087502	0.15967	0.046067
GO_bp:go_membrane_depolarization_during_av_node_cell_action_potential	5	0.81866	0.013324	0.48617	0.046111
Curated_gene_sets:johnstone_parvb_targets_3_dn	805	0.055254	0.011166	0.032827	0.04618
GO_bp:go_isg15_protein_conjugation	6	0.70092	0.012496	0.41656	0.046233
GO_bp:go_establishment_of_pigment_granule_localization	22	0.32349	0.011039	0.19225	0.046234
GO_mf:go_peptide_alpha_n_acetyltransferase_activity	12	0.50328	0.012687	0.29927	0.046321
Curated_gene_sets:reactome_circadian_clock	69	0.19874	0.011995	0.11823	0.046398
GO_mf:go_g_quadruplex_dna_binding	9	0.68211	0.014892	0.40584	0.046417
GO_mf:go_mannosyl_oligosaccharide_1_2_alpha_mannosidase_activity	7	0.63531	0.012233	0.378	0.046419
GO_bp:go_negative_regulation_of_nik_nf_kappab_signaling	19	0.3797	0.012042	0.226	0.04648
GO_mf:go_kinase_activator_activity	83	0.1674	0.011077	0.09973	0.046634
GO_bp:go_negative_regulation_of_relaxation_of_muscle	5	0.94606	0.015397	0.5639	0.046712
Curated_gene_sets:reactome_frs_mediated_fgfr3_signaling	19	0.37386	0.011857	0.22285	0.04672
Curated_gene_sets:reactome_developmental_biology	1042	0.052148	0.01191	0.031089	0.046741
GO_bp:go_ovulation_from_ovarian_follicle	9	0.489	0.010676	0.29165	0.046816
Curated_gene_sets:chung_blister_cytotoxicity_dn	42	0.23579	0.011111	0.14065	0.046834
GO_bp:go_modification_of_morphology_or_physiology_of_other_organism_involved_in_symbiotic_interaction	105	0.14614	0.01087	0.087211	0.046908
GO_bp:go_dendrite_development	202	0.1138	0.01171	0.067922	0.046931
GO_bp:go_response_to_ammonium_ion	127	0.14139	0.01156	0.084433	0.047015
Curated_gene_sets:reactome_role_of_abl_in_robo_slit_signaling	8	0.60623	0.012479	0.36213	0.047066
GO_bp:go_limbic_system_development	104	0.16216	0.012005	0.097008	0.047304
Curated_gene_sets:mcbryan_pubertal_breast_4_5wk_dn	180	0.11304	0.010987	0.067643	0.047351
GO_bp:go_regulation_of_melanocyte_differentiation	6	0.76215	0.013587	0.45654	0.047529
GO_bp:go_negative_regulation_of_gtpase_activity	42	0.24916	0.011741	0.14928	0.047561
GO_cc:go_perinuclear_endoplasmic_reticulum	20	0.3887	0.012647	0.23303	0.047662
Curated_gene_sets:burton_adipogenesis_5	110	0.13138	0.010001	0.078802	0.047749
Curated_gene_sets:grabarczyk_bcl11b_targets_dn	57	0.20728	0.011375	0.12445	0.047904
Curated_gene_sets:reactome_signaling_by_fgfr2_in_disease	42	0.22846	0.010766	0.13725	0.048014
Curated_gene_sets:pid_telomerase_pathway	65	0.19182	0.011238	0.1154	0.048243
GO_bp:go_negative_regulation_of_cell_cycle	587	0.063637	0.011047	0.038288	0.048257
Curated_gene_sets:mcbryan_pubertal_breast_5_6wk_dn	121	0.13999	0.011173	0.084231	0.048272
Curated_gene_sets:reactome_signaling_by_fgfr3	39	0.25671	0.011658	0.15448	0.048289
GO_mf:go_g_rich_strand_telomeric_dna_binding	10	0.4621	0.010634	0.27842	0.048492
Curated_gene_sets:reactome_transcription_of_e2f_targets_under_negative_control_by_dream_complex	19	0.32057	0.010167	0.19329	0.048614
Curated_gene_sets:lu_tumor_vasculature_up	27	0.3231	0.012212	0.19497	0.048755
GO_mf:go_phosphoric_diester_hydrolase_activity	90	0.1616	0.011133	0.097582	0.048868
GO_bp:go_response_to_interleukin_15	12	0.46825	0.011804	0.28288	0.04894
Curated_gene_sets:shipp_dlbcl_vs_follicular_lymphoma_dn	39	0.24856	0.011288	0.15019	0.048981
GO_mf:go_tau_protein_binding	44	0.22336	0.010772	0.13501	0.04904
GO_bp:go_chemical_homeostasis	1097	0.048329	0.011308	0.029228	0.049121
Curated_gene_sets:pid_cxcr3_pathway	43	0.23668	0.011285	0.14314	0.049125
GO_bp:go_granulocyte_colony_stimulating_factor_production	5	0.71737	0.011675	0.43435	0.049316
GO_bp:go_negative_regulation_of_protein_autophosphorylation	13	0.46479	0.012195	0.28162	0.049438
Curated_gene_sets:kyng_response_to_h2o2_via_ercc6	17	0.35062	0.010518	0.2125	0.049488
GO_bp:go_protein_k48_linked_deubiquitination	30	0.26761	0.010661	0.1622	0.04949
Curated_gene_sets:gavin_foxp3_targets_cluster_t4	94	0.16341	0.011504	0.099083	0.049556
GO_bp:go_nucleotide_salvage	14	0.40155	0.010933	0.24359	0.049639
GO_bp:go_histone_h3_k27_methylation	16	0.34454	0.010028	0.2091	0.049713
Curated_gene_sets:jazag_tgfb1_signaling_dn	33	0.23409	0.0097802	0.1421	0.049752
GO_bp:go_protein_modification_by_small_protein_conjugation_or_removal	1010	0.048257	0.010861	0.029304	0.049814
Curated_gene_sets:zheng_foxp3_targets_in_thymus_up	192	0.12161	0.012203	0.073914	0.049968
GO_bp:go_positive_regulation_of_cation_channel_activity	62	0.20119	0.011513	0.12243	0.050165
Curated_gene_sets:riz_erythroid_differentiation_ccne1	40	0.22249	0.010232	0.13549	0.050287
Curated_gene_sets:mariadason_regulated_by_histone_acetylation_up	61	0.19993	0.011348	0.12182	0.05039
Curated_gene_sets:boyault_liver_cancer_subclass_g3_up	184	0.1059	0.010405	0.064524	0.05039
GO_bp:go_positive_regulation_of_interferon_alpha_production	20	0.32849	0.010688	0.20015	0.05039
GO_bp:go_regulation_of_protein_localization_to_chromosome_telomeric_region	12	0.36424	0.0091818	0.22194	0.050391
GO_bp:go_apoptotic_dna_fragmentation	23	0.27087	0.0094506	0.16513	0.05047
Curated_gene_sets:biocarta_bcellsurvival_pathway	14	0.41963	0.011425	0.25586	0.050506
GO_bp:go_intracellular_lipid_transport	36	0.24306	0.010606	0.14822	0.050525
GO_bp:go_multi_organism_localization	68	0.19252	0.011536	0.1174	0.050531
GO_mf:go_protein_serine_threonine_kinase_inhibitor_activity	32	0.28306	0.011646	0.17268	0.050592
GO_bp:go_pyrimidine_nucleotide_salvage	6	0.63263	0.011278	0.38595	0.050599
GO_bp:go_calcium_ion_transmembrane_transport_via_high_voltage_gated_calcium_channel	12	0.49193	0.012401	0.30013	0.050614
GO_bp:go_regulation_of_multi_organism_process	382	0.076884	0.010827	0.046909	0.050615
GO_bp:go_maintenance_of_protein_location_in_cell	70	0.17199	0.010455	0.10498	0.050679
GO_bp:go_viral_genome_replication	117	0.13721	0.01077	0.083761	0.050706
GO_mf:go_protein_n_terminus_binding	105	0.14382	0.010698	0.087815	0.050741
Curated_gene_sets:massarweh_response_to_estradiol	62	0.21217	0.012141	0.12957	0.050771
Curated_gene_sets:reactome_mitotic_telophase_cytokinesis	12	0.47342	0.011934	0.28915	0.050798
GO_bp:go_endocardial_cushion_development	42	0.25118	0.011837	0.15355	0.050948
Curated_gene_sets:kim_all_disorders_calb1_corr_up	521	0.066381	0.010876	0.040609	0.051072
GO_bp:go_skeletal_muscle_acetylcholine_gated_channel_clustering	12	0.39675	0.010001	0.24291	0.051211
Curated_gene_sets:kegg_viral_myocarditis	66	0.20367	0.012023	0.12474	0.051266
GO_bp:go_regulation_of_sodium_ion_transmembrane_transport	59	0.21788	0.012164	0.13363	0.051501
Curated_gene_sets:halmos_cebpa_targets_dn	43	0.25243	0.012036	0.15482	0.051515
Curated_gene_sets:stark_prefrontal_cortex_22q11_deletion_up	186	0.11167	0.011031	0.06851	0.051566
Curated_gene_sets:tesar_alk_targets_episc_3d_up	5	0.80454	0.013094	0.49407	0.051731
GO_cc:go_trans_golgi_network_transport_vesicle	30	0.27851	0.011096	0.17106	0.051759
Curated_gene_sets:marks_acetylated_non_histone_proteins	14	0.36706	0.0099938	0.22569	0.05194
GO_bp:go_head_development	725	0.058058	0.011159	0.035704	0.051971
GO_bp:go_positive_regulation_of_ubiquitin_dependent_protein_catabolic_process	90	0.15199	0.010471	0.093525	0.052081
GO_bp:go_negative_regulation_of_interleukin_1_beta_secretion	12	0.46	0.011596	0.28327	0.052207
GO_bp:go_regulation_of_store_operated_calcium_entry	13	0.43419	0.011392	0.26748	0.052277
GO_bp:go_calcium_import_into_the_mitochondrion	11	0.43553	0.010512	0.26848	0.052388
GO_bp:go_regulation_of_intrinsic_apoptotic_signaling_pathway_by_p53_class_mediator	27	0.29968	0.011327	0.18477	0.052424
Curated_gene_sets:scheidereit_ikk_interacting_proteins	54	0.20295	0.010841	0.12515	0.05245
GO_bp:go_negative_regulation_of_excitatory_postsynaptic_potential	8	0.50756	0.010448	0.3131	0.052512
GO_bp:go_dense_core_granule_transport	8	0.52428	0.010792	0.32342	0.052514
GO_bp:go_mammary_gland_formation	7	0.63259	0.012181	0.39041	0.052591
Curated_gene_sets:benporath_myc_max_targets	741	0.052863	0.010267	0.032632	0.052625
GO_bp:go_post_golgi_vesicle_mediated_transport	101	0.15315	0.011174	0.094625	0.052783
GO_bp:go_regulation_of_gluconeogenesis_by_regulation_of_transcription_from_rna_polymerase_ii_promoter	7	0.56679	0.010914	0.35024	0.052807
GO_bp:go_protein_import_into_peroxisome_membrane	6	0.45171	0.008053	0.27922	0.052865
GO_cc:go_golgi_associated_vesicle_membrane	105	0.14329	0.010658	0.08861	0.052943
GO_bp:go_regulation_of_response_to_dna_damage_stimulus	196	0.10743	0.010891	0.066484	0.053072
Curated_gene_sets:reactome_nicotinamide_salvaging	19	0.35995	0.011416	0.2228	0.053099
GO_cc:go_other_organism	74	0.18599	0.011623	0.11513	0.053116
Curated_gene_sets:simbulan_uv_response_normal_up	9	0.53159	0.011606	0.32913	0.053147
GO_bp:go_response_to_nicotine	46	0.22565	0.011127	0.13976	0.053223
Curated_gene_sets:mcgowan_rsp6_targets_up	18	0.33469	0.010331	0.20739	0.053292
Curated_gene_sets:mullighan_mll_signature_1_up	369	0.074488	0.010313	0.04621	0.053497
Curated_gene_sets:biocarta_ndkdynamin_pathway	17	0.41057	0.012317	0.25486	0.053601
Curated_gene_sets:pid_insulin_pathway	44	0.22805	0.010999	0.14163	0.053682
Curated_gene_sets:landis_erbb2_breast_tumors_324_dn	146	0.12347	0.010818	0.076696	0.053725
Curated_gene_sets:biocarta_lair_pathway	17	0.37592	0.011278	0.23355	0.053751
GO_bp:go_interleukin_5_production	20	0.3412	0.011102	0.21201	0.053779
GO_bp:go_protein_localization_to_nucleoplasm	11	0.34443	0.0083132	0.21408	0.053829
GO_bp:go_chromatin_silencing_at_telomere	8	0.47124	0.0097003	0.2929	0.05383
GO_bp:go_hindbrain_radial_glia_guided_cell_migration	9	0.51063	0.011148	0.31775	0.054036
Curated_gene_sets:reactome_generation_of_second_messenger_molecules	28	0.29648	0.011411	0.18452	0.054062
GO_bp:go_regulation_of_cell_cycle	1113	0.045165	0.01064	0.028112	0.054076
Curated_gene_sets:pid_gmcsf_pathway	35	0.24734	0.010642	0.15397	0.054098
GO_mf:go_kinesin_binding	41	0.21812	0.010155	0.13581	0.054146
GO_bp:go_positive_regulation_of_response_to_dna_damage_stimulus	91	0.15795	0.010942	0.098353	0.05415
GO_bp:go_negative_regulation_of_smooth_muscle_cell_migration	22	0.32023	0.010927	0.19955	0.054278
GO_bp:go_cation_transmembrane_transport	781	0.055004	0.010956	0.034279	0.054299
GO_bp:go_positive_regulation_of_smad_protein_signal_transduction	12	0.42916	0.010818	0.26755	0.054363
GO_bp:go_macrophage_colony_stimulating_factor_production	5	0.66252	0.010783	0.41321	0.054438
Curated_gene_sets:biocarta_etc_pathway	9	0.40882	0.0089257	0.25501	0.054459
GO_bp:go_cell_cycle_arrest	236	0.0945	0.010501	0.058947	0.054463
Curated_gene_sets:kegg_valine_leucine_and_isoleucine_biosynthesis	10	0.41982	0.0096613	0.26189	0.054476
GO_cc:go_myelin_sheath_abaxonal_region	6	0.50511	0.0090049	0.31511	0.054482
GO_bp:go_chromatin_silencing_at_rdna	30	0.27338	0.010891	0.17062	0.054559
GO_bp:go_cellular_response_to_glucose_starvation	41	0.21767	0.010134	0.13585	0.054564
Curated_gene_sets:pid_pi3kci_pathway	48	0.21499	0.010829	0.1342	0.054582
Curated_gene_sets:biocarta_ifna_pathway	10	0.53275	0.01226	0.33257	0.054596
GO_bp:go_negative_regulation_of_phosphorylation	407	0.071487	0.010384	0.044627	0.054603
GO_bp:go_atrioventricular_valve_development	24	0.31605	0.011264	0.19731	0.054607
Curated_gene_sets:reactome_epigenetic_regulation_of_gene_expression	124	0.12614	0.010191	0.078752	0.054619
Curated_gene_sets:reactome_oxidative_stress_induced_senescence	102	0.1488	0.01091	0.09292	0.054655
GO_cc:go_pml_body	94	0.14746	0.010381	0.092199	0.05488
Curated_gene_sets:reactome_shc_mediated_cascade:fgfr1	21	0.32516	0.010841	0.20331	0.054881
Curated_gene_sets:biocarta_pten_pathway	18	0.30417	0.0093895	0.1903	0.054983
Curated_gene_sets:rampon_enriched_learning_environment_late_up	21	0.30152	0.010053	0.18879	0.055129
GO_bp:go_calcium_ion_regulated_exocytosis	146	0.11993	0.010508	0.07511	0.055168
GO_bp:go_regulation_of_protein_export_from_nucleus	39	0.24899	0.011307	0.15598	0.055219
GO_mf:go_antiporter_activity	76	0.14992	0.0094944	0.093987	0.055358
Curated_gene_sets:reactome_base_excision_repair_ap_site_formation	48	0.20093	0.010121	0.12601	0.055416
GO_bp:go_regulation_of_saliva_secretion	8	0.7254	0.014932	0.45505	0.055464
Curated_gene_sets:davicioni_molecular_arms_vs_erms_up	315	0.084666	0.010847	0.053134	0.055539
GO_bp:go_n_terminal_peptidyl_methionine_acetylation	8	0.613	0.012618	0.38473	0.055553
GO_cc:go_perinuclear_region_of_cytoplasm	659	0.05746	0.010548	0.036066	0.055567
GO_bp:go_detection_of_calcium_ion	13	0.43302	0.011361	0.27182	0.055583
GO_mf:go_atp_dependent_dna_helicase_activity	36	0.22615	0.0098677	0.14197	0.055596
GO_bp:go_negative_regulation_of_interleukin_6_secretion	9	0.49965	0.010909	0.31378	0.05566
GO_bp:go_positive_regulation_of_catabolic_process	393	0.072866	0.010405	0.04577	0.0557
GO_bp:go_positive_regulation_of_telomerase_rna_localization_to_cajal_body	14	0.31838	0.0086685	0.20001	0.05572
Curated_gene_sets:matzuk_steroidogenesis	8	0.62461	0.012857	0.39243	0.055744
Curated_gene_sets:ruiz_tnc_targets_up	149	0.12885	0.011404	0.080986	0.055809
GO_bp:go_cellular_response_to_starvation	143	0.1192	0.010336	0.074926	0.055831
Curated_gene_sets:kegg_huntingtons_disease	169	0.10239	0.009646	0.064383	0.055886
GO_mf:go_protein_adp_ribosylase_activity	15	0.43888	0.012368	0.27598	0.055897
Curated_gene_sets:reactome_bmal1:clock_npas2_activates_circadian_gene_expression	26	0.30602	0.011351	0.19245	0.055911
GO_mf:go_laminin_binding	29	0.24998	0.0097917	0.15724	0.055955
Curated_gene_sets:chyla_cbfa2t3_targets_dn	227	0.095075	0.010364	0.05981	0.055971
Curated_gene_sets:reactome_trafficking_of_myristoylated_proteins_to_the_cilium	4	0.70808	0.010308	0.44546	0.055978
GO_bp:go_regulation_of_long_term_synaptic_depression	13	0.48704	0.012778	0.30653	0.056053
GO_mf:go_promoter_specific_chromatin_binding	45	0.19633	0.0095757	0.12366	0.056185
Curated_gene_sets:radaeva_response_to_ifna1_dn	10	0.49091	0.011297	0.30919	0.056186
GO_bp:go_positive_regulation_of_viral_transcription	40	0.21754	0.010005	0.13705	0.056226
GO_mf:go_transcription_factor_binding	613	0.059094	0.010476	0.037232	0.056245
GO_cc:go_telomere_cap_complex	12	0.3728	0.0093976	0.23501	0.056341
GO_bp:go_regulation_of_symbiosis_encompassing_mutualism_through_parasitism	219	0.098789	0.01058	0.062286	0.056372
Curated_gene_sets:reactome_neuronal_system	383	0.078987	0.011138	0.049804	0.056383
GO_cc:go_postsynapse	578	0.063156	0.010882	0.039824	0.056393
Curated_gene_sets:tomlins_prostate_cancer_dn	39	0.23958	0.01088	0.15107	0.056399
GO_bp:go_outer_ear_morphogenesis	9	0.44664	0.0097514	0.28175	0.056463
Curated_gene_sets:tesar_alk_targets_human_es_4d_dn	6	0.71947	0.012827	0.45394	0.056497
Curated_gene_sets:eppert_hsc_r	113	0.15011	0.011581	0.094716	0.056506
Curated_gene_sets:reactome_senescence_associated_secretory_phenotype_sasp	86	0.15119	0.010183	0.095421	0.056554
Curated_gene_sets:hahtola_mycosis_fungoides_cd4_dn	108	0.13654	0.0103	0.086203	0.056607
GO_bp:go_nucleotide_transmembrane_transport	7	0.49523	0.009536	0.31287	0.056737
GO_bp:go_negative_regulation_of_erythrocyte_differentiation	10	0.40835	0.0093974	0.25803	0.056767
GO_bp:go_zygotic_determination_of_anterior_posterior_axis_embryo	6	0.79804	0.014227	0.5046	0.056887
Curated_gene_sets:acosta_proliferation_independent_myc_targets_dn	110	0.13328	0.010145	0.084338	0.057033
GO_bp:go_response_to_alkaloid	106	0.14753	0.011026	0.093367	0.057046
GO_bp:go_diencephalon_development	71	0.18473	0.011309	0.11697	0.057145
GO_bp:go_replication_fork_processing	30	0.26572	0.010586	0.16831	0.057199
Curated_gene_sets:reactome_sirt1_negatively_regulates_rrna_expression	46	0.2186	0.010779	0.13863	0.057421
GO_bp:go_dna_catabolic_process_endonucleolytic	30	0.23464	0.0093478	0.1489	0.057542
Curated_gene_sets:pasqualucci_lymphoma_by_gc_stage_up	271	0.090498	0.010766	0.057436	0.057564
GO_bp:go_deoxyribonucleotide_biosynthetic_process	15	0.43147	0.01216	0.27392	0.057615
GO_bp:go_endocardial_cushion_formation	22	0.3358	0.011459	0.21321	0.057641
GO_bp:go_box_c_d_snornp_assembly	8	0.43687	0.0089929	0.27765	0.057814
Curated_gene_sets:martoriati_mdm4_targets_fetal_liver_dn	488	0.0661	0.010491	0.042014	0.057836
Curated_gene_sets:pid_ncadherin_pathway	33	0.24683	0.010312	0.15691	0.057862
GO_bp:go_protein_de_adp_ribosylation	5	0.78916	0.012843	0.5017	0.057874
GO_bp:go_regulation_of_chromatin_binding	22	0.31146	0.010628	0.19804	0.057898
GO_bp:go_regulation_of_viral_genome_replication	91	0.15193	0.010524	0.096614	0.057926
Curated_gene_sets:reactome_rmts_methylate_histone_arginines	58	0.17397	0.0096297	0.11067	0.057991
GO_bp:go_leptin_mediated_signaling_pathway	9	0.47819	0.01044	0.30425	0.058018
Curated_gene_sets:collis_prkdc_substrates	21	0.29426	0.0098106	0.18724	0.058029
GO_bp:go_ectodermal_placode_development	12	0.42292	0.010661	0.26912	0.05804
Curated_gene_sets:pid_angiopoietin_receptor_pathway	47	0.1958	0.0097589	0.1246	0.058056
Curated_gene_sets:park_hsc_markers	42	0.22098	0.010413	0.14064	0.058077
Curated_gene_sets:reactome_hiv_elongation_arrest_and_recovery	33	0.22463	0.0093851	0.14299	0.058102
GO_bp:go_response_to_sodium_arsenite	5	0.51669	0.0084091	0.3289	0.058105
GO_bp:go_cellular_response_to_sodium_arsenite	5	0.51669	0.0084091	0.3289	0.058105
Curated_gene_sets:nikolsky_mutated_and_amplified_in_breast_cancer	94	0.14543	0.010238	0.092624	0.058206
GO_bp:go_postsynaptic_actin_cytoskeleton_organization	8	0.42715	0.0087928	0.27221	0.058308
Curated_gene_sets:reactome_interleukin_15_signaling	13	0.42768	0.011221	0.27259	0.058342
Curated_gene_sets:kaab_failed_heart_atrium_up	34	0.2626	0.011136	0.1674	0.05837
Curated_gene_sets:martinez_tp53_targets_up	573	0.059058	0.010133	0.037657	0.058416
GO_bp:go_negative_regulation_of_myosin_light_chain_phosphatase_activity	5	0.60551	0.0098547	0.38611	0.058422
Curated_gene_sets:reactome_gene_silencing_by_rna	116	0.13202	0.010319	0.084209	0.058476
Curated_gene_sets:oishi_cholangioma_stem_cell_like_up	336	0.077916	0.010304	0.049728	0.058586
GO_cc:go_condensed_nuclear_chromosome	90	0.14312	0.0098603	0.091364	0.05862
Curated_gene_sets:kim_germinal_center_t_helper_dn	12	0.39358	0.0099216	0.2513	0.058665
GO_bp:go_insulin_receptor_signaling_pathway	131	0.12182	0.010114	0.077794	0.058697
Curated_gene_sets:enk_uv_response_epidermis_dn	501	0.067062	0.010781	0.04284	0.05875
GO_bp:go_negative_regulation_of_protein_kinase_activity_by_regulation_of_protein_phosphorylation	8	0.56899	0.011712	0.36352	0.058773
Curated_gene_sets:hoegerkorp_cd44_targets_temporal_dn	26	0.29885	0.011085	0.19095	0.058787
GO_bp:go_cellular_response_to_zinc_ion	20	0.37901	0.012332	0.24252	0.059063
Curated_gene_sets:reactome_cargo_trafficking_to_the_periciliary_membrane	49	0.19573	0.0099606	0.12532	0.059171
Curated_gene_sets:biocarta_flumazenil_pathway	8	0.49507	0.010191	0.31722	0.059311
Curated_gene_sets:amit_serum_response_120_mcf10a	63	0.18253	0.010528	0.11698	0.059352
GO_bp:go_regulation_of_transcription_by_rna_polymerase_iii	21	0.32826	0.010944	0.21047	0.059432
GO_bp:go_mitotic_cell_cycle	939	0.0464	0.010089	0.029751	0.059436
GO_cc:go_protein_lipid_complex	39	0.22349	0.010149	0.14341	0.05958
GO_bp:go_type_i_pneumocyte_differentiation	5	0.7698	0.012528	0.49411	0.059631
Curated_gene_sets:reactome_creb3_factors_activate_genes	8	0.51731	0.010649	0.33218	0.059706
GO_bp:go_positive_regulation_of_developmental_pigmentation	9	0.53341	0.011646	0.34258	0.059742
GO_mf:go_rna_polymerase_ii_core_promoter_sequence_specific_dna_binding	34	0.25735	0.010913	0.16545	0.059927
Curated_gene_sets:biocarta_mal_pathway	19	0.28259	0.0089619	0.18175	0.060009
GO_bp:go_interleukin_2_biosynthetic_process	21	0.33387	0.011131	0.21478	0.060044
GO_bp:go_axis_specification	76	0.17649	0.011178	0.11357	0.060103
GO_bp:go_myofibril_assembly	68	0.1705	0.010216	0.10976	0.060176
GO_mf:go_norepinephrine_binding	5	0.74381	0.012105	0.47919	0.060313
GO_bp:go_regulation_of_exit_from_mitosis	18	0.29312	0.0090483	0.18886	0.060333
GO_bp:go_response_to_ischemia	43	0.20774	0.0099049	0.13397	0.060506
Curated_gene_sets:fu_interact_with_alkbh8	13	0.32632	0.0085616	0.21052	0.06057
Curated_gene_sets:lund_silenced_by_methylation	15	0.37641	0.010608	0.24291	0.060632
Curated_gene_sets:faelt_b_cll_with_vh_rearrangements_dn	45	0.20184	0.0098444	0.13034	0.060754
Curated_gene_sets:reactome_glycogen_metabolism	24	0.33657	0.011995	0.21741	0.060814
GO_bp:go_otic_vesicle_formation	7	0.69424	0.013368	0.44867	0.060904
GO_bp:go_atrial_septum_development	20	0.35753	0.011633	0.23113	0.060951
GO_bp:go_neuron_projection_guidance	262	0.094307	0.011034	0.060971	0.060969
GO_bp:go_positive_regulation_of_fatty_acid_transport	18	0.35079	0.010828	0.22693	0.061083
Curated_gene_sets:liu_breast_cancer	27	0.24698	0.0093351	0.15985	0.061179
GO_bp:go_trna_thio_modification	5	0.5973	0.009721	0.38661	0.061185
Curated_gene_sets:reactome_downstream_signaling_of_activated_fgfr4	26	0.28442	0.01055	0.18414	0.061234
Curated_gene_sets:reactome_signaling_by_erythropoietin	25	0.28738	0.010453	0.18613	0.061305
GO_bp:go_histone_h3_k27_trimethylation	6	0.52768	0.0094073	0.34183	0.06134
Curated_gene_sets:amundson_dna_damage_response_tp53	16	0.41262	0.012009	0.26744	0.061443
GO_bp:go_neuronal_action_potential	33	0.28239	0.011798	0.18312	0.061538
GO_mf:go_macrolide_binding	9	0.43125	0.0094155	0.27971	0.061574
Curated_gene_sets:kegg_pathways_in_cancer	316	0.08238	0.01057	0.053448	0.06163
Curated_gene_sets:senese_hdac1_and_hdac2_targets_up	223	0.10056	0.010866	0.065241	0.06163
Curated_gene_sets:tonks_targets_of_runx1_runx1t1_fusion_erythrocyte_up	150	0.12046	0.010697	0.078193	0.061716
Curated_gene_sets:toyota_targets_of_mir34b_and_mir34c	424	0.067111	0.0099457	0.043564	0.061726
Curated_gene_sets:reactome_phase_0_rapid_depolarisation	42	0.2466	0.01162	0.1601	0.06176
GO_bp:go_rhythmic_process	269	0.087089	0.010323	0.056549	0.061782
GO_bp:go_actin_mediated_cell_contraction	109	0.1411	0.010692	0.091672	0.061891
GO_cc:go_m_band	28	0.24573	0.009458	0.15972	0.061973
Curated_gene_sets:pujana_brca1_pcc_network	1533	0.036497	0.0099705	0.023763	0.062293
GO_bp:go_forebrain_neuron_fate_commitment	10	0.53133	0.012228	0.3461	0.062379
Curated_gene_sets:mcbryan_pubertal_breast_3_4wk_dn	32	0.25351	0.01043	0.16514	0.062391
GO_bp:go_negative_regulation_of_toll_like_receptor_4_signaling_pathway	8	0.58973	0.012139	0.38434	0.062477
GO_bp:go_response_to_histamine	11	0.44262	0.010683	0.28852	0.062512
GO_bp:go_pigmentation	89	0.15207	0.010419	0.099147	0.062545
Curated_gene_sets:graham_cml_quiescent_vs_cml_dividing_up	24	0.29727	0.010594	0.19385	0.062585
Curated_gene_sets:reactome_repression_of_wnt_target_genes	14	0.43291	0.011787	0.28235	0.062619
GO_cc:go_spindle	317	0.077977	0.010021	0.05087	0.062664
Curated_gene_sets:jazaeri_breast_cancer_brca1_vs_brca2_dn	41	0.22032	0.010258	0.14379	0.062741
GO_bp:go_chloride_transmembrane_transport	76	0.17322	0.010971	0.11309	0.062805
GO_bp:go_neuron_projection_organization	78	0.15795	0.010134	0.10318	0.062914
GO_bp:go_regulation_of_protein_modification_by_small_protein_conjugation_or_removal	205	0.095599	0.0099094	0.062458	0.062944
Curated_gene_sets:nikolsky_breast_cancer_17p11_amplicon	10	0.71348	0.01642	0.46649	0.063084
GO_bp:go_response_to_disaccharide	6	0.57951	0.010331	0.3789	0.063084
GO_mf:go_sodium_channel_regulator_activity	33	0.27501	0.01149	0.17982	0.06309
GO_bp:go_mirna_loading_onto_risc_involved_in_gene_silencing_by_mirna	7	0.65581	0.012628	0.42908	0.063213
Curated_gene_sets:chen_hoxa5_targets_9hr_dn	41	0.21619	0.010066	0.14168	0.063524
GO_cc:go_polymeric_cytoskeletal_fiber	670	0.058936	0.010906	0.03865	0.063655
GO_bp:go_cell_cycle_process	1276	0.03929	0.0098649	0.025783	0.063783
GO_cc:go_inflammasome_complex	12	0.45313	0.011423	0.29738	0.063795
Curated_gene_sets:pasqualucci_lymphoma_by_gc_stage_dn	161	0.11326	0.010416	0.074333	0.063807
GO_bp:go_secondary_heart_field_specification	9	0.51065	0.011149	0.33516	0.063811
GO_bp:go_axon_regeneration	45	0.21809	0.010637	0.1432	0.063887
GO_bp:go_inorganic_anion_transmembrane_transport	99	0.14458	0.010444	0.094997	0.064016
GO_bp:go_adherens_junction_maintenance	6	0.59049	0.010527	0.38801	0.064035
Curated_gene_sets:pid_ecadherin_stabilization_pathway	41	0.2076	0.0096659	0.13651	0.064166
Curated_gene_sets:amit_egf_response_60_mcf10a	37	0.23944	0.010591	0.15749	0.064229
Curated_gene_sets:phesse_targets_of_apc_and_mbd2_dn	10	0.45663	0.010509	0.30047	0.064296
Curated_gene_sets:kyng_dna_damage_by_uv	55	0.18542	0.0099952	0.12201	0.064304
GO_bp:go_nucleoside_triphosphate_biosynthetic_process	67	0.16078	0.0095627	0.10582	0.064351
GO_bp:go_rna_dependent_dna_biosynthetic_process	68	0.15215	0.0091165	0.10017	0.064403
GO_bp:go_regulation_of_neurotrophin_trk_receptor_signaling_pathway	11	0.4763	0.011496	0.31401	0.064663
GO_bp:go_water_homeostasis	70	0.17899	0.010881	0.11801	0.064677
GO_mf:go_mannosidase_activity	15	0.34052	0.0095965	0.22461	0.064757
Curated_gene_sets:reactome_negative_regulation_of_fgfr1_signaling	32	0.26784	0.01102	0.17668	0.064767
Curated_gene_sets:hess_targets_of_hoxa9_and_meis1_up	66	0.17484	0.010321	0.11536	0.064818
GO_mf:go_oxidoreductase_activity_oxidizing_metal_ions_nad_or_nadp_as_acceptor	8	0.45795	0.0094267	0.30224	0.064872
GO_mf:go_sequence_specific_single_stranded_dna_binding	14	0.35702	0.0097204	0.2359	0.065091
GO_bp:go_positive_regulation_of_dopamine_receptor_signaling_pathway	5	0.60258	0.0098069	0.39831	0.065171
GO_mf:go_gtpase_activity	301	0.07819	0.0097956	0.051689	0.06519
Curated_gene_sets:reactome_gaba_receptor_activation	52	0.2082	0.010914	0.13776	0.065364
GO_mf:go_dna_binding_transcription_factor_activity	1611	0.039068	0.010917	0.025851	0.065365
GO_cc:go_acetylcholine_gated_channel_complex	16	0.34013	0.0098996	0.2252	0.065483
Curated_gene_sets:bafna_muc4_targets_up	7	0.63237	0.012177	0.41873	0.065507
GO_bp:go_epithelial_tube_branching_involved_in_lung_morphogenesis	29	0.29017	0.011366	0.19218	0.065538
Curated_gene_sets:reactome_receptor_type_tyrosine_protein_phosphatases	16	0.39917	0.011618	0.26439	0.065559
GO_bp:go_translational_readthrough	9	0.4165	0.0090934	0.27588	0.065569
GO_mf:go_phosphoprotein_phosphatase_activity	171	0.10583	0.010028	0.070105	0.065577
GO_bp:go_positive_regulation_of_actin_cytoskeleton_reorganization	18	0.31601	0.009755	0.20938	0.065625
GO_bp:go_modulation_by_host_of_viral_release_from_host_cell	5	0.5675	0.009236	0.37614	0.065692
GO_bp:go_negative_regulation_of_systemic_arterial_blood_pressure	19	0.35879	0.011379	0.23791	0.065774
GO_cc:go_copii_coated_er_to_golgi_transport_vesicle	87	0.14419	0.0097671	0.095611	0.065781
Curated_gene_sets:pid_ephb_fwd_pathway	39	0.20309	0.0092227	0.13473	0.065861
GO_bp:go_endocardial_cushion_morphogenesis	32	0.26817	0.011033	0.17794	0.065909
GO_bp:go_deoxyribonucleoside_triphosphate_biosynthetic_process	6	0.62758	0.011188	0.41664	0.066004
GO_bp:go_carbon_catabolite_regulation_of_transcription	5	0.47755	0.0077721	0.31707	0.066026
GO_cc:go_risc_loading_complex	9	0.49791	0.010871	0.3306	0.066035
Curated_gene_sets:reactome_interleukin_3_interleukin_5_and_gm_csf_signaling	46	0.2197	0.010833	0.14601	0.06621
GO_mf:go_trna_methyltransferase_activity	32	0.21438	0.0088202	0.14259	0.066367
GO_bp:go_innervation	27	0.28396	0.010733	0.18889	0.066385
Curated_gene_sets:hofmann_myelodysplastic_syndrom_high_risk_up	8	0.53364	0.010985	0.35499	0.066396
Curated_gene_sets:browne_hcmv_infection_14hr_up	145	0.10977	0.009585	0.07305	0.066469
GO_mf:go_basal_transcription_machinery_binding	55	0.18182	0.0098015	0.12108	0.066594
GO_bp:go_lysosomal_transport	97	0.13375	0.0095643	0.089207	0.066905
GO_bp:go_positive_regulation_of_transcription_by_rna_polymerase_ii	1121	0.043016	0.010168	0.0287	0.066971
Curated_gene_sets:pid_ar_tf_pathway	50	0.20678	0.01063	0.13808	0.067137
Curated_gene_sets:reactome_signaling_by_fgfr_in_disease	62	0.17495	0.010011	0.11683	0.067141
GO_cc:go_apical_junction_complex	132	0.12107	0.01009	0.080861	0.067169
Curated_gene_sets:reactome_signaling_by_wnt	304	0.080521	0.010137	0.053781	0.067179
GO_mf:go_palmitoyltransferase_activity	38	0.24074	0.010792	0.16081	0.067194
Curated_gene_sets:ellwood_myc_targets_up	12	0.44575	0.011237	0.29778	0.067214
GO_bp:go_homeostatic_process	1786	0.034496	0.010098	0.02305	0.067263
GO_mf:go_oxidoreductase_activity_acting_on_the_ch_ch_group_of_donors_quinone_or_related_compound_as_acceptor	7	0.44362	0.0085421	0.29643	0.06727
GO_bp:go_regulation_of_cytokinesis	83	0.15732	0.01041	0.10513	0.067277
GO_bp:go_cell_junction_organization	277	0.087902	0.010571	0.058749	0.067306
Curated_gene_sets:mody_hippocampus_postnatal	53	0.19037	0.010075	0.12728	0.067376
Curated_gene_sets:mccabe_hoxc6_targets_dn	21	0.34067	0.011358	0.2278	0.067408
GO_bp:go_positive_regulation_of_interleukin_5_production	12	0.41149	0.010373	0.27519	0.06743
GO_bp:go_regulation_of_membrane_protein_ectodomain_proteolysis	22	0.2953	0.010077	0.19749	0.067431
Curated_gene_sets:karlsson_tgfb1_targets_up	115	0.12815	0.009973	0.085744	0.067527
Curated_gene_sets:reactome_g1_phase	44	0.19132	0.0092271	0.12802	0.06754
GO_bp:go_dna_geometric_change	87	0.14026	0.009501	0.093984	0.067815
GO_bp:go_adherens_junction_organization	137	0.1247	0.010586	0.083582	0.067859
GO_bp:go_negative_regulation_of_protein_homooligomerization	10	0.44035	0.010134	0.29518	0.067881
GO_mf:go_alpha_2a_adrenergic_receptor_binding	5	0.74198	0.012076	0.49737	0.067885
Curated_gene_sets:reactome_metabolism_of_non_coding_rna	52	0.1861	0.009755	0.12477	0.067927
Curated_gene_sets:mullighan_npm1_signature_3_up	308	0.076002	0.0096299	0.050988	0.068044
GO_bp:go_postsynaptic_cytoskeleton_organization	9	0.38866	0.0084855	0.26075	0.068052
GO_mf:go_rna_polymerase_ii_activating_transcription_factor_binding	40	0.21826	0.010038	0.14657	0.068234
GO_bp:go_somite_rostral_caudal_axis_specification	7	0.46207	0.0088975	0.3103	0.068236
Curated_gene_sets:reactome_runx1_regulates_transcription_of_genes_involved_in_differentiation_of_hscs	110	0.13343	0.010157	0.089611	0.068249
Curated_gene_sets:yang_breast_cancer_esr1_laser_dn	46	0.20812	0.010262	0.13977	0.068251
GO_bp:go_actomyosin_structure_organization	183	0.10212	0.010007	0.068592	0.068287
GO_bp:go_commitment_of_neuronal_cell_to_specific_neuron_type_in_forebrain	7	0.59594	0.011475	0.40034	0.06831
GO_bp:go_thorax_and_anterior_abdomen_determination	5	0.84233	0.013709	0.56588	0.068315
GO_bp:go_negative_regulation_of_protein_kinase_b_signaling	44	0.20185	0.0097351	0.13561	0.068327
GO_bp:go_regulation_of_peptidyl_serine_dephosphorylation	5	0.64292	0.010463	0.43208	0.06839
GO_cc:go_spindle_microtubule	51	0.18778	0.0097488	0.12628	0.068511
Curated_gene_sets:holleman_prednisolone_resistance_all_up	19	0.30476	0.0096652	0.20496	0.06853
GO_bp:go_mitochondrial_fission	34	0.22798	0.0096682	0.15334	0.06855
GO_bp:go_regulation_of_vacuolar_transport	4	0.61434	0.0089431	0.41322	0.068555
GO_cc:go_respiratory_chain_complex_ii	6	0.47385	0.0084477	0.31876	0.068576
GO_mf:go_succinate_dehydrogenase_activity	6	0.47385	0.0084477	0.31876	0.068576
GO_mf:go_chromatin_binding	494	0.06088	0.0097201	0.040965	0.06863
GO_bp:go_negative_regulation_of_cysteine_type_endopeptidase_activity_involved_in_apoptotic_signaling_pathway	6	0.50668	0.009033	0.34133	0.068858
GO_bp:go_regulation_of_monocyte_chemotaxis	24	0.28905	0.010301	0.19473	0.068863
Curated_gene_sets:browne_hcmv_infection_10hr_up	91	0.15063	0.010434	0.10148	0.068877
Curated_gene_sets:reactome_deubiquitination	249	0.086848	0.0099099	0.058558	0.069031
GO_bp:go_positive_regulation_of_rna_biosynthetic_process	1513	0.03661	0.0099417	0.024695	0.069115
GO_cc:go_coated_membrane	95	0.13762	0.0097399	0.092847	0.069142
GO_cc:go_dendritic_spine_head	9	0.46143	0.010074	0.31142	0.069219
GO_bp:go_negative_regulation_of_lipoprotein_lipase_activity	6	0.5699	0.01016	0.38464	0.069229
GO_mf:go_insulin_receptor_binding	21	0.31609	0.010538	0.2134	0.069289
GO_bp:go_mrna_export_from_nucleus	104	0.12443	0.0092116	0.084009	0.069293
GO_bp:go_regulation_of_bile_acid_metabolic_process	12	0.4234	0.010673	0.28617	0.069507
GO_mf:go_carbohydrate_kinase_activity	20	0.28748	0.0093537	0.1944	0.069609
Curated_gene_sets:biocarta_erad_pathway	19	0.27574	0.0087448	0.1865	0.069646
GO_bp:go_male_sex_determination	11	0.35574	0.0085861	0.24066	0.069689
GO_bp:go_pituitary_gland_development	40	0.2341	0.010766	0.15845	0.069789
GO_mf:go_calcium_channel_inhibitor_activity	11	0.3538	0.0085393	0.23948	0.069795
Curated_gene_sets:reactome_pi_3k_cascade:fgfr3	17	0.35452	0.010636	0.24	0.069825
Curated_gene_sets:sartipy_blunted_by_insulin_resistance_dn	18	0.36842	0.011373	0.24947	0.069873
Curated_gene_sets:blalock_alzheimers_disease_up	1574	0.035022	0.0096834	0.023717	0.069892
Curated_gene_sets:setlur_prostate_cancer_tmprss2_erg_fusion_dn	17	0.36277	0.010883	0.24574	0.069948
GO_bp:go_small_nucleolar_ribonucleoprotein_complex_assembly	10	0.38663	0.0088975	0.26195	0.069989
Curated_gene_sets:reactome_signaling_by_egfr	49	0.19864	0.010109	0.13459	0.069991
GO_bp:go_nlrp3_inflammasome_complex_assembly	13	0.36658	0.0096179	0.24844	0.070044
GO_bp:go_peptide_biosynthetic_process	615	0.053143	0.0094358	0.036037	0.070162
Curated_gene_sets:biocarta_ranbp2_pathway	10	0.40498	0.0093198	0.27478	0.070274
GO_mf:go_calcium_activated_potassium_channel_activity	15	0.40342	0.011369	0.27376	0.070298
GO_mf:go_snrna_binding	38	0.21471	0.0096251	0.14573	0.070335
GO_bp:go_cellular_component_morphogenesis	1061	0.0441	0.010158	0.029939	0.070385
GO_bp:go_regulation_of_luteinizing_hormone_secretion	7	0.43972	0.0084672	0.29854	0.070394
GO_bp:go_homophilic_cell_adhesion_via_plasma_membrane_adhesion_molecules	158	0.13749	0.012527	0.093342	0.070395
Curated_gene_sets:pid_il1_pathway	32	0.26468	0.01089	0.17977	0.070474
Curated_gene_sets:basso_cd40_signaling_up	100	0.13982	0.010151	0.094988	0.070527
GO_bp:go_i_kappab_kinase_nf_kappab_signaling	242	0.086522	0.0097347	0.058793	0.070568
Curated_gene_sets:reactome_cytosolic_sensors_of_pathogen_associated_dna	61	0.15629	0.0088712	0.10622	0.070597
GO_bp:go_sex_determination	19	0.28513	0.0090426	0.19379	0.070606
GO_bp:go_enteric_nervous_system_development	13	0.38418	0.01008	0.26136	0.070802
GO_bp:go_forebrain_development	361	0.076622	0.010496	0.052128	0.070807
Curated_gene_sets:mccabe_hoxc6_targets_cancer_up	26	0.30208	0.011205	0.20559	0.070882
GO_mf:go_rna_polymerase_ii_general_transcription_initiation_factor_binding	19	0.27991	0.0088772	0.19051	0.070886
GO_cc:go_nlrp3_inflammasome_complex	5	0.61564	0.010019	0.41905	0.070909
Curated_gene_sets:mcclung_cocaine_reward_5d	72	0.16856	0.010392	0.11494	0.071265
GO_bp:go_type_i_interferon_secretion	9	0.5166	0.011279	0.35227	0.071266
GO_bp:go_positive_regulation_of_calcium_ion_transmembrane_transporter_activity	36	0.23218	0.010131	0.15836	0.071306
Curated_gene_sets:laiho_colorectal_cancer_serrated_up	111	0.1309	0.01001	0.089362	0.071492
GO_bp:go_regulation_of_phosphatidylinositol_dephosphorylation	5	0.55491	0.0090311	0.37892	0.071544
GO_bp:go_calcium_mediated_signaling	207	0.099516	0.010365	0.067993	0.071656
GO_bp:go_cell_cycle_checkpoint	211	0.091542	0.0096252	0.062544	0.071656
Curated_gene_sets:riz_erythroid_differentiation	74	0.1478	0.0092372	0.10099	0.071667
Curated_gene_sets:stoner_esophageal_carcinogenesis_up	35	0.22564	0.0097081	0.1542	0.0717
GO_bp:go_gene_silencing_by_rna	172	0.10108	0.0096061	0.069102	0.07177
Curated_gene_sets:biocarta_mcalpain_pathway	18	0.2983	0.0092083	0.204	0.071844
GO_bp:go_negative_regulation_of_tor_signaling	44	0.18471	0.0089084	0.12637	0.071924
GO_cc:go_chromosome	978	0.043006	0.009533	0.029431	0.071985
Curated_gene_sets:biocarta_arap_pathway	17	0.3366	0.010098	0.23045	0.072065
GO_bp:go_regulation_of_carbohydrate_metabolic_process_by_regulation_of_transcription_from_rna_polymerase_ii_promoter	10	0.43997	0.010125	0.30123	0.072074
Curated_gene_sets:reactome_signaling_by_fgfr4	40	0.22283	0.010248	0.15267	0.072211
Curated_gene_sets:pid_kit_pathway	52	0.19606	0.010278	0.13434	0.072231
GO_bp:go_malate_metabolic_process	8	0.44256	0.00911	0.30324	0.072231
Curated_gene_sets:biocarta_reck_pathway	8	0.51657	0.010634	0.35402	0.072271
GO_bp:go_netrin_activated_signaling_pathway	12	0.39701	0.010008	0.27217	0.072335
GO_mf:go_dopamine_receptor_binding	16	0.29329	0.0085361	0.20113	0.072401
GO_bp:go_presynaptic_endocytosis	50	0.18583	0.0095526	0.12745	0.072425
Curated_gene_sets:rashi_response_to_ionizing_radiation_5	131	0.12272	0.010189	0.084189	0.07247
Curated_gene_sets:reactome_peptide_hormone_metabolism	86	0.14613	0.0098421	0.10025	0.072474
GO_bp:go_regulation_of_phosphorus_metabolic_process	1559	0.035105	0.0096642	0.024086	0.072496
Curated_gene_sets:sweet_kras_oncogenic_signature	88	0.12935	0.0088121	0.088771	0.072554
Curated_gene_sets:biocarta_acetaminophen_pathway	5	0.59397	0.0096668	0.40781	0.072636
Curated_gene_sets:iglesias_e2f_targets_up	141	0.11591	0.0099814	0.07959	0.07266
GO_bp:go_fatty_acid_homeostasis	14	0.33777	0.0091964	0.23193	0.072661
GO_bp:go_regulation_of_renal_system_process	31	0.26968	0.010921	0.1854	0.072905
GO_bp:go_atp_transport	9	0.40047	0.0087435	0.27535	0.072922
Curated_gene_sets:yagi_aml_with_inv_16_translocation	381	0.066908	0.0094103	0.046013	0.072967
GO_cc:go_actomyosin	70	0.16181	0.0098365	0.11133	0.073055
Curated_gene_sets:villanueva_liver_cancer_krt19_up	173	0.09979	0.0095105	0.068663	0.073074
Curated_gene_sets:kegg_prostate_cancer	86	0.14388	0.0096903	0.09901	0.0731
GO_bp:go_heterophilic_cell_cell_adhesion_via_plasma_membrane_cell_adhesion_molecules	44	0.22208	0.010711	0.15284	0.073114
Curated_gene_sets:zhou_cell_cycle_genes_in_ir_response_2hr	7	0.48724	0.0093821	0.33533	0.073121
GO_bp:go_positive_regulation_of_telomere_maintenance_via_telomere_lengthening	36	0.20013	0.0087324	0.13783	0.073268
Curated_gene_sets:browne_hcmv_infection_14hr_dn	271	0.08263	0.0098304	0.056913	0.073278
GO_mf:go_isoprenoid_binding	33	0.24069	0.010056	0.16584	0.073358
GO_cc:go_r2tp_complex	5	0.54215	0.0088234	0.37359	0.073373
Curated_gene_sets:pid_lkb1_pathway	46	0.19363	0.009548	0.13344	0.073386
GO_cc:go_host_cell_cytoplasm	7	0.62181	0.011973	0.42858	0.073417
GO_bp:go_intracellular_mrna_localization	13	0.46945	0.012317	0.32362	0.073451
GO_bp:go_response_to_anesthetic	72	0.16491	0.010167	0.1137	0.073487
Curated_gene_sets:montero_thyroid_cancer_poor_survival_dn	10	0.49434	0.011376	0.34087	0.073503
GO_bp:go_plasma_membrane_organization	88	0.14236	0.0096986	0.098174	0.073526
GO_bp:go_regulation_of_mirna_metabolic_process	7	0.47153	0.0090796	0.32527	0.073586
GO_bp:go_regulation_of_dna_damage_response_signal_transduction_by_p53_class_mediator	31	0.26046	0.010548	0.17978	0.073713
Curated_gene_sets:reactome_darpp_32_events	24	0.26927	0.0095966	0.1859	0.073748
Curated_gene_sets:huper_breast_basal_vs_luminal_dn	56	0.19277	0.010485	0.13312	0.073802
GO_bp:go_cardiac_muscle_cell_action_potential_involved_in_contraction	48	0.22091	0.011127	0.15255	0.07381
Curated_gene_sets:reactome_signaling_by_activin	12	0.40181	0.010129	0.27754	0.073847
GO_cc:go_proton_transporting_atp_synthase_complex_catalytic_core_f_1_	6	0.48896	0.0087171	0.33777	0.073873
GO_mf:go_protein_domain_specific_binding	653	0.050586	0.0092455	0.034974	0.074047
Curated_gene_sets:amit_egf_response_20_hela	11	0.44234	0.010676	0.30601	0.074168
Curated_gene_sets:nadler_obesity_up	55	0.17479	0.009422	0.12099	0.07429
Curated_gene_sets:reactome_foxo_mediated_transcription_of_oxidative_stress_metabolic_and_neuronal_genes	29	0.23394	0.0091634	0.16197	0.074335
GO_bp:go_glycoside_catabolic_process	8	0.38966	0.0080211	0.26981	0.074352
Curated_gene_sets:creighton_endocrine_therapy_resistance_3	682	0.053952	0.010069	0.037358	0.074354
Curated_gene_sets:wang_response_to_bexarotene_up	30	0.23495	0.0093602	0.1627	0.074363
GO_cc:go_commitment_complex	5	0.60089	0.0097794	0.41615	0.074388
GO_bp:go_modification_of_synaptic_structure	19	0.25267	0.0080131	0.175	0.0744
Curated_gene_sets:mootha_voxphos	88	0.12741	0.0086803	0.088256	0.074422
Curated_gene_sets:reactome_depurination	41	0.20428	0.0095112	0.14155	0.07449
Curated_gene_sets:pid_erbb2_erbb3_pathway	45	0.18571	0.0090576	0.12873	0.074566
GO_bp:go_inorganic_ion_transmembrane_transport	769	0.050009	0.0098871	0.03467	0.074601
GO_bp:go_mating_behavior	23	0.30478	0.010634	0.21132	0.07462
GO_bp:go_negative_regulation_of_protein_localization_to_cell_surface	12	0.4709	0.011871	0.32651	0.074629
Curated_gene_sets:mootha_pyr	6	0.52508	0.009361	0.36417	0.074681
GO_bp:go_cell_cycle	1712	0.032747	0.0094051	0.022719	0.074746
Curated_gene_sets:browne_hcmv_infection_6hr_up	57	0.16765	0.0091999	0.11636	0.074823
GO_bp:go_rna_catabolic_process	376	0.066613	0.0093083	0.046247	0.074892
GO_bp:go_mrna_3_end_processing	94	0.11999	0.0084472	0.083332	0.074958
Curated_gene_sets:qi_plasmacytoma_dn	94	0.1333	0.0093844	0.0926	0.075008
GO_bp:go_regulation_of_pigment_cell_differentiation	8	0.50891	0.010476	0.35359	0.07505
GO_bp:go_adaptation_of_signaling_pathway	17	0.3337	0.010011	0.23188	0.075075
GO_bp:go_negative_regulation_of_gene_expression_epigenetic	114	0.12366	0.0095819	0.08595	0.075122
GO_mf:go_trna_cytosine_5__methyltransferase_activity	5	0.46145	0.00751	0.32081	0.075172
Curated_gene_sets:siligan_targets_of_ews_fli1_fusion_dn	17	0.30626	0.0091878	0.21303	0.07528
Curated_gene_sets:gentile_uv_response_cluster_d4	53	0.18964	0.010036	0.13202	0.075439
GO_cc:go_insulin_like_growth_factor_binding_protein_complex	5	0.55307	0.0090012	0.38502	0.075442
GO_mf:go_monocarboxylic_acid_binding	63	0.18164	0.010477	0.12645	0.075446
GO_bp:go_regulation_of_posttranscriptional_gene_silencing	104	0.12964	0.0095972	0.090314	0.075592
Curated_gene_sets:collis_prkdc_regulators	19	0.27568	0.0087428	0.19211	0.075651
GO_mf:go_pre_mrna_5_splice_site_binding	2	0.66284	0.0068233	0.46229	0.075822
GO_bp:go_nadp_metabolic_process	11	0.45402	0.010958	0.31665	0.075826
Curated_gene_sets:biocarta_vip_pathway	26	0.27566	0.010225	0.19233	0.075892
GO_bp:go_positive_regulation_of_integrin_mediated_signaling_pathway	5	0.60688	0.009877	0.42346	0.075918
Curated_gene_sets:nakamura_cancer_microenvironment_up	24	0.27866	0.0099309	0.19455	0.076038
GO_bp:go_positive_regulation_of_mitochondrial_depolarization	10	0.4413	0.010156	0.30824	0.07613
GO_bp:go_cellular_protein_containing_complex_assembly	990	0.041518	0.0092566	0.029002	0.076139
GO_bp:go_protein_catabolic_process	838	0.04518	0.0093068	0.031562	0.076158
GO_bp:go_rna_secondary_structure_unwinding	7	0.65426	0.012598	0.4571	0.076176
Curated_gene_sets:pid_ranbp2_pathway	11	0.37439	0.0090362	0.26164	0.076229
Curated_gene_sets:kobayashi_response_to_romidepsin	19	0.29671	0.0094098	0.20742	0.0763
GO_bp:go_positive_regulation_of_g1_s_transition_of_mitotic_cell_cycle	34	0.23376	0.0099132	0.16347	0.076367
GO_mf:go_ige_binding	5	0.49604	0.008073	0.34693	0.076399
GO_bp:go_regulation_of_cellular_localization	839	0.045928	0.0094661	0.032135	0.076484
GO_bp:go_negative_regulation_of_execution_phase_of_apoptosis	22	0.27979	0.0095474	0.19594	0.076667
Curated_gene_sets:gavin_foxp3_targets_cluster_t7	91	0.12911	0.0089439	0.090426	0.076682
GO_bp:go_regulation_of_respiratory_gaseous_exchange	21	0.30502	0.010169	0.21376	0.076807
GO_mf:go_neurotransmitter_binding	50	0.19244	0.0098921	0.13487	0.076828
GO_bp:go_ovulation_cycle	68	0.1562	0.0093591	0.10948	0.076835
Curated_gene_sets:pid_alk2_pathway	11	0.37667	0.0090913	0.26405	0.076868
GO_bp:go_gastrulation_with_mouth_forming_second	26	0.27689	0.01027	0.19416	0.076933
GO_bp:go_regulation_of_cellular_protein_localization	496	0.05733	0.0091713	0.040205	0.07695
GO_cc:go_apical_dendrite	14	0.34749	0.009461	0.24372	0.076981
Curated_gene_sets:reactome_signaling_by_ntrk2_trkb	25	0.24629	0.0089582	0.17285	0.077105
Curated_gene_sets:figueroa_aml_methylation_cluster_6_dn	34	0.23481	0.0099575	0.1648	0.077121
GO_bp:go_av_node_cell_to_bundle_of_his_cell_communication	11	0.43772	0.010565	0.30725	0.077142
GO_bp:go_regulation_of_megakaryocyte_differentiation	69	0.16327	0.0098544	0.11463	0.077184
Curated_gene_sets:browne_hcmv_infection_20hr_up	224	0.085956	0.0093089	0.060357	0.077212
GO_bp:go_lipid_modification	227	0.085228	0.0092909	0.059853	0.07724
GO_bp:go_positive_regulation_of_mitochondrial_calcium_ion_concentration	9	0.44129	0.0096347	0.30998	0.077286
GO_bp:go_regulation_of_intrinsic_apoptotic_signaling_pathway_in_response_to_dna_damage_by_p53_class_mediator	16	0.32872	0.0095674	0.23091	0.077289
GO_mf:go_atp_dependent_peptidase_activity	5	0.53272	0.0086699	0.37439	0.077391
GO_bp:go_negative_regulation_of_lipase_activity	15	0.38077	0.010731	0.26778	0.077532
Curated_gene_sets:suzuki_amplified_in_oral_cancer	17	0.31919	0.0095756	0.22449	0.077549
GO_mf:go_mannosyl_oligosaccharide_mannosidase_activity	9	0.445	0.0097156	0.31299	0.077554
GO_bp:go_branching_morphogenesis_of_a_nerve	10	0.4738	0.010904	0.3335	0.07771
Curated_gene_sets:timofeeva_growth_stress_via_stat1_dn	16	0.30311	0.0088219	0.21339	0.077752
GO_bp:go_response_to_insulin	253	0.081113	0.0093285	0.057107	0.077758
Curated_gene_sets:appel_imatinib_response	32	0.22561	0.0092822	0.15886	0.077795
GO_mf:go_neurotransmitter_receptor_activity	107	0.13398	0.01006	0.094388	0.077889
GO_mf:go_very_long_chain_fatty_acid_coa_ligase_activity	8	0.42379	0.0087236	0.29858	0.077904
GO_mf:go_phosphatase_binding	178	0.094914	0.0091744	0.066879	0.07793
GO_cc:go_host_intracellular_part	9	0.51073	0.011151	0.35992	0.077955
Curated_gene_sets:reactome_m_phase	362	0.069211	0.0094932	0.048779	0.077978
Curated_gene_sets:engelmann_cancer_progenitors_up	47	0.1921	0.0095747	0.1354	0.077993
Curated_gene_sets:pid_il2_stat5_pathway	28	0.22704	0.0087389	0.16021	0.07823
GO_cc:go_presynaptic_active_zone_membrane	29	0.22557	0.0088357	0.15925	0.07833
GO_cc:go_endolysosome	19	0.31089	0.0098595	0.2195	0.078346
GO_bp:go_negative_regulation_of_cell_maturation	8	0.41664	0.0085763	0.29443	0.078534
GO_bp:go_neuron_projection_regeneration	54	0.18852	0.01007	0.13328	0.078622
GO_bp:go_spliceosomal_snrnp_assembly	36	0.19161	0.0083608	0.13547	0.078629
GO_cc:go_nuclear_envelope	436	0.061806	0.0092851	0.043698	0.078633
GO_bp:go_interleukin_1_alpha_secretion	5	0.7113	0.011576	0.50337	0.078828
Curated_gene_sets:reactome_rna_polymerase_iii_transcription_termination	23	0.25172	0.0087824	0.17816	0.07885
GO_cc:go_nuclear_pericentric_heterochromatin	8	0.49122	0.010112	0.34779	0.078925
Curated_gene_sets:sig_il4receptor_in_b_lyphocytes	27	0.2299	0.0086898	0.16282	0.078987
GO_bp:go_ump_biosynthetic_process	9	0.48837	0.010662	0.34624	0.079205
GO_mf:go_carbohydrate_proton_symporter_activity	10	0.45617	0.010498	0.32364	0.079355
Curated_gene_sets:reactome_activated_ntrk2_signals_through_ras	9	0.35551	0.0077617	0.25223	0.079361
Curated_gene_sets:reactome_vldl_clearance	6	0.42565	0.0075885	0.30218	0.079487
GO_mf:go_naadp_sensitive_calcium_release_channel_activity	5	0.64841	0.010553	0.46042	0.079528
GO_bp:go_response_to_morphine	32	0.23545	0.0096873	0.16723	0.079575
GO_cc:go_supramolecular_complex	891	0.046824	0.0099311	0.033257	0.079586
GO_bp:go_rrna_containing_ribonucleoprotein_complex_export_from_nucleus	16	0.34306	0.0099848	0.24405	0.079916
GO_bp:go_neuromuscular_junction_development	46	0.19274	0.0095041	0.13714	0.079959
GO_mf:go_kinase_inhibitor_activity	66	0.1549	0.0091446	0.11026	0.080035
GO_mf:go_phosphatidylinositol_3_5_bisphosphate_3_phosphatase_activity	2	0.72119	0.007424	0.51342	0.080066
GO_mf:go_lipoprotein_particle_receptor_binding	26	0.24119	0.0089462	0.1717	0.080066
Curated_gene_sets:zhang_proliferating_vs_quiescent	50	0.18312	0.0094131	0.13041	0.080147
GO_bp:go_multicellular_organism_growth	142	0.10943	0.0094561	0.077981	0.080283
Curated_gene_sets:gutierrez_multiple_myeloma_up	33	0.21331	0.008912	0.15206	0.080354
Curated_gene_sets:biocarta_erk5_pathway	14	0.30859	0.008402	0.22004	0.080404
GO_mf:go_cyclin_binding	30	0.21144	0.0084234	0.15083	0.080499
Curated_gene_sets:roylance_breast_cancer_16q_copy_number_dn	24	0.3966	0.014134	0.28295	0.080515
Curated_gene_sets:sig_pip3_signaling_in_cardiac_myoctes	63	0.15972	0.0092127	0.11401	0.080622
Curated_gene_sets:schuhmacher_myc_targets_up	77	0.13915	0.0088703	0.099389	0.080755
GO_mf:go_oxidoreductase_activity_acting_on_nad_p_h_oxygen_as_acceptor	12	0.3133	0.0078977	0.22382	0.0808
Curated_gene_sets:reactome_propionyl_coa_catabolism	5	0.65547	0.010668	0.46861	0.080953
Curated_gene_sets:kegg_axon_guidance	123	0.12104	0.0097395	0.086555	0.081011
Curated_gene_sets:valk_aml_with_evi1	22	0.31855	0.01087	0.22782	0.081029
Curated_gene_sets:reactome_sumoylation_of_chromatin_organization_proteins	67	0.16111	0.0095822	0.11522	0.081033
Curated_gene_sets:pangas_tumor_suppression_by_smad1_and_smad5_up	125	0.11895	0.0096487	0.085145	0.08121
Curated_gene_sets:moserle_ifna_response	31	0.25276	0.010236	0.18097	0.081256
Curated_gene_sets:reactome_ticam1_dependent_activation_of_irf3_irf7	12	0.34629	0.0087294	0.24796	0.081285
Curated_gene_sets:reactome_extra_nuclear_estrogen_signaling	76	0.14578	0.0092328	0.10447	0.081453
Curated_gene_sets:nikolsky_breast_cancer_22q13_amplicon	17	0.58053	0.017416	0.41611	0.081499
Curated_gene_sets:johansson_gliomagenesis_by_pdgfb_dn	20	0.29496	0.009597	0.21148	0.081557
Curated_gene_sets:reactome_formation_of_hiv_elongation_complex_in_the_absence_of_hiv_tat	45	0.16465	0.0080307	0.11809	0.081627
Curated_gene_sets:caffarel_response_to_thc_8hr_3_up	5	0.50408	0.0082039	0.36202	0.081909
Curated_gene_sets:figueroa_aml_methylation_cluster_4_up	104	0.11933	0.008834	0.085733	0.081988
GO_cc:go_intercalated_disc	50	0.18857	0.0096934	0.1355	0.082015
GO_bp:go_molting_cycle	108	0.12545	0.009463	0.090163	0.082067
GO_bp:go_regulation_of_intrinsic_apoptotic_signaling_pathway	149	0.101	0.0089393	0.072639	0.0822
GO_bp:go_telencephalon_regionalization	13	0.43002	0.011282	0.30928	0.082214
GO_bp:go_negative_regulation_of_nucleobase_containing_compound_metabolic_process	142	0.097142	0.0083946	0.069879	0.082253
GO_bp:go_snorna_localization	5	0.45062	0.0073339	0.32441	0.082418
Curated_gene_sets:bilanges_rapamycin_sensitive_genes	34	0.2032	0.0086173	0.14629	0.082421
GO_bp:go_regulation_of_flagellated_sperm_motility	15	0.37609	0.010599	0.27083	0.082475
Curated_gene_sets:spielman_lymphoblast_european_vs_asian_2fc_dn	19	0.32668	0.01036	0.23529	0.082514
Curated_gene_sets:pid_pdgfra_pathway	21	0.26263	0.0087558	0.18916	0.082521
GO_bp:go_neuron_development	1036	0.04205	0.009578	0.030296	0.082581
Curated_gene_sets:boylan_multiple_myeloma_d_cluster_dn	32	0.21876	0.0090006	0.15764	0.082622
GO_cc:go_cerebellar_mossy_fiber	6	0.60768	0.010834	0.438	0.082669
GO_bp:go_positive_regulation_of_protein_modification_process	1136	0.039022	0.0092813	0.02813	0.0827
GO_mf:go_neurotransmitter_sodium_symporter_activity	24	0.28078	0.010007	0.20242	0.082714
GO_bp:go_dynamin_family_protein_polymerization_involved_in_membrane_fission	4	0.73529	0.010704	0.53017	0.082748
Curated_gene_sets:bystrykh_hematopoiesis_stem_cell_il3ra	8	0.43751	0.009006	0.31555	0.082804
GO_bp:go_substrate_dependent_cerebral_cortex_tangential_migration	5	0.69166	0.011257	0.49901	0.082874
Curated_gene_sets:graessmann_apoptosis_by_serum_deprivation_up	538	0.055384	0.0092169	0.03996	0.082884
GO_bp:go_nuclear_transcribed_mrna_catabolic_process_deadenylation_dependent_decay	73	0.13557	0.0084153	0.097845	0.082952
GO_bp:go_regulation_of_cell_cycle_checkpoint	31	0.24831	0.010056	0.17939	0.083159
GO_mf:go_telomerase_rna_binding	21	0.28349	0.0094514	0.20485	0.083202
GO_mf:go_lipoprotein_particle_receptor_activity	15	0.30983	0.0087315	0.2239	0.083217
Curated_gene_sets:reactome_neurotransmitter_receptors_and_postsynaptic_signal_transmission	188	0.095577	0.0094918	0.069081	0.083256
GO_mf:go_udp_glucosyltransferase_activity	10	0.41312	0.0095071	0.29859	0.083257
GO_bp:go_negative_regulation_of_b_cell_activation	29	0.2416	0.0094637	0.17463	0.083267
GO_bp:go_protein_localization_to_chromosome_telomeric_region	25	0.24079	0.0087582	0.17408	0.083308
Curated_gene_sets:reactome_signaling_by_fgfr	85	0.13757	0.0092116	0.099465	0.083331
GO_bp:go_positive_regulation_of_glial_cell_proliferation	16	0.3155	0.0091826	0.2282	0.083408
Curated_gene_sets:hui_mapk14_targets_up	18	0.2796	0.0086308	0.20223	0.08341
GO_cc:go_smn_sm_protein_complex	15	0.31079	0.0087585	0.22481	0.083427
Curated_gene_sets:greenbaum_e2a_targets_dn	18	0.30652	0.0094621	0.22176	0.083458
GO_mf:go_tfiid_class_transcription_factor_complex_binding	11	0.33849	0.0081698	0.24492	0.083488
GO_bp:go_phosphatidylinositol_dephosphorylation	21	0.27625	0.00921	0.19997	0.083583
Curated_gene_sets:basso_hairy_cell_leukemia_up	76	0.1518	0.0096139	0.10991	0.083617
GO_bp:go_molting_cycle_process	86	0.14098	0.009495	0.1021	0.083688
Curated_gene_sets:reactome_shc_mediated_cascade:fgfr3	17	0.30806	0.0092416	0.22325	0.083826
GO_bp:go_regulation_of_dephosphorylation	191	0.086503	0.0086582	0.062707	0.083884
GO_bp:go_regulation_of_protein_tyrosine_phosphatase_activity	5	0.48815	0.0079446	0.35394	0.083931
GO_bp:go_regulation_of_keratinocyte_migration	14	0.376	0.010237	0.27288	0.084127
Curated_gene_sets:ouillette_cll_13q14_deletion_up	71	0.14184	0.0086836	0.10297	0.084183
GO_cc:go_ap_1_adaptor_complex	7	0.50633	0.0097497	0.36757	0.084187
Curated_gene_sets:rickman_tumor_differentiated_well_vs_poorly_dn	370	0.066053	0.0091577	0.047955	0.084204
GO_mf:go_tropomyosin_binding	14	0.35049	0.0095427	0.25449	0.084227
GO_mf:go_protein_serine_threonine_kinase_activity	414	0.061592	0.0090219	0.044728	0.084259
GO_bp:go_regulation_of_type_b_pancreatic_cell_development	8	0.43564	0.0089675	0.31647	0.084333
GO_bp:go_regulation_of_histone_h3_k4_methylation	26	0.2413	0.0089504	0.17532	0.084362
GO_bp:go_regulation_of_amyloid_beta_clearance	14	0.33425	0.0091004	0.24293	0.084433
GO_bp:go_negative_regulation_of_rho_protein_signal_transduction	22	0.27534	0.0093953	0.20012	0.084441
Curated_gene_sets:reactome_signaling_by_egfrviii_in_cancer	14	0.33798	0.0092021	0.24573	0.084513
GO_cc:go_mitochondrial_envelope	684	0.046845	0.0087552	0.034072	0.084591
GO_bp:go_golgi_localization	14	0.31397	0.0085484	0.22864	0.084852
GO_cc:go_neuron_part	1624	0.033238	0.0093213	0.024205	0.084858
GO_bp:go_positive_regulation_of_toll_like_receptor_2_signaling_pathway	6	0.58286	0.010391	0.4245	0.084878
Curated_gene_sets:reactome_activation_of_irf3_irf7_mediated_by_tbk1_ikk_epsilon	17	0.29121	0.0087364	0.2121	0.084884
GO_bp:go_type_i_interferon_production	117	0.11194	0.0087864	0.081564	0.08498
GO_mf:go_5_3_exonuclease_activity	17	0.28321	0.0084963	0.20638	0.084997
Curated_gene_sets:reactome_presynaptic_depolarization_and_calcium_channel_opening	11	0.4137	0.009985	0.30149	0.085011
Curated_gene_sets:reactome_fgfr2_mutant_receptor_activation	32	0.21126	0.0086918	0.15404	0.085129
GO_bp:go_regulation_of_fatty_acid_metabolic_process	46	0.17732	0.0087438	0.1294	0.085292
GO_mf:go_transmembrane_receptor_protein_tyrosine_kinase_adaptor_activity	12	0.38312	0.0096578	0.27976	0.085437
GO_bp:go_primary_alcohol_metabolic_process	62	0.17159	0.0098189	0.12537	0.085568
GO_bp:go_artery_development	83	0.15062	0.0099666	0.11009	0.085638
GO_bp:go_regulation_of_anoikis	24	0.25609	0.0091268	0.18724	0.085712
GO_bp:go_chaperone_mediated_autophagy	15	0.31799	0.0089613	0.23257	0.085776
GO_bp:go_pantothenate_metabolic_process	6	0.55951	0.0099748	0.40953	0.085942
GO_bp:go_positive_regulation_of_cellular_protein_catabolic_process	132	0.10625	0.0088547	0.077768	0.085946
GO_mf:go_protein_phosphatase_binding	135	0.10304	0.0086841	0.075478	0.086101
GO_mf:go_nitric_oxide_synthase_binding	14	0.35659	0.0097087	0.2612	0.086106
GO_bp:go_negative_regulation_of_cellular_response_to_insulin_stimulus	33	0.21109	0.0088195	0.15468	0.086179
GO_bp:go_trna_methylation	38	0.1827	0.0081902	0.1339	0.086216
Curated_gene_sets:sweet_kras_targets_dn	60	0.15855	0.0089255	0.11636	0.086527
GO_mf:go_dna_dependent_atpase_activity	82	0.13151	0.0086497	0.096598	0.086703
Curated_gene_sets:reactome_defective_tpr_may_confer_susceptibility_towards_thyroid_papillary_carcinoma_tpc	32	0.23229	0.0095572	0.17063	0.086713
GO_bp:go_negative_regulation_of_membrane_potential	10	0.33852	0.0077904	0.24869	0.086733
Curated_gene_sets:biocarta_pitx2_pathway	15	0.30248	0.0085243	0.22228	0.086802
GO_bp:go_positive_regulation_of_voltage_gated_calcium_channel_activity	12	0.3618	0.0091203	0.26588	0.086802
GO_bp:go_cell_cell_adhesion	777	0.048911	0.0097181	0.035959	0.086896
GO_bp:go_maintenance_of_protein_location_in_nucleus	22	0.2419	0.0082544	0.17791	0.086974
Curated_gene_sets:kannan_tp53_targets_dn	22	0.26944	0.009194	0.19826	0.087082
Curated_gene_sets:boudoukha_bound_by_igf2bp2	93	0.12727	0.0089125	0.093692	0.087173
GO_bp:go_ribose_phosphate_biosynthetic_process	169	0.092323	0.0086975	0.06797	0.087194
GO_cc:go_chylomicron	13	0.33879	0.0088887	0.24944	0.087214
GO_bp:go_response_to_peptide_hormone	399	0.063241	0.0090977	0.046587	0.087323
Curated_gene_sets:reactome_glucagon_like_peptide_1_glp1_regulates_insulin_secretion	42	0.18941	0.0089256	0.13954	0.087338
GO_bp:go_cellular_response_to_ether	5	0.51961	0.0084566	0.38289	0.087386
Curated_gene_sets:nouzova_tretinoin_and_h4_acetylation	130	0.10136	0.0083834	0.074722	0.087484
Curated_gene_sets:enk_uv_response_keratinocyte_up	504	0.053204	0.0085777	0.039231	0.087533
GO_bp:go_estrous_cycle	14	0.34067	0.0092752	0.25133	0.087648
GO_bp:go_gap_junction_assembly	10	0.44832	0.010317	0.33088	0.087732
Curated_gene_sets:le_neuronal_differentiation_up	17	0.30719	0.0092156	0.22676	0.087771
Curated_gene_sets:lui_thyroid_cancer_cluster_5	15	0.29024	0.0081794	0.21428	0.087797
GO_bp:go_ion_transmembrane_transport	1049	0.040354	0.009246	0.029796	0.087823
GO_bp:go_regulation_of_acyl_coa_biosynthetic_process	8	0.38864	0.0080001	0.28701	0.087857
Curated_gene_sets:rao_bound_by_sall4_isoform_b	478	0.058237	0.0091502	0.043031	0.087978
Curated_gene_sets:reactome_mitochondrial_calcium_ion_transport	23	0.24419	0.0085195	0.18052	0.088091
GO_bp:go_ureteric_bud_elongation	9	0.38918	0.0084968	0.2878	0.088154
GO_bp:go_response_to_stimulus_involved_in_regulation_of_muscle_adaptation	15	0.33494	0.009439	0.24775	0.088214
Curated_gene_sets:liu_vav3_prostate_carcinogenesis_dn	16	0.30089	0.0087575	0.22259	0.088229
GO_bp:go_negative_regulation_of_calcineurin_mediated_signaling	14	0.30625	0.0083381	0.22655	0.088236
Curated_gene_sets:kim_bipolar_disorder_oligodendrocyte_density_corr_up	641	0.046953	0.0085051	0.034739	0.08826
GO_cc:go_outer_membrane	191	0.087399	0.0087479	0.064681	0.088322
GO_bp:go_regulation_of_membrane_repolarization_during_action_potential	7	0.52059	0.010024	0.3853	0.088335
Curated_gene_sets:reactome_pkmts_methylate_histone_lysines	58	0.1564	0.0086571	0.11578	0.088392
GO_bp:go_reproductive_behavior	31	0.25369	0.010274	0.18785	0.088437
GO_mf:go_fibronectin_binding	28	0.25638	0.0098682	0.18988	0.088475
Curated_gene_sets:wallace_prostate_cancer_dn	5	0.63814	0.010386	0.47299	0.088654
GO_bp:go_response_to_isolation_stress	6	0.47351	0.0084417	0.35099	0.088663
Curated_gene_sets:onken_uveal_melanoma_dn	500	0.056818	0.0091249	0.042119	0.088679
GO_bp:go_positive_regulation_of_i_kappab_kinase_nf_kappab_signaling	172	0.094094	0.0089419	0.069767	0.088727
Curated_gene_sets:martens_tretinoin_response_dn	750	0.042376	0.0082781	0.03142	0.088728
Curated_gene_sets:biocarta_shh_pathway	16	0.32262	0.0093897	0.23931	0.088823
GO_bp:go_macromolecule_deacylation	88	0.12407	0.0084524	0.092098	0.088976
Curated_gene_sets:liang_hematopoiesis_stem_cell_number_small_vs_huge_up	37	0.19572	0.0086576	0.14536	0.089083
GO_bp:go_g_protein_coupled_receptor_internalization	12	0.36918	0.0093063	0.27423	0.089121
Curated_gene_sets:jazag_tgfb1_signaling_up	97	0.12487	0.0089296	0.09276	0.089126
Curated_gene_sets:gouyer_tati_targets_dn	17	0.29153	0.0087459	0.21659	0.089155
GO_cc:go_cell_junction	1218	0.037363	0.0091805	0.027761	0.089176
GO_bp:go_regulation_of_apoptotic_signaling_pathway	374	0.062933	0.0087713	0.046788	0.089308
GO_bp:go_kidney_morphogenesis	88	0.13855	0.0094391	0.10301	0.089316
GO_bp:go_negative_regulation_of_retinoic_acid_receptor_signaling_pathway	9	0.43109	0.009412	0.32059	0.08937
GO_bp:go_vesicle_localization	291	0.071204	0.0087734	0.052953	0.089374
Curated_gene_sets:reactome_beta_oxidation_of_very_long_chain_fatty_acids	10	0.3751	0.0086322	0.27905	0.089449
GO_mf:go_ephrin_receptor_binding	27	0.2455	0.0092792	0.18264	0.089454
GO_bp:go_dna_templated_transcription_elongation	108	0.1081	0.0081544	0.080459	0.089552
GO_bp:go_positive_regulation_of_carbohydrate_metabolic_process	59	0.15156	0.008461	0.11286	0.089652
GO_bp:go_positive_regulation_of_glycolytic_process	19	0.24863	0.007885	0.18514	0.089661
Curated_gene_sets:subtil_progestin_targets	32	0.21098	0.0086805	0.15722	0.089813
GO_bp:go_isopentenyl_diphosphate_biosynthetic_process	5	0.5484	0.0089252	0.40889	0.089936
Curated_gene_sets:mootha_tca	15	0.28529	0.0080398	0.21272	0.08995
GO_bp:go_nucleosome_organization	143	0.10324	0.0089525	0.076986	0.089972
GO_bp:go_regulation_of_aspartic_type_endopeptidase_activity_involved_in_amyloid_precursor_protein_catabolic_process	10	0.46187	0.010629	0.34443	0.089978
GO_bp:go_transport_of_virus	57	0.16989	0.0093225	0.12679	0.090147
Curated_gene_sets:biocarta_gsk3_pathway	19	0.27785	0.0088117	0.2074	0.090187
Curated_gene_sets:falvella_smokers_with_lung_cancer	75	0.15413	0.0096971	0.11508	0.090241
Curated_gene_sets:lu_tumor_endothelial_markers_up	20	0.30908	0.010056	0.231	0.090456
Curated_gene_sets:reactome_inlb_mediated_entry_of_listeria_monocytogenes_into_host_cell	14	0.32588	0.0088727	0.24371	0.090596
GO_bp:go_actin_filament_based_movement	130	0.10976	0.0090786	0.082126	0.090699
GO_mf:go_cysteine_type_peptidase_activity	153	0.098147	0.0088013	0.073439	0.090711
GO_bp:go_positive_regulation_of_interleukin_1_production	47	0.19025	0.0094827	0.14236	0.090713
GO_cc:go_condensed_chromosome	207	0.08258	0.0086011	0.061809	0.090774
GO_bp:go_rna_methylation	76	0.12191	0.0077208	0.09125	0.090783
GO_bp:go_regulation_of_glycogen_starch_synthase_activity	7	0.36074	0.0069464	0.27006	0.090821
Curated_gene_sets:pid_il2_pi3k_pathway	33	0.21247	0.0088772	0.15914	0.090927
GO_bp:go_cardiac_chamber_formation	12	0.3881	0.0097834	0.29071	0.090946
GO_bp:go_regulation_of_the_force_of_heart_contraction_by_chemical_signal	6	0.60898	0.010857	0.45618	0.090952
GO_bp:go_protein_poly_adp_ribosylation	7	0.50922	0.0098053	0.38151	0.090987
Curated_gene_sets:biocarta_rela_pathway	14	0.32079	0.008734	0.24035	0.091
GO_bp:go_peptidyl_methionine_modification	14	0.33578	0.0091421	0.25179	0.091185
Curated_gene_sets:kegg_ppar_signaling_pathway	67	0.14976	0.0089072	0.1123	0.091188
GO_bp:go_response_to_ether	12	0.35513	0.0089523	0.26633	0.091203
Curated_gene_sets:kegg_pancreatic_cancer	67	0.14517	0.0086346	0.10897	0.091406
GO_cc:go_presynaptic_active_zone_cytoplasmic_component	16	0.35688	0.010387	0.26791	0.091424
GO_bp:go_negative_regulation_of_cell_cycle_arrest	22	0.25442	0.0086816	0.19107	0.091512
GO_mf:go_sirna_binding	8	0.49207	0.010129	0.36956	0.091525
GO_bp:go_regulation_of_acrosome_reaction	16	0.28152	0.0081935	0.21146	0.091559
Curated_gene_sets:chiaretti_t_all_refractory_to_therapy	28	0.2242	0.0086296	0.16846	0.091625
GO_bp:go_positive_regulation_of_interleukin_12_biosynthetic_process	5	0.48722	0.0079295	0.36611	0.091636
GO_cc:go_clathrin_adaptor_complex	28	0.22169	0.0085329	0.16662	0.091677
GO_bp:go_glucan_metabolic_process	66	0.15299	0.0090316	0.115	0.091719
GO_bp:go_positive_regulation_of_necrotic_cell_death	6	0.45662	0.0081405	0.34333	0.091774
GO_bp:go_cellular_response_to_glucagon_stimulus	26	0.26702	0.0099041	0.20097	0.091992
GO_bp:go_skin_development	398	0.075087	0.010789	0.056516	0.091996
Curated_gene_sets:biocarta_rarrxr_pathway	7	0.63647	0.012256	0.47925	0.09209
GO_mf:go_translation_elongation_factor_activity	19	0.26288	0.008337	0.19807	0.092229
GO_bp:go_luteinization	10	0.35115	0.008081	0.26488	0.092478
GO_cc:go_cul4a_ring_e3_ubiquitin_ligase_complex	12	0.29277	0.0073803	0.2209	0.092535
GO_bp:go_formation_of_translation_preinitiation_complex	8	0.41587	0.0085605	0.31383	0.092571
GO_bp:go_adenosine_receptor_signaling_pathway	12	0.36283	0.0091463	0.27382	0.092588
Curated_gene_sets:yanagisawa_lung_cancer_recurrence	6	0.59241	0.010561	0.44719	0.092636
GO_bp:go_response_to_copper_ion	41	0.19711	0.0091773	0.14886	0.092744
GO_bp:go_negative_regulation_of_interleukin_1_secretion	15	0.34254	0.0096533	0.25875	0.09279
Curated_gene_sets:reactome_apoptotic_execution_phase	48	0.16692	0.0084073	0.12613	0.092872
Curated_gene_sets:reactome_glucagon_signaling_in_metabolic_regulation	33	0.20625	0.008617	0.15589	0.092919
Curated_gene_sets:schaeffer_sox9_targets_in_prostate_development_dn	43	0.18852	0.0089886	0.14253	0.092985
GO_bp:go_central_nervous_system_neuron_differentiation	173	0.10146	0.0096692	0.076756	0.093128
GO_bp:go_transcription_elongation_from_rna_polymerase_ii_promoter	83	0.12032	0.0079617	0.09104	0.093159
GO_bp:go_cellular_protein_catabolic_process	697	0.045401	0.0085625	0.034367	0.093252
GO_cc:go_elongin_complex	6	0.48461	0.0086396	0.36689	0.093284
GO_cc:go_beta_catenin_destruction_complex	12	0.34865	0.008789	0.26399	0.09331
Curated_gene_sets:reactome_fgfr1_ligand_binding_and_activation	15	0.35356	0.0099638	0.26776	0.09335
Curated_gene_sets:reactome_host_interactions_with_influenza_factors	42	0.18593	0.0087615	0.14085	0.093421
GO_bp:go_sequestering_of_calcium_ion	123	0.11304	0.0090958	0.085646	0.09346
Curated_gene_sets:thillainadesan_znf217_targets_dn	8	0.41346	0.0085109	0.31342	0.093562
Curated_gene_sets:reactome_chromatin_organization	232	0.077867	0.0085803	0.059031	0.093578
Curated_gene_sets:reactome_tnfr1_induced_nfkappab_signaling_pathway	27	0.22511	0.0085088	0.17068	0.093599
GO_bp:go_somatic_stem_cell_population_maintenance	69	0.14022	0.0084633	0.10632	0.093624
Curated_gene_sets:yang_bcl3_targets_dn	7	0.44369	0.0085435	0.33646	0.093645
GO_bp:go_pyrimidine_nucleoside_monophosphate_biosynthetic_process	15	0.34831	0.0098158	0.26444	0.0939
GO_bp:go_postsynapse_organization	147	0.09807	0.0086216	0.074483	0.093982
GO_bp:go_lung_secretory_cell_differentiation	10	0.37792	0.0086972	0.28724	0.094149
GO_mf:go_drug_transmembrane_transporter_activity	91	0.13277	0.0091975	0.10098	0.094284
Curated_gene_sets:benporath_nanog_targets	948	0.0404	0.0088243	0.03073	0.094318
GO_cc:go_proton_transporting_atp_synthase_complex	21	0.22272	0.0074254	0.16951	0.094445
GO_mf:go_single_stranded_dna_dependent_atpase_activity	14	0.31147	0.0084802	0.23712	0.094505
Curated_gene_sets:durchdewald_skin_carcinogenesis_dn	247	0.076575	0.008703	0.058317	0.094585
GO_bp:go_regulation_of_dna_replication	100	0.11502	0.0083503	0.087596	0.094591
Curated_gene_sets:liao_metastasis	496	0.054341	0.0086931	0.041393	0.094633
Curated_gene_sets:reactome_rna_polymerase_iii_chain_elongation	18	0.25429	0.0078498	0.19374	0.094681
Curated_gene_sets:nutt_gbm_vs_ao_glioma_dn	45	0.16286	0.007943	0.12416	0.094823
GO_bp:go_positive_regulation_of_hydrogen_peroxide_mediated_programmed_cell_death	3	0.92496	0.011661	0.70555	0.09494
GO_bp:go_drug_transmembrane_transport	77	0.14663	0.0093471	0.11187	0.09498
Curated_gene_sets:reactome_activation_of_hox_genes_during_differentiation	101	0.12428	0.0090676	0.094823	0.094995
GO_bp:go_acidic_amino_acid_transport	64	0.16204	0.0094202	0.12365	0.095029
Curated_gene_sets:reactome_josephin_domain_dubs	11	0.32061	0.0077381	0.24479	0.095155
GO_mf:go_enzyme_activator_activity	480	0.054445	0.0085719	0.041575	0.095181
GO_mf:go_sumo_ligase_activity	6	0.51287	0.0091433	0.39188	0.095322
GO_bp:go_negative_regulation_of_epithelial_to_mesenchymal_transition	26	0.23187	0.0086005	0.17723	0.095392
GO_bp:go_negative_regulation_of_interferon_gamma_secretion	3	0.68546	0.0086417	0.52393	0.095393
Curated_gene_sets:iritani_mad1_targets_up	12	0.35723	0.0090051	0.27312	0.095451
Curated_gene_sets:pid_s1p_s1p4_pathway	14	0.29592	0.0080569	0.22628	0.095488
GO_bp:go_sarcomere_organization	47	0.17132	0.0085387	0.13102	0.095514
GO_bp:go_negative_regulation_of_mitochondrial_membrane_permeability	5	0.39753	0.0064697	0.30402	0.095522
Curated_gene_sets:biocarta_insulin_pathway	20	0.24778	0.0080621	0.1896	0.095631
GO_bp:go_cellular_component_assembly_involved_in_morphogenesis	108	0.11265	0.0084976	0.086256	0.095782
Curated_gene_sets:figueroa_aml_methylation_cluster_7_dn	5	0.62288	0.010137	0.47711	0.095863
Curated_gene_sets:reactome_negative_regulation_of_fgfr3_signaling	28	0.24704	0.0095084	0.18929	0.095938
Curated_gene_sets:shen_smarca2_targets_up	408	0.061668	0.0089688	0.047252	0.09594
Curated_gene_sets:ouellet_cultured_ovarian_cancer_invasive_vs_lmp_up	65	0.14232	0.0083383	0.10909	0.096015
GO_bp:go_negative_regulation_of_nitric_oxide_synthase_activity	6	0.45683	0.0081444	0.35017	0.096022
Curated_gene_sets:reactome_golgi_cisternae_pericentriolar_stack_reorganization	14	0.31008	0.0084425	0.23769	0.096025
Curated_gene_sets:grasemann_retinoblastoma_with_6p_amplification	15	0.31368	0.00884	0.24045	0.096035
Curated_gene_sets:choi_atl_acute_stage	4	0.75633	0.01101	0.57984	0.096062
GO_bp:go_negative_regulation_of_synaptic_transmission_gabaergic	6	0.54705	0.0097526	0.41948	0.096106
GO_bp:go_rna_capping	34	0.16231	0.0068832	0.12453	0.09622
GO_bp:go_corpus_callosum_morphogenesis	6	0.44666	0.007963	0.34287	0.096346
Curated_gene_sets:reactome_regulation_of_foxo_transcriptional_activity_by_acetylation	9	0.40943	0.0089389	0.31429	0.096347
GO_bp:go_amyloid_beta_metabolic_process	40	0.18811	0.008651	0.1444	0.096349
Curated_gene_sets:reactome_met_activates_ras_signaling	11	0.33578	0.0081043	0.25779	0.096377
GO_mf:go_thyroid_hormone_receptor_binding	27	0.19575	0.0073988	0.1503	0.096409
GO_bp:go_n_terminal_protein_amino_acid_acetylation	17	0.31245	0.0093736	0.23995	0.096441
GO_mf:go_phosphatase_inhibitor_activity	41	0.17359	0.0080821	0.13331	0.096445
Curated_gene_sets:hendricks_smarca4_targets_up	52	0.17673	0.0092642	0.13573	0.096448
GO_bp:go_dorsal_root_ganglion_development	5	0.65112	0.010597	0.50034	0.096576
Curated_gene_sets:gaussmann_mll_af4_fusion_targets_b_up	23	0.25934	0.0090483	0.19929	0.096582
GO_bp:go_negative_regulation_of_bicellular_tight_junction_assembly	4	0.53815	0.0078339	0.41373	0.096686
GO_cc:go_cell_cortex_region	40	0.19966	0.0091825	0.15351	0.096693
GO_bp:go_renal_vesicle_formation	8	0.48251	0.0099323	0.37103	0.096731
GO_bp:go_regulation_of_bile_acid_biosynthetic_process	10	0.41118	0.0094626	0.31622	0.096755
Curated_gene_sets:kegg_cell_cycle	120	0.10562	0.0083958	0.081231	0.096756
GO_bp:go_forebrain_neuron_differentiation	50	0.19366	0.0099548	0.14895	0.096782
GO_bp:go_positive_regulation_of_tolerance_induction	9	0.47349	0.010338	0.36426	0.096835
GO_bp:go_nucleoside_phosphate_biosynthetic_process	259	0.072881	0.0084791	0.05612	0.097042
GO_bp:go_negative_regulation_of_blood_pressure	44	0.20006	0.0096488	0.15407	0.097066
Curated_gene_sets:reactome_regulation_of_insulin_secretion	77	0.13766	0.0087751	0.10608	0.097199
GO_mf:go_5s_rrna_binding	11	0.31212	0.0075331	0.24053	0.097223
Curated_gene_sets:aigner_zeb1_targets	34	0.21597	0.0091589	0.16652	0.097327
GO_bp:go_interaction_with_symbiont	75	0.13526	0.0085097	0.10432	0.097408
GO_bp:go_cholesterol_efflux	41	0.18982	0.0088382	0.14649	0.09753
GO_cc:go_clathrin_coated_pit	65	0.14931	0.0087475	0.11524	0.097559
GO_bp:go_cytosolic_calcium_ion_transport	162	0.09564	0.008823	0.073877	0.097743
GO_bp:go_positive_regulation_of_monocyte_chemotaxis	17	0.29685	0.0089055	0.22936	0.097801
GO_bp:go_regulation_of_protein_localization	936	0.039968	0.0086775	0.030889	0.097854
GO_bp:go_negative_regulation_of_microtubule_polymerization	12	0.31694	0.0079896	0.24495	0.097857
GO_bp:go_nucleoside_triphosphate_catabolic_process	12	0.31142	0.0078505	0.24085	0.098014
GO_bp:go_positive_regulation_of_telomere_maintenance	48	0.15634	0.0078748	0.12096	0.098089
GO_bp:go_response_to_pain	28	0.23971	0.0092264	0.18553	0.098187
Curated_gene_sets:gobert_oligodendrocyte_differentiation_dn	1019	0.038651	0.0087354	0.029932	0.098308
GO_mf:go_potassium_channel_regulator_activity	46	0.1695	0.0083584	0.13127	0.098314
GO_bp:go_galactolipid_biosynthetic_process	6	0.62941	0.011221	0.48743	0.098315
GO_bp:go_pre_mirna_processing	15	0.30852	0.0086945	0.23898	0.098364
GO_mf:go_protein_tyrosine_serine_threonine_phosphatase_activity	41	0.17459	0.0081286	0.13526	0.098401
Curated_gene_sets:reactome_viral_messenger_rna_synthesis	44	0.17719	0.0085459	0.1373	0.098445
GO_bp:go_cardiac_conduction	134	0.11234	0.0094329	0.087066	0.098478
Curated_gene_sets:kim_all_disorders_duration_corr_dn	138	0.092928	0.0079174	0.072025	0.098496
GO_bp:go_regulation_of_rna_polymerase_ii_regulatory_region_sequence_specific_dna_binding	11	0.36833	0.0088899	0.2855	0.098511
GO_bp:go_regulation_of_protein_catabolic_process_in_the_vacuole	9	0.35659	0.0077854	0.27646	0.098558
Curated_gene_sets:greshock_cancer_copy_number_up	323	0.067419	0.0087443	0.052269	0.098563
GO_bp:go_regulation_of_cytosolic_calcium_ion_concentration	330	0.068618	0.008994	0.053211	0.098614
Curated_gene_sets:lein_oligodendrocyte_markers	72	0.1435	0.0088469	0.11128	0.098619
GO_cc:go_cytoplasmic_stress_granule	55	0.15115	0.0081478	0.11728	0.098742
Curated_gene_sets:reactome_establishment_of_sister_chromatid_cohesion	9	0.42749	0.0093332	0.33174	0.098776
GO_bp:go_regulation_of_protein_modification_process	1697	0.029853	0.00854	0.023174	0.098844
GO_bp:go_membrane_protein_proteolysis	55	0.15845	0.0085415	0.123	0.09885
Curated_gene_sets:roversi_glioma_copy_number_up	97	0.14526	0.010387	0.11278	0.098886
GO_mf:go_rna_methyltransferase_activity	63	0.12764	0.0073625	0.099102	0.098887
Curated_gene_sets:rizki_tumor_invasiveness_2d_dn	59	0.16049	0.0089597	0.12471	0.09907
GO_bp:go_adrenal_gland_development	24	0.25514	0.009093	0.19837	0.099193
GO_cc:go_apicolateral_plasma_membrane	18	0.32415	0.010006	0.25218	0.09934
Curated_gene_sets:gentile_uv_response_cluster_d2	37	0.19949	0.0088246	0.15521	0.099352
Curated_gene_sets:yao_temporal_response_to_progesterone_cluster_13	158	0.092236	0.0084042	0.071768	0.099372
GO_bp:go_positive_regulation_of_membrane_depolarization	12	0.36838	0.0092861	0.28669	0.099416
GO_bp:go_negative_regulation_by_host_of_viral_transcription	12	0.32925	0.0082998	0.25632	0.099492
GO_bp:go_developmental_pigmentation	41	0.19093	0.0088898	0.14864	0.099492
GO_mf:go_trna_guanine_methyltransferase_activity	12	0.31493	0.007939	0.24519	0.099503
GO_bp:go_dna_replication_independent_nucleosome_organization	49	0.16872	0.0085862	0.13137	0.099513
Curated_gene_sets:reactome_adrenaline_noradrenaline_inhibits_insulin_secretion	28	0.2088	0.0080369	0.1626	0.099557
GO_bp:go_regulation_of_aerobic_respiration	8	0.32351	0.0066594	0.25203	0.099643
Curated_gene_sets:reactome_interferon_alpha_beta_signaling	68	0.15741	0.0094317	0.12266	0.099706
GO_bp:go_cell_cell_junction_assembly	119	0.11589	0.0091736	0.090339	0.099783
Curated_gene_sets:reactome_prostanoid_ligand_receptors	9	0.40516	0.0088458	0.31603	0.09992
Curated_gene_sets:smirnov_circulating_endotheliocytes_in_cancer_dn	5	0.55895	0.0090968	0.43599	0.099925
GO_mf:go_ion_channel_regulator_activity	110	0.11172	0.0085045	0.087218	0.10012
GO_bp:go_vacuolar_transport	130	0.099571	0.0082356	0.077744	0.10015
GO_bp:go_multicellular_organismal_signaling	190	0.092171	0.0092017	0.071985	0.10021
GO_mf:go_dna_helicase_activity	47	0.16662	0.0083047	0.13027	0.10046
Curated_gene_sets:reactome_transport_of_vitamins_nucleosides_and_related_molecules	38	0.18717	0.0083903	0.14638	0.10051
Curated_gene_sets:alcalay_aml_by_npm1_localization_up	132	0.10535	0.0087795	0.082407	0.10057
Curated_gene_sets:reactome_cellular_response_to_heat_stress	99	0.11156	0.0080588	0.087305	0.10067
Curated_gene_sets:browne_hcmv_infection_24hr_up	138	0.10074	0.0085831	0.078857	0.10072
Curated_gene_sets:debiasi_apoptosis_by_reovirus_infection_up	288	0.070083	0.0085913	0.054864	0.10074
GO_bp:go_asymmetric_stem_cell_division	9	0.37975	0.008291	0.29729	0.10074
GO_bp:go_positive_regulation_of_synaptic_vesicle_recycling	9	0.34624	0.0075595	0.27107	0.10075
GO_bp:go_regulation_of_protein_dephosphorylation	126	0.097209	0.0079164	0.076144	0.10087
GO_bp:go_interferon_alpha_production	27	0.21645	0.0081812	0.16958	0.10092
Curated_gene_sets:dang_myc_targets_up	123	0.099108	0.007975	0.077676	0.101
GO_bp:go_ribosomal_large_subunit_export_from_nucleus	9	0.39911	0.0087136	0.31282	0.10102
Curated_gene_sets:gazin_epigenetic_silencing_by_kras	25	0.22348	0.0081286	0.1752	0.10105
GO_mf:go_protein_glutamine_gamma_glutamyltransferase_activity	9	0.43707	0.0095424	0.34268	0.10109
GO_bp:go_negative_regulation_of_peptidyl_threonine_phosphorylation	17	0.30097	0.0090292	0.236	0.1011
GO_cc:go_rna_polymerase_iii_complex	17	0.2518	0.0075541	0.19753	0.10121
Curated_gene_sets:reactome_regulation_of_lipid_metabolism_by_peroxisome_proliferator_activated_receptor_alpha_pparalpha	116	0.10755	0.0084058	0.084457	0.10145
Curated_gene_sets:pid_fanconi_pathway	45	0.16967	0.0082755	0.13326	0.10147
Curated_gene_sets:grade_colon_vs_rectal_cancer_up	36	0.19692	0.0085922	0.15466	0.10148
GO_mf:go_adenylate_cyclase_binding	13	0.34257	0.0089879	0.2691	0.10151
GO_bp:go_positive_regulation_of_amino_acid_transport	16	0.32713	0.0095212	0.25702	0.10156
Curated_gene_sets:lee_aging_neocortex_up	75	0.13957	0.0087809	0.10978	0.10182
GO_bp:go_cellular_response_to_peptide_hormone_stimulus	299	0.067466	0.0084245	0.053105	0.10197
Curated_gene_sets:sengupta_ebna1_anticorrelated	138	0.096299	0.0082046	0.075814	0.10202
GO_bp:go_regulation_of_oligodendrocyte_differentiation	32	0.24588	0.010116	0.19363	0.10208
Curated_gene_sets:biocarta_agr_pathway	30	0.21435	0.0085395	0.16889	0.10219
Curated_gene_sets:biocarta_akt_pathway	20	0.24614	0.0080086	0.19398	0.10225
Curated_gene_sets:reactome_tcr_signaling	115	0.11432	0.008897	0.090123	0.10232
Curated_gene_sets:martinez_rb1_and_tp53_targets_up	574	0.047728	0.0081962	0.037635	0.10237
GO_bp:go_regulation_of_lysosomal_protein_catabolic_process	8	0.36291	0.0074704	0.28632	0.1025
GO_bp:go_negative_regulation_of_calcium_mediated_signaling	28	0.20903	0.0080455	0.16494	0.10253
GO_bp:go_negative_regulation_of_intracellular_steroid_hormone_receptor_signaling_pathway	34	0.2041	0.0086552	0.16111	0.10261
GO_bp:go_interleukin_5_secretion	7	0.41496	0.0079903	0.32763	0.10267
GO_bp:go_positive_regulation_of_intrinsic_apoptotic_signaling_pathway_in_response_to_dna_damage	7	0.35885	0.0069098	0.28338	0.10271
GO_bp:go_positive_regulation_of_skeletal_muscle_cell_differentiation	6	0.52455	0.0093516	0.41429	0.10274
GO_cc:go_vcp_npl4_ufd1_aaa_atpase_complex	10	0.33943	0.0078114	0.26811	0.10276
Curated_gene_sets:stein_esrra_targets_dn	99	0.11645	0.0084123	0.09202	0.10285
Curated_gene_sets:figueroa_aml_methylation_cluster_5_dn	45	0.18606	0.0090746	0.14719	0.10312
Curated_gene_sets:reactome_prc2_methylates_histones_and_dna	51	0.16442	0.0085358	0.13008	0.10313
GO_bp:go_n_terminal_protein_amino_acid_modification	29	0.22241	0.0087118	0.17603	0.10322
GO_bp:go_maintenance_of_animal_organ_identity	5	0.56883	0.0092577	0.45073	0.10348
Curated_gene_sets:reactome_vitamins	6	0.61326	0.010933	0.4862	0.1036
GO_bp:go_snorna_3_end_processing	9	0.38734	0.0084568	0.30712	0.10362
GO_bp:go_fat_pad_development	7	0.56654	0.010909	0.44936	0.1037
GO_bp:go_cerebellar_cortex_development	45	0.15998	0.0078025	0.12693	0.10378
GO_bp:go_purine_deoxyribonucleoside_triphosphate_catabolic_process	5	0.43642	0.0071026	0.34626	0.10378
GO_cc:go_neuron_projection	1230	0.034571	0.0085333	0.027443	0.10389
Curated_gene_sets:staege_ewing_family_tumor	26	0.22898	0.0084931	0.18179	0.10393
GO_bp:go_cell_proliferation_involved_in_metanephros_development	9	0.45268	0.0098833	0.35943	0.10394
Curated_gene_sets:reactome_ticam1_traf6_dependent_induction_of_tak1_complex	10	0.40065	0.0092202	0.31815	0.10397
GO_bp:go_cell_migration_in_hindbrain	14	0.30145	0.0082076	0.23949	0.10407
Curated_gene_sets:martin_interact_with_hdac	39	0.19319	0.0087733	0.15351	0.10411
Curated_gene_sets:phong_tnf_targets_dn	8	0.41527	0.0085482	0.33026	0.10432
GO_bp:go_positive_regulation_of_viral_process	99	0.11229	0.0081115	0.089328	0.10438
GO_bp:go_protein_localization_to_axon	9	0.39916	0.0087147	0.31757	0.1044
Curated_gene_sets:reactome_formation_of_the_early_elongation_complex	32	0.16504	0.0067903	0.13131	0.10441
GO_bp:go_mesenchymal_cell_proliferation_involved_in_lung_development	5	0.62778	0.010217	0.49956	0.10445
GO_mf:go_core_promoter_sequence_specific_dna_binding	44	0.18134	0.008746	0.14446	0.1047
GO_bp:go_regulation_of_steroid_metabolic_process	113	0.10488	0.0080912	0.083567	0.10474
Curated_gene_sets:reactome_fgfr2_alternative_splicing	27	0.19562	0.007394	0.15591	0.1048
Curated_gene_sets:reactome_met_activates_ptk2_signaling	30	0.23545	0.0093801	0.18773	0.10489
Curated_gene_sets:kang_fluorouracil_resistance_up	21	0.24253	0.0080859	0.19345	0.10498
GO_bp:go_positive_regulation_of_dendrite_development	61	0.15153	0.0086011	0.12098	0.10519
Curated_gene_sets:plasari_nfic_targets_basal_up	27	0.24359	0.0092072	0.19454	0.10526
Curated_gene_sets:iritani_mad1_targets_dn	39	0.1776	0.0080651	0.14188	0.10534
GO_bp:go_establishment_or_maintenance_of_monopolar_cell_polarity	19	0.23244	0.0073715	0.18577	0.10544
GO_bp:go_tangential_migration_from_the_subventricular_zone_to_the_olfactory_bulb	5	0.52072	0.0084747	0.41652	0.10563
Curated_gene_sets:reactome_interactions_of_rev_with_host_cellular_proteins	37	0.19616	0.0086771	0.15703	0.1058
Curated_gene_sets:reactome_neurotransmitter_release_cycle	47	0.18023	0.0089829	0.14434	0.1059
Curated_gene_sets:biocarta_neutrophil_pathway	7	0.48141	0.0092699	0.38559	0.10593
GO_bp:go_calcium_ion_export_across_plasma_membrane	5	0.61267	0.0099711	0.49087	0.106
GO_bp:go_response_to_interferon_alpha	21	0.26984	0.0089964	0.21623	0.10603
Curated_gene_sets:biocarta_ires_pathway	7	0.34711	0.0066839	0.27816	0.10604
GO_bp:go_cellular_response_to_insulin_stimulus	204	0.078493	0.0081167	0.062898	0.10604
GO_mf:go_exonuclease_activity	77	0.12232	0.0077976	0.098034	0.10607
GO_bp:go_nucleotide_sugar_metabolic_process	18	0.31152	0.0096162	0.24969	0.10609
Curated_gene_sets:pal_prmt5_targets_up	184	0.084047	0.0082584	0.067376	0.10613
Curated_gene_sets:riggi_ewing_sarcoma_progenitor_up	407	0.063409	0.009211	0.05091	0.10648
GO_bp:go_regulation_of_sodium_ion_transmembrane_transporter_activity	49	0.18221	0.0092723	0.1464	0.10665
Curated_gene_sets:martinez_rb1_targets_dn	508	0.050465	0.0081675	0.04055	0.10667
GO_cc:go_calcium_channel_complex	63	0.1489	0.008589	0.1197	0.10676
GO_bp:go_negative_regulation_of_multicellular_organism_growth	11	0.33511	0.0080882	0.26945	0.10681
Curated_gene_sets:lee_aging_cerebellum_up	77	0.1229	0.0078346	0.098826	0.10682
Curated_gene_sets:reactome_rna_polymerase_i_promoter_escape	70	0.12775	0.0077656	0.10272	0.10684
GO_bp:go_positive_regulation_of_protein_oligomerization	24	0.24803	0.0088396	0.19953	0.10692
GO_bp:go_central_nervous_system_neuron_development	76	0.14225	0.0090092	0.11444	0.10693
GO_bp:go_atp_biosynthetic_process	40	0.16409	0.0075466	0.13204	0.10698
GO_bp:go_negative_regulation_of_dendritic_cell_differentiation	6	0.46913	0.0083636	0.3776	0.10705
GO_bp:go_dendrite_morphogenesis	125	0.10756	0.0087247	0.086581	0.10707
GO_bp:go_positive_regulation_of_phosphorus_metabolic_process	1006	0.037408	0.0084035	0.030119	0.10712
GO_mf:go_g_protein_alpha_subunit_binding	22	0.26736	0.009123	0.21526	0.10712
GO_bp:go_trigeminal_nerve_development	11	0.3733	0.0090098	0.30058	0.10714
GO_bp:go_activation_of_protein_kinase_a_activity	17	0.31464	0.0094391	0.25339	0.10718
GO_bp:go_t_cell_migration	57	0.14634	0.0080303	0.11788	0.10723
Curated_gene_sets:palomero_gsi_sensitivity_dn	4	0.65032	0.0094668	0.52392	0.10726
Curated_gene_sets:kegg_snare_interactions_in_vesicular_transport	36	0.18933	0.0082613	0.15269	0.1075
Curated_gene_sets:wallace_jak2_targets_up	22	0.23793	0.0081188	0.1919	0.10752
GO_bp:go_fatty_acid_beta_oxidation_using_acyl_coa_oxidase	14	0.31713	0.0086343	0.25581	0.10755
GO_bp:go_nuclear_transcribed_mrna_poly_a_tail_shortening	33	0.18761	0.0078382	0.15134	0.10757
GO_bp:go_regulation_of_organic_acid_transport	54	0.15808	0.0084439	0.12755	0.10761
Curated_gene_sets:reactome_base_excision_repair	76	0.12198	0.0077255	0.098448	0.10767
Curated_gene_sets:urs_adipocyte_differentiation_up	67	0.14829	0.0088198	0.11969	0.10769
Curated_gene_sets:nikolsky_breast_cancer_12q24_amplicon	15	0.43954	0.012387	0.35483	0.10773
GO_bp:go_neural_plate_pattern_specification	7	0.46789	0.0090096	0.37778	0.10777
Curated_gene_sets:pid_arf6_trafficking_pathway	48	0.18285	0.0092099	0.14768	0.10784
GO_bp:go_stress_induced_premature_senescence	8	0.36919	0.0075997	0.29827	0.10791
GO_mf:go_nadplus_adp_ribosyltransferase_activity	22	0.2542	0.0086739	0.20537	0.10792
Curated_gene_sets:bacolod_resistance_to_alkylating_agents_dn	47	0.1721	0.0085781	0.13915	0.10808
GO_bp:go_lipid_homeostasis	126	0.096536	0.0078616	0.078087	0.10819
GO_bp:go_regulation_of_very_low_density_lipoprotein_particle_clearance	4	0.61161	0.0089032	0.49497	0.1083
GO_bp:go_fc_epsilon_receptor_signaling_pathway	110	0.11018	0.0083871	0.089171	0.10832
Curated_gene_sets:ehlers_aneuploidy_dn	12	0.37113	0.0093555	0.3004	0.10834
Curated_gene_sets:becker_tamoxifen_resistance_dn	52	0.16994	0.0089082	0.13758	0.10838
GO_cc:go_postsynaptic_endocytic_zone	8	0.4071	0.00838	0.32978	0.10853
Curated_gene_sets:biocarta_igf1_pathway	20	0.23295	0.0075793	0.18873	0.10855
GO_bp:go_mitochondrial_rna_catabolic_process	5	0.38901	0.0063311	0.31541	0.10873
GO_bp:go_mitral_valve_development	11	0.3697	0.0089231	0.29976	0.10873
GO_bp:go_organic_cyclic_compound_catabolic_process	574	0.046705	0.0080205	0.037878	0.10879
GO_cc:go_smooth_endoplasmic_reticulum_membrane	6	0.48533	0.0086524	0.3937	0.10885
Curated_gene_sets:brueckner_targets_of_mirlet7a3_dn	72	0.13555	0.0083565	0.10997	0.10887
GO_bp:go_receptor_mediated_endocytosis	283	0.067343	0.0081846	0.054657	0.10896
GO_bp:go_peptidyl_l_cysteine_s_palmitoylation	21	0.24498	0.0081675	0.19889	0.10903
Curated_gene_sets:acevedo_liver_cancer_with_h3k27me3_dn	178	0.093114	0.0090003	0.0756	0.10904
Curated_gene_sets:borczuk_malignant_mesothelioma_up	285	0.064926	0.0079182	0.052735	0.10914
GO_bp:go_anoikis	33	0.19747	0.0082503	0.16039	0.10914
GO_bp:go_positive_regulation_of_protein_modification_by_small_protein_conjugation_or_removal	121	0.097657	0.0077946	0.079344	0.10921
GO_bp:go_chromatin_remodeling_at_centromere	41	0.17695	0.0082389	0.14378	0.10923
GO_bp:go_regulation_of_transport	1719	0.028869	0.0083065	0.023459	0.10924
GO_bp:go_energy_derivation_by_oxidation_of_organic_compounds	253	0.069269	0.0079663	0.056314	0.10935
GO_bp:go_response_to_folic_acid	10	0.42224	0.009717	0.34339	0.10943
GO_bp:go_negative_regulation_of_developmental_process	878	0.039627	0.0083461	0.03223	0.10945
GO_bp:go_dna_integrity_checkpoint	154	0.088237	0.0079382	0.071771	0.10946
GO_cc:go_clathrin_complex	9	0.40528	0.0088485	0.32982	0.10958
GO_cc:go_chromosomal_region	328	0.060193	0.0078662	0.048988	0.1096
GO_bp:go_cellular_response_to_leucine_starvation	9	0.34952	0.0076309	0.28459	0.10971
Curated_gene_sets:browne_hcmv_infection_1hr_up	50	0.16303	0.0083807	0.13277	0.10973
Curated_gene_sets:biocarta_dicer_pathway	5	0.68264	0.01111	0.556	0.10977
GO_bp:go_regulation_of_cyclic_nucleotide_phosphodiesterase_activity	8	0.38948	0.0080173	0.31729	0.10982
Curated_gene_sets:reactome_irs_mediated_signalling	49	0.17284	0.0087957	0.14085	0.10989
Curated_gene_sets:firestein_ctnnb1_pathway_and_proliferation	6	0.58985	0.010516	0.48077	0.10994
GO_mf:go_5_deoxyribose_5_phosphate_lyase_activity	5	0.39878	0.0064902	0.32506	0.10996
Curated_gene_sets:affar_yy1_targets_up	184	0.083743	0.0082285	0.068265	0.10997
GO_mf:go_calcium_ion_binding	662	0.048064	0.0088428	0.039189	0.11002
GO_cc:go_condensin_complex	8	0.33741	0.0069455	0.27512	0.11003
Curated_gene_sets:reactome_trafficking_and_processing_of_endosomal_tlr	12	0.35642	0.0089846	0.29066	0.11007
Curated_gene_sets:aston_major_depressive_disorder_dn	150	0.093687	0.0083192	0.076418	0.11011
Curated_gene_sets:reactome_estrogen_stimulated_signaling_through_prkcz	6	0.47702	0.0085042	0.38908	0.11011
GO_bp:go_positive_regulation_of_aspartic_type_peptidase_activity	9	0.43242	0.0094409	0.35276	0.11014
Curated_gene_sets:reactome_processing_of_capped_intron_containing_pre_mrna	229	0.068038	0.0074492	0.055526	0.11023
GO_cc:go_gaba_ergic_synapse	67	0.15196	0.0090381	0.12403	0.11026
Curated_gene_sets:fung_il2_targets_with_stat5_binding_sites_t1	9	0.40738	0.0088942	0.33272	0.11041
GO_bp:go_alcohol_metabolic_process	211	0.076626	0.0080569	0.062601	0.11048
Curated_gene_sets:reactome_pre_notch_expression_and_processing	87	0.12701	0.0086038	0.10379	0.11053
Curated_gene_sets:lim_mammary_stem_cell_dn	401	0.056803	0.0081917	0.046419	0.11054
Curated_gene_sets:reactome_transcriptional_activity_of_smad2_smad3:smad4_heterotrimer	42	0.17479	0.0082367	0.14285	0.11056
GO_bp:go_motor_neuron_apoptotic_process	7	0.37332	0.0071885	0.30525	0.11067
GO_bp:go_negative_regulation_of_signal_transduction_by_p53_class_mediator	29	0.21422	0.0083912	0.17516	0.11068
Curated_gene_sets:dang_myc_targets_dn	29	0.20381	0.0079834	0.16673	0.11079
GO_bp:go_regulation_of_establishment_of_protein_localization_to_chromosome	11	0.26907	0.0064941	0.22013	0.1108
Curated_gene_sets:hofmann_cell_lymphoma_up	48	0.15978	0.0080478	0.13076	0.11087
Curated_gene_sets:reactome_tgf_beta_receptor_signaling_activates_smads	32	0.19732	0.0081183	0.16158	0.11102
GO_bp:go_regulation_of_vascular_smooth_muscle_cell_proliferation	49	0.17085	0.0086945	0.13991	0.11103
GO_bp:go_regulation_of_hair_cycle	27	0.20521	0.0077566	0.16814	0.11115
GO_mf:go_phospholipase_activator_activity	11	0.30861	0.0074486	0.25293	0.11121
GO_bp:go_sensory_perception_of_mechanical_stimulus	159	0.094027	0.0085942	0.077121	0.11139
GO_bp:go_methionine_metabolic_process	6	0.42277	0.0075371	0.34697	0.11153
GO_bp:go_positive_regulation_of_arachidonic_acid_secretion	6	0.46529	0.0082951	0.38194	0.11158
Curated_gene_sets:pid_erbb1_internalization_pathway	41	0.173	0.008055	0.14204	0.11161
GO_bp:go_negative_regulation_of_glycogen_metabolic_process	7	0.33287	0.0064097	0.27347	0.11177
Curated_gene_sets:reactome_ret_signaling	42	0.17288	0.0081467	0.14206	0.11181
GO_bp:go_wnt_signaling_pathway_calcium_modulating_pathway	38	0.19316	0.0086589	0.15876	0.11188
Curated_gene_sets:creighton_endocrine_therapy_resistance_4	276	0.069298	0.0083189	0.056979	0.11196
Curated_gene_sets:reactome_laminin_interactions	28	0.22431	0.0086338	0.18445	0.11197
GO_bp:go_tongue_development	20	0.24532	0.007982	0.20177	0.11203
Curated_gene_sets:pid_fgf_pathway	55	0.15692	0.0084587	0.12914	0.11217
GO_bp:go_negative_regulation_of_oxidoreductase_activity	22	0.23725	0.0080958	0.19527	0.1122
Curated_gene_sets:biocarta_cardiacegf_pathway	17	0.26726	0.0080177	0.22001	0.11224
GO_bp:go_pyramidal_neuron_differentiation	7	0.44223	0.0085154	0.3641	0.11227
GO_bp:go_regulation_of_oxidative_phosphorylation	21	0.19644	0.0065491	0.16175	0.11229
Curated_gene_sets:reactome_tak1_activates_nfkb_by_phosphorylation_and_activation_of_ikks_complex	29	0.20152	0.0078935	0.16596	0.11234
GO_bp:go_cellular_response_to_morphine	5	0.51319	0.0083522	0.42268	0.11236
Curated_gene_sets:reactome_p75ntr_signals_via_nf_kb	15	0.28025	0.0078977	0.23092	0.11245
GO_cc:go_platelet_dense_granule_membrane	5	0.53704	0.0087403	0.44267	0.11254
GO_cc:go_swr1_complex	11	0.28643	0.0069132	0.23611	0.11255
GO_mf:go_core_promoter_binding	52	0.1613	0.0084551	0.13296	0.11255
GO_bp:go_excretion	64	0.15111	0.0087847	0.12457	0.11256
GO_bp:go_positive_regulation_of_systemic_arterial_blood_pressure	13	0.29342	0.0076984	0.24188	0.11256
GO_bp:go_replicative_cell_aging	6	0.46209	0.008238	0.38119	0.11272
GO_bp:go_central_nervous_system_development	920	0.038811	0.0083576	0.032023	0.11277
GO_mf:go_double_stranded_rna_binding	68	0.12907	0.0077336	0.1065	0.11278
Curated_gene_sets:tuomisto_tumor_suppression_by_col13a1_dn	17	0.26076	0.0078226	0.21518	0.11281
Curated_gene_sets:croonquist_il6_deprivation_up	17	0.28876	0.0086626	0.23831	0.11283
Curated_gene_sets:calvet_irinotecan_sensitive_vs_resistant_up	4	0.60334	0.0087829	0.49796	0.11284
GO_mf:go_kinase_binding	702	0.042112	0.0079696	0.034758	0.11285
GO_bp:go_cellular_lipid_catabolic_process	203	0.077754	0.0080207	0.064189	0.11289
GO_bp:go_regulation_of_system_process	553	0.049381	0.0083282	0.040771	0.11292
GO_mf:go_serine_transmembrane_transporter_activity	6	0.497	0.0088604	0.41037	0.11293
GO_mf:go_adenylyltransferase_activity	27	0.21615	0.0081699	0.1785	0.11297
GO_bp:go_protein_k63_linked_deubiquitination	29	0.18963	0.007428	0.15665	0.11304
GO_bp:go_negative_regulation_of_neurological_system_process	20	0.24704	0.0080378	0.20411	0.11309
GO_bp:go_regulation_of_calcium_mediated_signaling	93	0.12001	0.008404	0.099185	0.11315
GO_bp:go_cellular_response_to_heat	125	0.09727	0.0078901	0.080397	0.11317
GO_bp:go_iron_ion_transmembrane_transport	15	0.25098	0.0070729	0.2075	0.11324
GO_bp:go_positive_regulation_of_glycoprotein_biosynthetic_process	20	0.2267	0.0073763	0.18754	0.11337
GO_bp:go_negative_regulation_of_transcription_elongation_from_rna_polymerase_ii_promoter	10	0.29172	0.0067135	0.24151	0.11355
Curated_gene_sets:reactome_signaling_by_insulin_receptor	78	0.12839	0.0082367	0.10629	0.11356
GO_bp:go_protein_dna_complex_subunit_organization	238	0.070806	0.0079013	0.058644	0.11365
Curated_gene_sets:chiba_response_to_tsa	42	0.16943	0.0079839	0.14038	0.11375
GO_bp:go_diacylglycerol_metabolic_process	13	0.29442	0.0077248	0.24396	0.11376
GO_bp:go_methylation	340	0.05766	0.0076693	0.047783	0.11378
GO_bp:go_negative_regulation_of_cellular_response_to_transforming_growth_factor_beta_stimulus	73	0.1312	0.0081442	0.10876	0.11386
Curated_gene_sets:fortschegger_phf8_targets_dn	731	0.040843	0.0078812	0.033861	0.11388
GO_bp:go_positive_regulation_of_keratinocyte_proliferation	9	0.39605	0.0086468	0.32838	0.11391
GO_cc:go_esc_e_z_complex	15	0.27167	0.0076562	0.22528	0.11393
Curated_gene_sets:reactome_folding_of_actin_by_cct_tric	10	0.27248	0.0062706	0.226	0.11399
Curated_gene_sets:teramoto_opn_targets_cluster_1	13	0.28875	0.0075758	0.23961	0.1141
GO_bp:go_actin_modification	5	0.48281	0.0078576	0.40064	0.1141
GO_mf:go_voltage_gated_sodium_channel_activity	19	0.30061	0.0095333	0.24952	0.11416
Curated_gene_sets:reactome_chemokine_receptors_bind_chemokines	46	0.17923	0.0088377	0.1488	0.11421
Curated_gene_sets:marshall_viral_infection_response_up	9	0.40335	0.0088062	0.33489	0.11422
GO_cc:go_mll1_2_complex	25	0.21859	0.0079508	0.18152	0.11425
GO_bp:go_nuclear_transcribed_mrna_catabolic_process	194	0.073301	0.0073937	0.060869	0.11426
Curated_gene_sets:wu_alzheimer_disease_up	10	0.37481	0.0086254	0.31127	0.11428
Curated_gene_sets:casorelli_apl_secondary_vs_de_novo_up	38	0.20804	0.0093259	0.17278	0.11429
GO_bp:go_negative_regulation_of_defense_response_to_virus	21	0.23327	0.007777	0.19381	0.11439
GO_bp:go_multi_organism_cellular_localization	5	0.46348	0.0075431	0.38527	0.11449
GO_bp:go_regulation_of_nuclear_cell_cycle_dna_replication	15	0.26308	0.007414	0.21869	0.1145
GO_bp:go_mesonephros_development	96	0.11791	0.0083885	0.098023	0.11451
GO_bp:go_lung_morphogenesis	49	0.17239	0.0087726	0.14332	0.11453
GO_bp:go_production_of_sirna_involved_in_rna_interference	10	0.33685	0.007752	0.28012	0.11459
Curated_gene_sets:watanabe_rectal_cancer_radiotherapy_responsive_dn	90	0.11228	0.0077351	0.093394	0.11465
GO_bp:go_negative_regulation_of_map_kinase_activity	70	0.12789	0.0077744	0.10641	0.11471
Curated_gene_sets:pid_avb3_opn_pathway	31	0.19118	0.007742	0.15908	0.11473
Curated_gene_sets:liang_silenced_by_methylation_2	48	0.17137	0.0086316	0.14259	0.11473
GO_bp:go_response_to_hydrostatic_pressure	5	0.50281	0.0081832	0.41856	0.11483
GO_mf:go_nadplus_kinase_activity	16	0.26488	0.0077093	0.22057	0.11491
GO_mf:go_carnitine_o_acyltransferase_activity	6	0.50795	0.0090557	0.42307	0.11495
Curated_gene_sets:pid_reelin_pathway	28	0.20077	0.0077278	0.16725	0.11499
GO_bp:go_otic_vesicle_morphogenesis	9	0.42607	0.0093023	0.35501	0.11504
GO_mf:go_oxidoreductase_activity_acting_on_a_sulfur_group_of_donors_disulfide_as_acceptor	9	0.4183	0.0091326	0.34856	0.11506
GO_bp:go_lung_growth	6	0.52758	0.0094056	0.43972	0.11511
GO_bp:go_organic_cation_transport	34	0.19174	0.008131	0.1599	0.11525
Curated_gene_sets:blalock_alzheimers_disease_incipient_up	367	0.057198	0.0078984	0.047743	0.11546
Curated_gene_sets:wierenga_stat5a_targets_group1	119	0.10055	0.007959	0.083941	0.1155
GO_bp:go_mating	40	0.19818	0.009114	0.16546	0.11552
Curated_gene_sets:hahtola_mycosis_fungoides_skin_up	170	0.083146	0.0078559	0.069422	0.11553
GO_mf:go_long_chain_fatty_acyl_coa_binding	6	0.46238	0.0082432	0.38617	0.11559
GO_cc:go_nuclear_inclusion_body	12	0.25422	0.0064085	0.21234	0.11561
Curated_gene_sets:reactome_signaling_by_tgf_beta_receptor_complex	71	0.12942	0.0079233	0.1081	0.11563
Curated_gene_sets:reactome_protein_folding	98	0.10159	0.0073021	0.084876	0.11567
GO_bp:go_cellular_carbohydrate_metabolic_process	244	0.068809	0.0077733	0.057517	0.11579
GO_cc:go_fibrillar_collagen_trimer	11	0.36792	0.0088801	0.30781	0.116
Curated_gene_sets:rickman_tumor_differentiated_moderately_vs_poorly_dn	15	0.25657	0.0072305	0.21469	0.11604
GO_mf:go_double_stranded_dna_binding	907	0.038213	0.0081737	0.031978	0.11605
Curated_gene_sets:reactome_signaling_by_ntrk3_trkc	16	0.27287	0.0079418	0.22842	0.11613
GO_bp:go_inclusion_body_assembly	22	0.22035	0.0075189	0.18446	0.11614
GO_bp:go_lipid_catabolic_process	319	0.062024	0.0079955	0.051936	0.1162
Curated_gene_sets:iwanaga_carcinogenesis_by_kras_pten_up	174	0.079147	0.0075647	0.066282	0.11623
GO_bp:go_establishment_of_golgi_localization	8	0.35834	0.0073762	0.30021	0.11632
GO_mf:go_oxidoreductase_activity_oxidizing_metal_ions	14	0.2672	0.0072751	0.22389	0.11635
Curated_gene_sets:reactome_dna_methylation	43	0.16985	0.0080983	0.14233	0.11638
GO_bp:go_negative_regulation_of_mitochondrial_membrane_permeability_involved_in_apoptotic_process	4	0.37696	0.0054874	0.31592	0.1164
GO_bp:go_very_low_density_lipoprotein_particle_clearance	9	0.3321	0.0072506	0.27847	0.11652
GO_bp:go_trna_pseudouridine_synthesis	5	0.41298	0.0067213	0.34646	0.11664
Curated_gene_sets:lein_medulla_markers	80	0.11726	0.0076184	0.0984	0.11671
GO_bp:go_intra_s_dna_damage_checkpoint	15	0.25809	0.0072733	0.21662	0.11675
GO_bp:go_regulation_of_toll_like_receptor_9_signaling_pathway	9	0.40028	0.0087392	0.33604	0.1168
GO_bp:go_pallium_development	162	0.089399	0.0082472	0.075069	0.11686
GO_bp:go_negative_regulation_of_cell_differentiation	658	0.044458	0.0081554	0.037334	0.11687
Curated_gene_sets:lopez_mbd_targets_imprinted_and_x_linked	4	0.407	0.0059247	0.34179	0.11688
Curated_gene_sets:reactome_mrna_splicing	179	0.072508	0.0070281	0.060925	0.11701
GO_bp:go_actin_filament_network_formation	7	0.46353	0.0089257	0.38949	0.11701
Curated_gene_sets:bonome_ovarian_cancer_poor_survival_up	29	0.21558	0.0084444	0.1812	0.11709
GO_bp:go_small_rna_loading_onto_risc	9	0.42671	0.0093162	0.35882	0.11719
GO_bp:go_regulation_of_protein_localization_to_centrosome	10	0.34277	0.0078881	0.28826	0.11721
Curated_gene_sets:turjanski_mapk8_and_mapk9_targets	7	0.40277	0.0077556	0.33874	0.11723
GO_bp:go_regulation_of_prostaglandin_biosynthetic_process	7	0.44535	0.0085754	0.37465	0.11728
Curated_gene_sets:reactome_costimulation_by_the_cd28_family	65	0.13995	0.008199	0.11773	0.11729
GO_cc:go_coated_vesicle	274	0.066247	0.0079242	0.055777	0.11748
Curated_gene_sets:reactome_dex_h_box_helicases_activate_type_i_ifn_and_inflammatory_cytokines_production	7	0.34298	0.0066043	0.28886	0.11755
GO_bp:go_organophosphate_biosynthetic_process	526	0.046618	0.0076736	0.039269	0.11759
Curated_gene_sets:xu_response_to_tretinoin_up	14	0.31616	0.0086079	0.26639	0.11766
Curated_gene_sets:nakayama_soft_tissue_tumors_pca1_dn	67	0.1435	0.0085351	0.12094	0.11771
GO_mf:go_serotonin_gated_cation_selective_channel_activity	5	0.61126	0.0099483	0.51518	0.11772
GO_bp:go_g2_dna_damage_checkpoint	29	0.19653	0.0076979	0.16569	0.11779
GO_bp:go_protein_localization_to_phagophore_assembly_site	12	0.37197	0.0093767	0.31386	0.11799
GO_bp:go_mitotic_spindle_organization	99	0.099533	0.0071901	0.084061	0.1182
GO_mf:go_monocarboxylate_sodium_symporter_activity	9	0.40514	0.0088453	0.34218	0.11821
Curated_gene_sets:reactome_metabolism_of_rna	642	0.040484	0.0073389	0.034195	0.11823
GO_bp:go_positive_regulation_of_fertilization	14	0.24829	0.0067601	0.20973	0.11824
GO_mf:go_pre_mirna_binding	6	0.42988	0.0076638	0.36317	0.11828
Curated_gene_sets:haslinger_b_cll_with_6q21_deletion	17	0.23798	0.0071394	0.20108	0.11831
GO_bp:go_purine_deoxyribonucleotide_catabolic_process	6	0.37819	0.0067424	0.31966	0.11839
Curated_gene_sets:reactome_nuclear_import_of_rev_protein	34	0.19529	0.0082815	0.16508	0.11842
GO_mf:go_histone_methyltransferase_activity_h3_k27_specific_	4	0.50509	0.0073526	0.42714	0.11852
GO_mf:go_translation_termination_factor_activity	6	0.31692	0.0056499	0.26808	0.11858
Curated_gene_sets:reactome_regulation_of_hsf1_mediated_heat_shock_response	81	0.11704	0.0076513	0.099049	0.11868
GO_bp:go_regulation_of_protein_localization_to_cell_cortex	6	0.53833	0.0095973	0.45562	0.1187
Curated_gene_sets:biocarta_tel_pathway	17	0.28074	0.0084221	0.23765	0.11875
Curated_gene_sets:biocarta_hswi_snf_pathway	12	0.32302	0.0081428	0.2737	0.11897
Curated_gene_sets:reactome_ikba_variant_leads_to_eda_id	6	0.37269	0.0066442	0.3159	0.11906
GO_bp:go_oxidative_phosphorylation	118	0.090822	0.0071592	0.077026	0.11919
Curated_gene_sets:reactome_negative_regulation_of_met_activity	20	0.24657	0.0080225	0.20921	0.11929
GO_bp:go_metanephros_development	87	0.1244	0.0084271	0.10561	0.11942
Curated_gene_sets:reactome_fatty_acids_bound_to_gpr40_ffar1_regulate_insulin_secretion	8	0.38042	0.0078309	0.32301	0.11946
GO_bp:go_positive_regulation_of_potassium_ion_transmembrane_transporter_activity	22	0.24572	0.0083847	0.20867	0.1195
GO_bp:go_regulation_of_muscle_adaptation	82	0.12069	0.0079382	0.10251	0.11954
GO_bp:go_glycogen_biosynthetic_process	43	0.16123	0.0076872	0.13694	0.11954
Curated_gene_sets:reactome_apoptotic_cleavage_of_cellular_proteins	35	0.18416	0.0079235	0.1565	0.11965
GO_bp:go_cellular_response_to_arsenic_containing_substance	17	0.22412	0.0067237	0.19054	0.11976
GO_cc:go_chromosome_telomeric_region	150	0.084174	0.0074745	0.071564	0.11976
Curated_gene_sets:pacher_targets_of_igf1_and_igf2_up	35	0.18213	0.0078361	0.15488	0.11983
GO_bp:go_amyloid_precursor_protein_metabolic_process	53	0.14656	0.0077557	0.12463	0.11983
GO_bp:go_positive_regulation_of_signal_transduction_by_p53_class_mediator	21	0.2649	0.0088317	0.22528	0.11983
Curated_gene_sets:koinuma_colon_cancer_msi_up	16	0.24858	0.0072348	0.21149	0.11993
GO_bp:go_amino_acid_betaine_transport	5	0.51677	0.0084103	0.43978	0.12
GO_bp:go_regulation_of_presynaptic_cytosolic_calcium_ion_concentration	15	0.29028	0.0081804	0.24707	0.12003
GO_bp:go_viral_life_cycle	317	0.061531	0.0079075	0.052409	0.1202
Curated_gene_sets:davicioni_molecular_arms_vs_erms_dn	171	0.084189	0.0079775	0.071732	0.12027
GO_bp:go_endocrine_system_development	126	0.099673	0.008117	0.084942	0.12032
GO_bp:go_negative_regulation_of_intrinsic_apoptotic_signaling_pathway_in_response_to_dna_damage	29	0.19948	0.0078138	0.17004	0.12037
GO_bp:go_synaptic_vesicle_priming	17	0.28353	0.0085059	0.24171	0.1204
GO_bp:go_regulation_of_fertilization	26	0.1892	0.007018	0.1613	0.12041
Curated_gene_sets:gentile_uv_high_dose_dn	279	0.06599	0.0079641	0.056303	0.1206
GO_bp:go_floor_plate_development	7	0.55315	0.010651	0.47195	0.1206
Curated_gene_sets:shaffer_irf4_multiple_myeloma_program	33	0.18544	0.0077477	0.15826	0.12066
Curated_gene_sets:osman_bladder_cancer_up	376	0.056375	0.0078777	0.048118	0.12069
GO_bp:go_regulation_of_skeletal_muscle_acetylcholine_gated_channel_clustering	5	0.41653	0.0067791	0.35563	0.12076
GO_bp:go_negative_regulation_of_protein_localization_to_membrane	28	0.18277	0.0070346	0.15608	0.12081
Curated_gene_sets:reactome_incretin_synthesis_secretion_and_inactivation	22	0.2144	0.0073161	0.18313	0.12085
Curated_gene_sets:reactome_eicosanoid_ligand_binding_receptors	15	0.30872	0.0087002	0.26378	0.12093
GO_bp:go_regulation_of_gliogenesis	113	0.10674	0.0082349	0.091211	0.12095
Curated_gene_sets:graessmann_response_to_mc_and_doxorubicin_dn	708	0.039049	0.0074202	0.033374	0.121
GO_bp:go_mrna_cis_splicing_via_spliceosome	29	0.18122	0.0070985	0.15494	0.12108
GO_bp:go_negative_regulation_of_apoptotic_signaling_pathway	210	0.072942	0.0076516	0.062377	0.12113
GO_bp:go_cellular_response_to_salt	7	0.36292	0.0069883	0.3105	0.12124
Curated_gene_sets:chesler_brain_d6mit150_qtl_trans	9	0.31613	0.006902	0.27049	0.12126
Curated_gene_sets:reactome_fanconi_anemia_pathway	37	0.16754	0.007411	0.14336	0.12128
GO_bp:go_dosage_compensation	18	0.2598	0.0080198	0.22233	0.1213
Curated_gene_sets:reactome_mrna_capping	29	0.16006	0.0062696	0.13701	0.12136
GO_bp:go_protein_localization_to_photoreceptor_outer_segment	8	0.39926	0.0082187	0.34191	0.12146
GO_bp:go_rna_phosphodiester_bond_hydrolysis_exonucleolytic	39	0.15069	0.0068431	0.12911	0.12158
GO_mf:go_map_kinase_scaffold_activity	8	0.36624	0.0075389	0.31382	0.1216
Curated_gene_sets:reactome_stat5_activation	7	0.42819	0.008245	0.3669	0.12161
Curated_gene_sets:reactome_beta_catenin_phosphorylation_cascade	16	0.29029	0.008449	0.24877	0.12163
Curated_gene_sets:biocarta_p38mapk_pathway	35	0.17365	0.0074714	0.14883	0.12166
GO_bp:go_ribonucleoside_triphosphate_biosynthetic_process	55	0.13033	0.0070257	0.11184	0.12195
GO_cc:go_histone_deacetylase_complex	64	0.12634	0.0073448	0.10842	0.12197
GO_cc:go_recycling_endosome_membrane	71	0.12424	0.0076064	0.10666	0.12204
GO_cc:go_myofilament	31	0.17551	0.0071076	0.1507	0.12208
Curated_gene_sets:reactome_signaling_by_wnt_in_cancer	31	0.19789	0.0080138	0.16997	0.12217
GO_bp:go_positive_regulation_of_sodium_ion_transmembrane_transporter_activity	14	0.29928	0.0081484	0.25706	0.12217
Curated_gene_sets:reactome_hs_gag_biosynthesis	28	0.21859	0.0084136	0.18784	0.12227
GO_bp:go_cell_cell_adhesion_mediated_by_integrin	16	0.30034	0.0087413	0.25819	0.12237
GO_bp:go_regulation_of_amino_acid_transport	31	0.20338	0.008236	0.17488	0.12243
Curated_gene_sets:reactome_acetylcholine_binding_and_downstream_events	14	0.27645	0.0075267	0.23779	0.12251
Curated_gene_sets:reactome_signaling_by_type_1_insulin_like_growth_factor_1_receptor_igf1r	54	0.1524	0.0081408	0.13112	0.12255
GO_bp:go_response_to_carbohydrate	220	0.072564	0.0077889	0.062455	0.12266
GO_mf:go_transcription_coactivator_activity	303	0.060686	0.0076276	0.052233	0.12266
GO_bp:go_response_to_peptide	469	0.049616	0.0077239	0.04271	0.12268
GO_bp:go_regulation_of_cell_death	1539	0.028123	0.0076965	0.024212	0.12272
GO_mf:go_phosphatidylinositol_3_4_5_trisphosphate_binding	33	0.20102	0.0083985	0.17306	0.12272
GO_bp:go_negative_regulation_of_cytokine_production_involved_in_inflammatory_response	14	0.28069	0.0076422	0.24196	0.12302
Curated_gene_sets:reactome_gp1b_ix_v_activation_signalling	10	0.3649	0.0083975	0.31478	0.12319
Curated_gene_sets:dasu_il6_signaling_scar_up	30	0.20411	0.0081316	0.17617	0.12332
Curated_gene_sets:yao_temporal_response_to_progesterone_cluster_14	136	0.088199	0.0074603	0.07616	0.12343
Curated_gene_sets:kegg_renin_angiotensin_system	16	0.31088	0.0090482	0.26855	0.12352
GO_mf:go_proteoglycan_binding	36	0.19251	0.0083999	0.16632	0.12355
GO_bp:go_positive_regulation_of_protein_sumoylation	11	0.31421	0.0075837	0.27149	0.12357
GO_cc:go_nuclear_speck	371	0.052479	0.0072853	0.045343	0.12357
Curated_gene_sets:kim_mycl1_amplification_targets_up	13	0.30564	0.008019	0.26419	0.12367
GO_bp:go_cell_cell_junction_organization	149	0.093858	0.0083069	0.081146	0.12371
GO_cc:go_region_of_cytosol	24	0.23238	0.0082816	0.20098	0.12381
Curated_gene_sets:reactome_degradation_of_beta_catenin_by_the_destruction_complex	85	0.12237	0.0081937	0.10584	0.12382
Curated_gene_sets:izadpanah_stem_cell_adipose_vs_bone_up	122	0.09803	0.0078564	0.084797	0.12384
Curated_gene_sets:lopez_translation_via_fn1_signaling	35	0.17537	0.0075453	0.15175	0.12392
GO_bp:go_establishment_of_mitochondrion_localization	21	0.22513	0.0075057	0.19483	0.12394
GO_bp:go_lateral_mesoderm_development	15	0.31002	0.0087368	0.26829	0.12395
Curated_gene_sets:berenjeno_transformed_by_rhoa_reversibly_up	7	0.3702	0.0071284	0.32044	0.124
GO_bp:go_membrane_raft_localization	6	0.45096	0.0080396	0.39039	0.12402
GO_bp:go_stem_cell_fate_commitment	9	0.34713	0.0075788	0.30063	0.12412
GO_bp:go_positive_regulation_of_proteolysis_involved_in_cellular_protein_catabolic_process	115	0.096221	0.0074883	0.083378	0.12425
GO_bp:go_establishment_of_protein_localization_to_membrane	308	0.056932	0.0072136	0.04934	0.12428
GO_mf:go_neurotrophin_receptor_binding	9	0.32635	0.0071251	0.2829	0.12434
Curated_gene_sets:reactome_scavenging_by_class_f_receptors	6	0.41491	0.0073969	0.35976	0.1244
GO_mf:go_s100_protein_binding	14	0.27729	0.0075497	0.24044	0.12441
GO_bp:go_maintenance_of_protein_localization_in_organelle	39	0.14751	0.0066987	0.12793	0.12445
GO_bp:go_cell_junction_assembly	230	0.073781	0.0080954	0.063986	0.12445
GO_bp:go_regulation_of_dendrite_development	129	0.097378	0.0080234	0.084486	0.12455
GO_bp:go_regulation_of_fatty_acid_biosynthetic_process	40	0.16204	0.0074521	0.1407	0.12474
GO_bp:go_protoporphyrinogen_ix_biosynthetic_process	8	0.32615	0.0067137	0.2832	0.12474
GO_bp:go_negative_regulation_of_chromatin_binding	8	0.36379	0.0074886	0.31592	0.12476
Curated_gene_sets:cheok_response_to_mercaptopurine_and_hd_mtx_up	5	0.54336	0.0088431	0.47212	0.1249
GO_bp:go_positive_regulation_of_histone_h3_k4_methylation	16	0.26899	0.0078288	0.23377	0.12495
Curated_gene_sets:biocarta_raccycd_pathway	25	0.18478	0.0067207	0.1606	0.12496
Curated_gene_sets:xu_gh1_exogenous_targets_dn	98	0.11167	0.0080259	0.097053	0.12496
GO_cc:go_mitochondria_associated_endoplasmic_reticulum_membrane	11	0.30832	0.0074416	0.26798	0.12496
GO_bp:go_adenylate_cyclase_inhibiting_dopamine_receptor_signaling_pathway	9	0.37888	0.0082721	0.32944	0.12506
Curated_gene_sets:reactome_vldl_assembly	5	0.52922	0.008613	0.46017	0.12507
Curated_gene_sets:reactome_nf_kb_is_activated_and_signals_survival	12	0.29109	0.0073378	0.25314	0.1251
Curated_gene_sets:gali_tp53_targets_apoptotic_dn	6	0.37601	0.0067035	0.32717	0.12523
Curated_gene_sets:tien_intestine_probiotics_6hr_dn	163	0.085735	0.0079334	0.074613	0.12527
GO_bp:go_negative_regulation_of_intracellular_protein_transport	39	0.15946	0.0072415	0.13882	0.12535
GO_bp:go_glucocorticoid_biosynthetic_process	18	0.2573	0.0079427	0.22413	0.12549
GO_mf:go_organic_cation_transmembrane_transporter_activity	24	0.21046	0.0075006	0.18351	0.12572
Curated_gene_sets:reactome_influenza_infection	148	0.079697	0.00703	0.069501	0.12576
GO_bp:go_regulation_of_epithelial_cell_differentiation	135	0.096616	0.0081423	0.08427	0.1258
GO_bp:go_ovulation	21	0.2407	0.0080249	0.20999	0.12586
Curated_gene_sets:biocarta_cdmac_pathway	16	0.26022	0.0075738	0.22711	0.12594
GO_bp:go_thymus_development	46	0.15137	0.0074643	0.13211	0.12595
[truncated: 13,491 more rows]
