# Supplementary material for: Genetic architecture distinguishes tinnitus from hearing loss
Source: Nat Commun. 2024 Jan 19;15:614. doi: 10.1038/s41467-024-44842-x (PMC10799010; doi:10.1038/s41467-024-44842-x)
Supplement: Supplementary file 16 — Supplementary Data 13 [file 41467_2024_44842_MOESM16_ESM.xlsx]

## Sheet: 13 Drug_class
Supplementary Data 13: Results of drug-class enrichment analyses. Each class represents the combined result of all drugs combined according to sections of their Anatomical Therapeutic Chemical code
CODE	Name	N	N found	AUC	p-Valuea	q_valueBHa	q_valueBYa	p-Value BFa	Drugs
M03	MUSCLE RELAXANTS	47	21	0.826333	9.22763e-08	1.47642e-05	8.34991e-05	1.47642e-05	TETRAZEPAM;METHARBITAL;POTASSIUM_CLORAZEPATE;PRAZEPAM;HALAZEPAM;CLOTIAZEPAM;TALBUTAL;TRIAZOLAM;QUAZEPAM;GLUTETHIMIDE;METHYPRYLON;ETHCHLORVYNOL,GALLAMINE,BACLOFEN,ALCURONIUM,CISATRACURIUM,ATRACURIUM,PRIDINOL,CARISOPRODOL,PIPECURONIUM_BROMIDE;DOXACURIUM_CHLORIDE,ROCURONIUM_BROMIDE,VECURONIUM,MIVACURIUM_CHLORIDE,THIOCOLCHICOSIDE,TIZANIDINE,ORPHENADRINE_CITRATE,PANCURONIUM,SUXAMETHONIUM,TUBOCURARINE,…
N03A	ANTIEPILEPTICS	47	30	0.743177	1.59632e-06	0.000127706	0.000722242	0.000255412	TETRAZEPAM;METHARBITAL;POTASSIUM_CLORAZEPATE;PRAZEPAM;HALAZEPAM;CLOTIAZEPAM;TALBUTAL;TRIAZOLAM;QUAZEPAM;GLUTETHIMIDE;METHYPRYLON;ETHCHLORVYNOL,CLONAZEPAM,PHENSUXIMIDE,FELBAMATE,PARAMETHADIONE;MESUXIMIDE,GABAPENTIN,VALPROIC_ACID,PREGABALIN,TRIMETHADIONE,TIAGABINE,ESLICARBAZEPINE,RUFINAMIDE,PRIMIDONE,PHENACEMIDE,OXCARBAZEPINE,RETIGABINE,ZONISAMIDE,MEPHENYTOIN,TOPIRAMATE,ETHOTOIN,STIRIPENTOL,CARBAMA…
M03A	MUSCLE RELAXANTS, PERIPHERALLY ACTING AGENTS	16	11	0.874867	7.77796e-06	0.000414824	0.00234604	0.00124447	GALLAMINE,ALCURONIUM,CISATRACURIUM,ATRACURIUM,PIPECURONIUM_BROMIDE;DOXACURIUM_CHLORIDE,ROCURONIUM_BROMIDE,VECURONIUM,MIVACURIUM_CHLORIDE,PANCURONIUM,SUXAMETHONIUM,TUBOCURARINE,
N05B	ANXIOLYTICS	36	14	0.822593	1.34335e-05	0.00053734	0.00303893	0.00214936	CLOBAZAM,TETRAZEPAM;METHARBITAL;POTASSIUM_CLORAZEPATE;PRAZEPAM;HALAZEPAM;CLOTIAZEPAM;TALBUTAL;TRIAZOLAM;QUAZEPAM;GLUTETHIMIDE;METHYPRYLON;ETHCHLORVYNOL,LORAZEPAM,CHLORDIAZEPOXIDE,MEPROBAMATE,DIAZEPAM,BROMAZEPAM,OXAZEPAM,ALPRAZOLAM,BUSPIRONE,MEDAZEPAM,HYDROXYZINE,CLOXAZOLAM,ETIZOLAM,
N05BA	BENZODIAZEPINE DERIVATIVES	23	11	0.845828	3.36548e-05	0.00107695	0.00609072	0.00538477	CLOBAZAM,TETRAZEPAM;METHARBITAL;POTASSIUM_CLORAZEPATE;PRAZEPAM;HALAZEPAM;CLOTIAZEPAM;TALBUTAL;TRIAZOLAM;QUAZEPAM;GLUTETHIMIDE;METHYPRYLON;ETHCHLORVYNOL,LORAZEPAM,CHLORDIAZEPOXIDE,DIAZEPAM,BROMAZEPAM,OXAZEPAM,ALPRAZOLAM,MEDAZEPAM,CLOXAZOLAM,ETIZOLAM,
N01A	ANESTHETICS, GENERAL	30	19	0.724782	0.000320107	0.00775615	0.043865	0.0512171	DESFLURANE,ETOMIDATE,ENFLURANE;METHOXYFLURANE,ISOFLURANE,ALFAXALONE,SEVOFLURANE,HALOTHANE,DIETHYL_ETHER,PROPOFOL,FENTANYL,SUFENTANIL,NITROUS_OXIDE,KETAMINE,PROPANIDID,CHLOROFORM,ESKETAMINE,THIOPENTAL,TRICHLOROETHYLENE,METHOHEXITAL,
N05C	HYPNOTICS AND SEDATIVES	70	29	0.680484	0.000339332	0.00775615	0.043865	0.054293	ZOLPIDEM,BARBITAL,ESZOPICLONE,TETRAZEPAM;METHARBITAL;POTASSIUM_CLORAZEPATE;PRAZEPAM;HALAZEPAM;CLOTIAZEPAM;TALBUTAL;TRIAZOLAM;QUAZEPAM;GLUTETHIMIDE;METHYPRYLON;ETHCHLORVYNOL,TEMAZEPAM;METHAQUALONE;CLOMETHIAZOLE,ESTAZOLAM,FLURAZEPAM,ZALEPLON,ZOPICLONE,MIDAZOLAM,NITRAZEPAM,FLUNITRAZEPAM,CHLORAL_HYDRATE,METHYLSCOPOLAMINE,RAMELTEON;TASIMELTEON,PYRITHYLDIONE,MELATONIN,DEXMEDETOMIDINE,METHYLPHENOBARBITA…
V03AB	ANTIDOTES	31	17	0.676873	0.00554987	0.110997	0.627747	0.887979	DIMERCAPROL,COPPER_SULFATE,FLUMAZENIL,NALOXONE,METHIONINE,METHYLTHIONINIUM_CHLORIDE,ETHANOL,FOMEPIZOLE,PRALIDOXIME,SODIUM_NITRITE,EDETATES,POTASSIUM_IODIDE,NALBUPHINE;NALMEFENE;NALORPHINE,PHENTOLAMINE,ACETYLCYSTEINE,GLUTATHIONE,PHYSOSTIGMINE,
C07AB	BETA BLOCKING AGENTS, SELECTIVE	15	10	0.724316	0.00686711	0.122082	0.690436	1	ACEBUTOLOL,ESMOLOL,PRACTOLOL,S-ATENOLOL,METOPROLOL,BISOPROLOL,ATENOLOL,BETAXOLOL,CELIPROLOL,NEBIVOLOL,
V03A	ALL OTHER THERAPEUTIC PRODUCTS	61	25	0.627288	0.0131363	0.195718	1	1	DIMERCAPROL,COPPER_SULFATE,FLUMAZENIL,NALOXONE,METHIONINE,METHYLTHIONINIUM_CHLORIDE,ETHANOL,DIAZOXIDE,DEFEROXAMINE,FOMEPIZOLE,FERRIC_CITRATE,PRALIDOXIME,SODIUM_NITRITE,EDETATES,POTASSIUM_IODIDE,NALBUPHINE;NALMEFENE;NALORPHINE,PHENTOLAMINE,ALVIMOPAN;HYDROCODONE;HYDROMORPHONE;PETHIDINE;PHENAZOCINE;BUTORPHANOL;LEVOMETHADONE,ACETYLCYSTEINE,AMIFOSTINE,COBICISTAT,DEFERIPRONE,OXYGEN,GLUTATHIONE,PHYSOSTI…
N03AX	OTHER ANTIEPILEPTICS	17	13	0.675935	0.0137001	0.195718	1	1	FELBAMATE,GABAPENTIN,PREGABALIN,PHENACEMIDE,RETIGABINE,ZONISAMIDE,TOPIRAMATE,STIRIPENTOL,LEVETIRACETAM,LACOSAMIDE,PERAMPANEL,LAMOTRIGINE,SULTIAME,
L01A	ALKYLATING AGENTS	26	18	0.647182	0.0148166	0.195718	1	1	THIOTEPA,NIMUSTINE,CARMUSTINE,MELPHALAN,BENDAMUSTINE,DACARBAZINE,CYCLOPHOSPHAMIDE,PIPOBROMAN,IFOSFAMIDE,TEMOZOLOMIDE,CHLORAMBUCIL,FOTEMUSTINE,LOMUSTINE,BUSULFAN,CARBOQUONE,SEMUSTINE,CHLORMETHINE,STREPTOZOCIN,
A03	DRUGS FOR FUNCTIONAL GASTROINTESTINAL DISORDERS	93	21	0.633374	0.0165367	0.195718	1	1	OXYPHENONIUM,HYOSCYAMINE,PROPANTHELINE;CEVIMELINE,GLYCOPYRRONIUM;GLYCOPYRRONIUM_BROMIDE,METHYLSCOPOLAMINE,HEXOCYCLIUM,ALOSETRON,MEPENZOLATE,PAPAVERINE,DROTAVERINE,TRIDIHEXETHYL,METOCLOPRAMIDE,CISAPRIDE,OTILONIUM_BROMIDE;MOXAVERINE;MOSAPRAMINE;BUTRIPTYLINE,DOMPERIDONE,CILANSETRON;GRANISETRON;PALONOSETRON;PROPANOL,PIPERIDOLATE,PHLOROGLUCINOL,DICYCLOVERINE,CLEBOPRIDE,ALVERINE,
C09	AGENTS ACTING ON THE RENIN-ANGIOTENSIN SYSTEM	72	13	0.668865	0.0171253	0.195718	1	1	BENAZEPRIL,RAMIPRIL,CAPTOPRIL,TELMISARTAN,PERINDOPRIL,OLMESARTAN_MEDOXOMIL,TRANDOLAPRIL,VALSARTAN,QUINAPRIL,IRBESARTAN,LOSARTAN,CANDESARTAN,ENALAPRIL,
N04	ANTI-PARKINSON DRUGS	35	20	0.630313	0.0211187	0.225266	1	1	PERGOLIDE,ORPHENADRINE_CHLORIDE,BENZATROPINE,BIPERIDEN,APOMORPHINE,BROMOCRIPTINE,PROCYCLIDINE,PROFENAMINE,ROTIGOTINE,AMANTADINE,SELEGILINE,LEVODOPA,ROPINIROLE,TRIHEXYPHENIDYL,ENTACAPONE,PIRIBEDIL,CABERGOLINE,PRAMIPEXOLE,TOLCAPONE,METIXENE,
J05A	DIRECT ACTING ANTIVIRALS	85	27	0.609023	0.0239055	0.239055	1	1	TELAPREVIR,NELFINAVIR,STAVUDINE,VIDARABINE,ACICLOVIR,FOSCARNET,UMIFENOVIR,NEVIRAPINE,SAQUINAVIR,MOROXYDINE,ADEFOVIR_DIPIVOXIL,ABACAVIR,EFAVIRENZ,IDOXURIDINE,RIBAVIRIN,ZALCITABINE,FOSFONET,GANCICLOVIR,BOCEPREVIR,INDINAVIR,CIDOFOVIR,AMPRENAVIR,ZIDOVUDINE,RITONAVIR,DELAVIRDINE,ATAZANAVIR,LAMIVUDINE,
R03D	OTHER SYSTEMIC DRUGS FOR OBSTRUCTIVE AIRWAY DISEASES	35	12	0.657432	0.0290021	0.247419	1	1	ROFLUMILAST,AMINOPHYLLINE,DIPROPHYLLINE,AMLEXANOX,CHOLINE_THEOPHYLLINATE,THEOPHYLLINE,MONTELUKAST,BUFYLLINE,THEOBROMINE,ZAFIRLUKAST,IBUDILAST,PRANLUKAST,
R06A	ANTIHISTAMINES FOR SYSTEMIC USE	82	41	0.583545	0.0302175	0.247419	1	1	CLEMASTINE,DESLORATADINE,MEQUITAZINE,CARBINOXAMINE,DOXYLAMINE,DIPHENHYDRAMINE,ACRIVASTINE,DIPHENYLPYRALINE,AZATADINE,CETIRIZINE,BROMPHENIRAMINE,ANTAZOLINE,CHLORCYCLIZINE,PHENIRAMINE,CYPROHEPTADINE,THIETHYLPERAZINE,TRIPELENNAMINE,MEBHYDROLIN,BROMAZINE,KETOTIFEN,FEXOFENADINE,DEPTROPINE,OXATOMIDE,PIMETHIXENE,METHAPYRILENE,MIZOLASTINE,TRIMETHOBENZAMIDE,ALIMEMAZINE,MECLOZINE,LORATADINE,EPINASTINE,AZEL…
C07	BETA BLOCKING AGENTS	61	24	0.609219	0.0309274	0.247419	1	1	ACEBUTOLOL,ESMOLOL,BOPINDOLOL,PRACTOLOL,S-ATENOLOL,CARTEOLOL,LABETALOL,METOPROLOL,BISOPROLOL,PROPRANOLOL,TIMOLOL,PENBUTOLOL,OXPRENOLOL,ATENOLOL,BETAXOLOL,ALPRENOLOL,PINDOLOL,NADOLOL,CELIPROLOL,NEBIVOLOL,SOTALOL,CARVEDILOL,BUPRANOLOL;MIRABEGRON;INDACATEROL,TERTATOLOL,
C07A	BETA BLOCKING AGENTS	32	24	0.609219	0.0309274	0.247419	1	1	ACEBUTOLOL,ESMOLOL,BOPINDOLOL,PRACTOLOL,S-ATENOLOL,CARTEOLOL,LABETALOL,METOPROLOL,BISOPROLOL,PROPRANOLOL,TIMOLOL,PENBUTOLOL,OXPRENOLOL,ATENOLOL,BETAXOLOL,ALPRENOLOL,PINDOLOL,NADOLOL,CELIPROLOL,NEBIVOLOL,SOTALOL,CARVEDILOL,BUPRANOLOL;MIRABEGRON;INDACATEROL,TERTATOLOL,
N01	ANESTHETICS	58	37	0.581407	0.0413113	0.314753	1	1	DESFLURANE,ETOMIDATE,ENFLURANE;METHOXYFLURANE,ISOFLURANE,ALFAXALONE,SEVOFLURANE,HALOTHANE,DIETHYL_ETHER,PHENOL,PROPOFOL,LIDOCAINE,FENTANYL,SUFENTANIL,MYCOPHENOL,BENZOCAINE,NITROUS_OXIDE,KETAMINE,TETRACAINE,ROPIVACAINE,PRILOCAINE,PROPANIDID,CHLOROFORM,OXYBUPROCAINE,ZUCAPSAICIN,ESKETAMINE,COCAINE,CINCHOCAINE,THIOPENTAL,TRICHLOROETHYLENE,DYCLONINE,PHENOLSULFONPHTHALEIN,CAPSAICIN,MEPIVACAINE,PHENOLPH…
S01A	ANTIINFECTIVES	61	43	0.571928	0.0488215	0.355066	1	1	PIVAMPICILLIN,ROLITETRACYCLINE,CHLORTETRACYCLINE,NORFLOXACIN,TOBRAMYCIN,CIPROFLOXACIN,FUSIDIC_ACID,SULFAFENAZOL,VIDARABINE,RIFAMYCIN,ACICLOVIR,SULFACETAMIDE,GENTAMICIN,METAMPICILLIN,HEXYLRESORCINOL,RESORCINOL,ERYTHROMYCIN,SULFAFURAZOLE,PROPAMIDINE,OXYTETRACYCLINE,IDOXURIDINE,CEFUROXIME,AZITHROMYCIN,NITROFURAL,LEVOFLOXACIN,GANCICLOVIR,BENZYLPENICILLIN,VANCOMYCIN,TETRACYCLINE,SILVER_COMPOUNDS,TALAM…
A03A	DRUGS FOR FUNCTIONAL GASTROINTESTINAL DISORDERS	54	15	0.620839	0.0517218	0.355816	1	1	OXYPHENONIUM,PROPANTHELINE;CEVIMELINE,GLYCOPYRRONIUM;GLYCOPYRRONIUM_BROMIDE,HEXOCYCLIUM,ALOSETRON,MEPENZOLATE,PAPAVERINE,DROTAVERINE,TRIDIHEXETHYL,OTILONIUM_BROMIDE;MOXAVERINE;MOSAPRAMINE;BUTRIPTYLINE,CILANSETRON;GRANISETRON;PALONOSETRON;PROPANOL,PIPERIDOLATE,PHLOROGLUCINOL,DICYCLOVERINE,ALVERINE,
S01AA	ANTIBIOTICS	26	20	0.603488	0.0533725	0.355816	1	1	PIVAMPICILLIN,ROLITETRACYCLINE,CHLORTETRACYCLINE,TOBRAMYCIN,FUSIDIC_ACID,RIFAMYCIN,GENTAMICIN,METAMPICILLIN,ERYTHROMYCIN,OXYTETRACYCLINE,CEFUROXIME,AZITHROMYCIN,BENZYLPENICILLIN,VANCOMYCIN,TETRACYCLINE,TALAMPICILLIN,AMPICILLIN,AMIKACIN,CHLORAMPHENICOL,NEOMYCIN,
C02	ANTIHYPERTENSIVES	73	27	0.5864	0.0584017	0.373771	1	1	MINOXIDIL,URAPIDIL,DEBRISOQUINE,CLONIDINE,RILMENIDINE,HYDRALAZINE,DIAZOXIDE,MOXONIDINE,AMBRISENTAN;MACITENTAN,PARGYLINE,MECAMYLAMINE,RESCINNAMINE,METHYLDOPA_RACEMIC,PRAZOSIN,INDORAMIN,KETANSERIN,DOXAZOSIN,PINACIDIL,GUANFACINE,METHYLDOPA_LEVOROTATORY,DESERPIDINE,SITAXENTAN,GUANETHIDINE,ISOSORBIDE_MONONITRATE;RIOCIGUAT,RESERPINE,BOSENTAN,TRAMAZOLINE;APRACLONIDINE,
D06A	ANTIBIOTICS FOR TOPICAL USE	15	12	0.621143	0.0723331	0.445127	1	1	ROLITETRACYCLINE,CHLORTETRACYCLINE,FUSIDIC_ACID,DEMECLOCYCLINE,RIFAMYCIN,GENTAMICIN,RIFAXIMIN,OXYTETRACYCLINE,TETRACYCLINE,AMIKACIN,CHLORAMPHENICOL,NEOMYCIN,
J01E	SULFONAMIDES AND TRIMETHOPRIM	31	12	0.618861	0.076193	0.451514	1	1	TRIMETHOPRIM,SULFAMETOXYDIAZINE,SULFADIMETHOXINE,SULFANILAMIDE,SULFADIMIDINE,SULFAFURAZOLE,SUCCINYLSULFATHIAZOLE,SULFAMETHOXAZOLE,SULFAPYRIDINE,SULFAMETHIZOLE,SULFATHIAZOLE,PHTHALYLSULFATHIAZOLE,
D04A	ANTIPRURITICS, INCL. ANTIHISTAMINES, ANESTHETICS, ETC.	22	16	0.600187	0.0815386	0.465935	1	1	CLEMASTINE,DIPHENHYDRAMINE,LIDOCAINE,BROMPHENIRAMINE,PRAMOCAINE,PHENIRAMINE,BENZOCAINE,TRIPELENNAMINE,TETRACAINE,QUINISOCAINE,OXYBUPROCAINE,DOXEPIN,CINCHOCAINE,PROMETHAZINE,MEPYRAMINE,CHLOROPYRAMINE,
J01D	OTHER BETA-LACTAM ANTIBACTERIALS	62	24	0.579259	0.0877019	0.483872	1	1	CEFALOTIN,LATAMOXEF,CEFORANIDE,CEFSULODIN,CEFACLOR,CEFOTIAM,CEFEPIME,CEFALEXIN,CEFIXIME,CEFADROXIL,MEROPENEM,CEFDINIR,CEFUROXIME,CEFTAZIDIME,CEFAPIRIN,CEFAZOLIN;BROMISOVAL,AZTREONAM,CEFATRIZINE,CEFMETAZOLE,CEFOXITIN,CEFOTAXIME,CEFOTETAN,CEFOPERAZONE,LORACARBEF,
C03	DIURETICS	72	30	0.565276	0.105613	0.559901	1	1	CYCLOTHIAZIDE,CYCLOPENTHIAZIDE,BENDROFLUMETHIAZIDE,HYDROFLUMETHIAZIDE,SPIRONOLACTONE,EPLERENONE,HYDROCHLOROTHIAZIDE,METHYCLOTHIAZIDE,AMILORIDE,DICLOFENAMIDE,CHLORTALIDONE,TRICHLORMETHIAZIDE,QUINETHAZONE,CHLOROTHIAZIDE,THEOBROMINE,INDAPAMIDE,TORASEMIDE,TRIAMTERENE,CLOPAMIDE,METICRANE,FUROSEMIDE,TOLVAPTAN,TIENILIC_ACID,BUMETANIDE,MERSALYL,CANRENONE,METOLAZONE,POTASSIUM_CANRENOATE,PIRETANIDE,ETACRYN…
D06	ANTIBIOTICS AND CHEMOTHERAPEUTICS FOR DERMATOLOGICAL USE	37	25	0.570052	0.110717	0.559901	1	1	ROLITETRACYCLINE,CHLORTETRACYCLINE,IMIQUIMOD,FUSIDIC_ACID,DEMECLOCYCLINE,SILVER_SULFADIAZINE,RIFAMYCIN,ACICLOVIR,GENTAMICIN,SULFANILAMIDE,RIFAXIMIN,SUCCINYLSULFATHIAZOLE,OXYTETRACYCLINE,IDOXURIDINE,PODOPHYLLOTOXIN,TETRACYCLINE,INGENOL_MEBUTATE,SULFAMETHIZOLE,SULFATHIAZOLE,MAFENIDE,PHTHALYLSULFATHIAZOLE,AMIKACIN,METRONIDAZOLE,CHLORAMPHENICOL,NEOMYCIN,
N02A	OPIOIDS	39	13	0.597006	0.11198	0.559901	1	1	TAPENTADOL,APOMORPHINE,MORPHINE,FENTANYL,DEZOCINE,PENTAZOCINE,MEPTAZINOL,DIAMORPHINE,NALBUPHINE;NALMEFENE;NALORPHINE,ALVIMOPAN;HYDROCODONE;HYDROMORPHONE;PETHIDINE;PHENAZOCINE;BUTORPHANOL;LEVOMETHADONE,BUPRENORPHINE,TRAMADOL,OXYCODONE,
N04B	DOPAMINERGIC AGENTS	21	13	0.591691	0.125193	0.606995	1	1	PERGOLIDE,APOMORPHINE,BROMOCRIPTINE,ROTIGOTINE,AMANTADINE,SELEGILINE,LEVODOPA,ROPINIROLE,ENTACAPONE,PIRIBEDIL,CABERGOLINE,PRAMIPEXOLE,TOLCAPONE,
N07	OTHER NERVOUS SYSTEM DRUGS	41	24	0.553564	0.17992	0.824196	1	1	PROPANTHELINE;CEVIMELINE,BETHANECHOL,FLUNARIZINE,CARBACHOL,TETRABENAZINE,PILOCARPINE,RILUZOLE,METHYLNALTREXONE,VARENICLINE,AMIFAMPRIDINE,DIAMORPHINE,NICOTINE,NALBUPHINE;NALMEFENE;NALORPHINE,FAMPRIDINE,PYRIDOSTIGMINE,ALVIMOPAN;HYDROCODONE;HYDROMORPHONE;PETHIDINE;PHENAZOCINE;BUTORPHANOL;LEVOMETHADONE,NALTREXONE,BUPRENORPHINE,CINNARIZINE,DISULFIRAM,PITOLISANT,BETAHISTINE,METHADONE,LOFEXIDINE,
V08A	X-RAY CONTRAST MEDIA, IODINATED	36	10	0.583246	0.180293	0.824196	1	1	ADIPIODONE,IOXAGLIC_ACID,DIATRIZOIC_ACID,IOVERSOL,IOHEXOL,IOPAMIDOL,IOPANOIC_ACID,IOPROMIDE,METRIZAMIDE,IOCETAMIC_ACID,
N06AA	NON-SELECTIVE MONOAMINE REUPTAKE INHIBITORS	21	15	0.558127	0.21677	0.963424	1	1	DIBENZEPIN,LOFEPRAMINE,AMITRIPTYLINE,IMIPRAMINE,CLOMIPRAMINE,DOSULEPIN,OTILONIUM_BROMIDE;MOXAVERINE;MOSAPRAMINE;BUTRIPTYLINE,DESIPRAMINE,NORTRIPTYLINE,TRIMIPRAMINE,MAPROTILINE,DOXEPIN,PROTRIPTYLINE,AMOXAPINE,AMINEPTINE,
L01D	CYTOTOXIC ANTIBIOTICS AND RELATED SUBSTANCES	16	13	0.558695	0.230964	0.984101	1	1	DAUNORUBICIN,VINFLUNINE;CABAZITAXEL;IXABEPILONE,DOXORUBICIN,MITOMYCIN,ACLARUBICIN,PIRARUBICIN,BLEOMYCIN,MITOXANTRONE,VALRUBICIN,EPIRUBICIN,IDARUBICIN,DACTINOMYCIN,PLICAMYCIN,
M02AA	ANTIINFLAMMATORY PREPARATIONS, NON-STEROIDS FOR TOPICAL USE	26	24	0.542509	0.233724	0.984101	1	1	MOFEBUTAZONE,BENZYDAMINE,NIFENAZONE,OXYPHENBUTAZONE,NAPROXEN,ACECLOFENAC,NIFLUMIC_ACID,TOLMETIN,NIMESULIDE,FLURBIPROFEN,DEXKETOPROFEN,FEPRAZONE,MECLOFENAMIC_ACID,KETOPROFEN,DICLOFENAC,DEXIBUPROFEN,SUXIBUZONE,ETOFENAMATE,BUFEXAMAC,FELBINAC,PIROXICAM,INDOMETACIN,PHENYLBUTAZONE,IBUPROFEN,
A10BB	SULFONYLUREAS	13	11	0.560359	0.243401	0.998567	1	1	ACETOHEXAMIDE,CHLORPROPAMIDE,GLICLAZIDE,GLIBORNURIDE;NATEGLINIDE,TOLAZAMIDE,GLISOXEPIDE;MITIGLINIDE,GLIPIZIDE,GLIBENCLAMIDE,GLIMEPIRIDE,GLIQUIDONE,TOLBUTAMIDE,
M02A	TOPICAL PRODUCTS FOR JOINT AND MUSCULAR PAIN	33	28	0.536459	0.250137	0.999994	1	1	TOLAZOLINE,MOFEBUTAZONE,BENZYDAMINE,NIFENAZONE,OXYPHENBUTAZONE,NAPROXEN,ACECLOFENAC,NIFLUMIC_ACID,TOLMETIN,NIMESULIDE,FLURBIPROFEN,DEXKETOPROFEN,FEPRAZONE,MECLOFENAMIC_ACID,KETOPROFEN,DICLOFENAC,DEXIBUPROFEN,SUXIBUZONE,ETOFENAMATE,BUFEXAMAC,ZUCAPSAICIN,FELBINAC,DIMETHYL_SULFOXIDE,PIROXICAM,INDOMETACIN,PHENYLBUTAZONE,CAPSAICIN,IBUPROFEN,
A04A	ANTIEMETICS AND ANTINAUSEANTS	16	11	0.550996	0.278443	0.999994	1	1	METHYLSCOPOLAMINE,CHLOROBUTANOL,DRONABINOL,TROPISETRON,APREPITANT,NABILONE,SCOPOLAMINE,METOPIMAZINE,CILANSETRON;GRANISETRON;PALONOSETRON;PROPANOL,ONDANSETRON,CASOPITANT,
C02A	ANTIADRENERGIC AGENTS, CENTRALLY ACTING	17	10	0.546219	0.305923	0.999994	1	1	CLONIDINE,RILMENIDINE,MOXONIDINE,RESCINNAMINE,METHYLDOPA_RACEMIC,GUANFACINE,METHYLDOPA_LEVOROTATORY,DESERPIDINE,RESERPINE,TRAMAZOLINE;APRACLONIDINE,
J01	ANTIBACTERIALS FOR SYSTEMIC USE	253	106	0.513407	0.310191	0.999994	1	1	CEFALOTIN,LATAMOXEF,PIVAMPICILLIN,TRIMETHOPRIM,CEFORANIDE,SULFAMETOXYDIAZINE,ROLITETRACYCLINE,CHLORTETRACYCLINE,CEFSULODIN,CEFACLOR,CEFOTIAM,NORFLOXACIN,SULFADIMETHOXINE,QUINUPRISTIN/DALFOPRISTIN,CEFEPIME,OLEANDOMYCIN,DIRITHROMYCIN,CEFALEXIN,TOBRAMYCIN,CEFIXIME,CIPROFLOXACIN,FUSIDIC_ACID,DEMECLOCYCLINE,GENTAMICIN,TROVAFLOXACIN,THIAMPHENICOL,NAFCILLIN,LYMECYCLINE,CLOFOCTOL,CEFADROXIL,METAMPICILLIN…
S01G	DECONGESTANTS AND ANTIALLERGICS	23	12	0.533301	0.344312	0.999994	1	1	LEVOCABASTINE,OXEDRINE,NAPHAZOLINE,KETOTIFEN,TETRYZOLINE,OXYMETAZOLINE,SPAGLUMIC_ACID,CROMOGLICIC_ACID,PHENYLEPHRINE,EPINASTINE,AZELASTINE,XYLOMETAZOLINE,
B05	BLOOD SUBSTITUTES AND PERFUSION SOLUTIONS	59	18	0.525279	0.354351	0.999994	1	1	AMMONIUM_CHLORIDE,MAGNESIUM_SULFATE,SODIUM_BICARBONATE,HYDROXYCARBAMIDE,CETYLPYRIDINIUM,SODIUM_CHLORIDE__HYPERTONIC,POTASSIUM_CHLORIDE,MANNITOL,NITROFURAL,DIDECYLDIMETHYLAMMONIUM_CHLORIDE,TROMETAMOL,CARBAMIDE,SULFAMETHIZOLE,GLYCINE,SORBITOL,CHLORHEXIDINE,HYDROCHLORIC_ACID,NEOMYCIN,
B01AC	PLATELET AGGREGATION INHIBITORS EXCL. HEPARIN	26	15	0.527271	0.356711	0.999994	1	1	ILOPROST,SELEXIPAG,TREPROSTINIL,BERAPROST,EPTIFIBATIDE,EPOPROSTENOL,TIROFIBAN,CILOSTAZOL,CLOPIDOGREL,PICOTAMIDE,TICAGRELOR,DIPYRIDAMOLE,ACETYLSALICYLIC_ACID,CANGRELOR,TICLOPIDINE,
N06B	PSYCHOSTIMULANTS, AGENTS USED FOR ADHD AND NOOTROPICS	35	17	0.523257	0.369322	0.999994	1	1	ACETYLCARNITINE,MECLOFENOXATE,MODAFINIL,METHYLPHENIDATE,METAMFETAMINE,CITICOLINE,ANIRACETAM,LINOPIRDINE,DEXAMFETAMINE,ARMODAFINIL,IDEBENONE,PIRACETAM,VINPOCETINE,FIPEXIDE,AMFETAMINE,CAFFEINE,ATOMOXETINE,
B02	ANTIHEMORRHAGICS	38	10	0.5294	0.373478	0.999994	1	1	CAMOSTAT,PHYTOMENADIONE,AMINOCAPROIC_ACID,TRANEXAMIC_ACID,APROTININ,ETAMSYLATE,NOREPINEPHRINE,MENADIONE,ELTROMBOPAG,EPINEPHRINE,
C07AA	BETA BLOCKING AGENTS, NON-SELECTIVE	15	12	0.526293	0.375877	0.999994	1	1	BOPINDOLOL,CARTEOLOL,PROPRANOLOL,TIMOLOL,PENBUTOLOL,OXPRENOLOL,ALPRENOLOL,PINDOLOL,NADOLOL,SOTALOL,BUPRANOLOL;MIRABEGRON;INDACATEROL,TERTATOLOL,
R06AX	OTHER ANTIHISTAMINES FOR SYSTEMIC USE	29	19	0.519883	0.381425	0.999994	1	1	DESLORATADINE,ACRIVASTINE,AZATADINE,ANTAZOLINE,CYPROHEPTADINE,MEBHYDROLIN,KETOTIFEN,FEXOFENADINE,DEPTROPINE,PIMETHIXENE,MIZOLASTINE,LORATADINE,EPINASTINE,AZELASTINE,RUPATADINE,TERFENADINE,ASTEMIZOLE,TRIPROLIDINE,EBASTINE,
D06B	CHEMOTHERAPEUTICS FOR TOPICAL USE	22	13	0.522891	0.387162	0.999994	1	1	IMIQUIMOD,SILVER_SULFADIAZINE,ACICLOVIR,SULFANILAMIDE,SUCCINYLSULFATHIAZOLE,IDOXURIDINE,PODOPHYLLOTOXIN,INGENOL_MEBUTATE,SULFAMETHIZOLE,SULFATHIAZOLE,MAFENIDE,PHTHALYLSULFATHIAZOLE,METRONIDAZOLE,
V08	CONTRAST MEDIA	59	14	0.5183	0.40598	0.999994	1	1	ADIPIODONE,IOXAGLIC_ACID,DIATRIZOIC_ACID,IOVERSOL,FERRIC_AMMONIUM_CITRATE,IOHEXOL,IOPAMIDOL,IOPANOIC_ACID,IOPROMIDE,GADODIAMIDE,GADOPENTETIC_ACID,METRIZAMIDE,IOCETAMIC_ACID,GADOTERIC_ACID,
A02	DRUGS FOR ACID RELATED DISORDERS	70	18	0.515863	0.407427	0.999994	1	1	CARBENOXOLONE,MISOPROSTOL,PIRENZEPINE,LANSOPRAZOLE,LAFUTIDINE,NIZATIDINE,CALCIUM_CARBONATE,DEXLANSOPRAZOLE,RABEPRAZOLE,ENPROSTIL,PANTOPRAZOLE,RANITIDINE_BISMUTH_CITRATE,RANITIDINE,BISMUTH_SUBCITRATE,FAMOTIDINE,CIMETIDINE,ESOMEPRAZOLE,PROGLUMIDE,
S02AA	ANTIINFECTIVES	17	18	0.508656	0.449211	0.999994	1	1	ROLITETRACYCLINE,CHLORTETRACYCLINE,CIPROFLOXACIN,RIFAMYCIN,GENTAMICIN,HYDROGEN_PEROXIDE,OXYTETRACYCLINE,NITROFURAL,LEVOFLOXACIN,TETRACYCLINE,CLIOQUINOL,ACETIC_ACID,BORIC_ACID,OFLOXACIN,MICONAZOLE,CHLORHEXIDINE,CHLORAMPHENICOL,NEOMYCIN,
S01E	ANTIGLAUCOMA PREPARATIONS AND MIOTICS	41	23	0.506732	0.455157	0.999994	1	1	ACETYLCHOLINE,CLONIDINE,SOLIFENACIN;ACLIDINIUM_BROMIDE;ACECLIDINE,DORZOLAMIDE,CARBACHOL,XAMOTEROL;BEFUNOLOL,CARTEOLOL,PILOCARPINE,TIMOLOL,FLUOSTIGMINE,LEVOBUNOLOL,BETAXOLOL,PARAOXON,NOREPINEPHRINE,BRINZOLAMIDE,GUANETHIDINE,ACETAZOLAMIDE,METHAZOLAMIDE,EPINEPHRINE,TRAMAZOLINE;APRACLONIDINE,DIPIVEFRINE,PHYSOSTIGMINE,BRIMONIDINE,
R05	COUGH AND COLD PREPARATIONS	68	18	0.506374	0.462474	0.999994	1	1	PENTOXYVERINE,OXOLAMINE,CODEINE,AMBROXOL,CINEOLE,GUAIFENESIN,DEXTROMETHORPHAN,MANNITOL,POTASSIUM_IODIDE,CLOBUTINOL,ALVIMOPAN;HYDROCODONE;HYDROMORPHONE;PETHIDINE;PHENAZOCINE;BUTORPHANOL;LEVOMETHADONE,ACETYLCYSTEINE,NOSCAPINE,TYLOXAPOL,CARBOCISTEINE,DROPROPIZINE,CREOSOTE,CLOPERASTINE,
A02B	DRUGS FOR PEPTIC ULCER AND GASTRO-OESOPHAGEAL REFLUX DISEASE (GORD)	48	17	0.505886	0.466433	0.999994	1	1	CARBENOXOLONE,MISOPROSTOL,PIRENZEPINE,LANSOPRAZOLE,LAFUTIDINE,NIZATIDINE,DEXLANSOPRAZOLE,RABEPRAZOLE,ENPROSTIL,PANTOPRAZOLE,RANITIDINE_BISMUTH_CITRATE,RANITIDINE,BISMUTH_SUBCITRATE,FAMOTIDINE,CIMETIDINE,ESOMEPRAZOLE,PROGLUMIDE,
N05	PSYCHOLEPTICS	171	97	0.500853	0.488098	0.999994	1	1	ZOLPIDEM,BARBITAL,CLOBAZAM,ESZOPICLONE,TETRAZEPAM;METHARBITAL;POTASSIUM_CLORAZEPATE;PRAZEPAM;HALAZEPAM;CLOTIAZEPAM;TALBUTAL;TRIAZOLAM;QUAZEPAM;GLUTETHIMIDE;METHYPRYLON;ETHCHLORVYNOL,TEMAZEPAM;METHAQUALONE;CLOMETHIAZOLE,ESTAZOLAM,LORAZEPAM,FLURAZEPAM,CHLORDIAZEPOXIDE,MEPROBAMATE,DIAZEPAM,BROMAZEPAM,ZALEPLON,OXAZEPAM,ZOPICLONE,MIDAZOLAM,ALPRAZOLAM,NITRAZEPAM,FLUNITRAZEPAM,CLOPENTHIXOL,CHLORAL_HYDRA…
A16A	OTHER ALIMENTARY TRACT AND METABOLISM PRODUCTS	31	10	0.497523	0.510999	0.999994	1	1	ANETHOLE_TRITHIONE,MERCAPTAMINE,GLUTAMINE,THIOCTIC_ACID,ADEMETIONINE,LEVOCARNITINE,ELIGLUSTAT,SODIUM_BENZOATE,MIGLUSTAT,SODIUM_PHENYLBUTYRATE,
M01AE	PROPIONIC ACID DERIVATIVES	22	14	0.497486	0.513176	0.999994	1	1	FENOPROFEN,NAPROXEN,OXAPROZIN,FLURBIPROFEN,DEXKETOPROFEN,SUPROFEN,TIAPROFENIC_ACID,KETOPROFEN,DEXIBUPROFEN,OXAMETACIN;LORNOXICAM;PIRPROFEN;NAPROXCINOD;NEPAFENAC,BENOXAPROFEN,INDOPROFEN,FENBUFEN,IBUPROFEN,
C10	LIPID MODIFYING AGENTS	59	20	0.496545	0.521578	0.999994	1	1	DEXTROTHYROXINE,PROBUCOL,CERIVASTATIN,EZETIMIBE,ALIPOGENE_TIPARVOVEC,ATORVASTATIN,ACIPIMOX,GEMFIBROZIL,LOVASTATIN,CHOLINE_FENOFIBRATE,NICOTINIC_ACID,CIPROFIBRATE,FENOFIBRATE,FLUVASTATIN,ROSUVASTATIN,COLESTIPOL,PRAVASTATIN,CLOFIBRATE,BEZAFIBRATE,SIMVASTATIN,
C10A	LIPID MODIFYING AGENTS, PLAIN	42	20	0.496545	0.521578	0.999994	1	1	DEXTROTHYROXINE,PROBUCOL,CERIVASTATIN,EZETIMIBE,ALIPOGENE_TIPARVOVEC,ATORVASTATIN,ACIPIMOX,GEMFIBROZIL,LOVASTATIN,CHOLINE_FENOFIBRATE,NICOTINIC_ACID,CIPROFIBRATE,FENOFIBRATE,FLUVASTATIN,ROSUVASTATIN,COLESTIPOL,PRAVASTATIN,CLOFIBRATE,BEZAFIBRATE,SIMVASTATIN,
D11AX	OTHER DERMATOLOGICALS	18	12	0.492938	0.53402	0.999994	1	1	MINOXIDIL,MAGNESIUM_SULFATE,HYDROQUINONE,HYDROGEN_PEROXIDE,MEQUINOL,DICLOFENAC,TIRATRICOL,FINASTERIDE,MONOBENZONE,GAMOLENIC_ACID,BRIMONIDINE,IVERMECTIN,
C01B	ANTIARRHYTHMICS, CLASS I AND III	28	18	0.490511	0.555868	0.999994	1	1	AMIODARONE,LIDOCAINE,PROCAINAMIDE,APRINDINE,TEDISAMIL,MORACIZINE,FLECAINIDE,IBUTILIDE,SPARTEINE,AJMALINE,BRETYLIUM_TOSILATE,DISOPYRAMIDE,QUINIDINE,DRONEDARONE,PROPAFENONE,CIBENZOLINE,MEXILETINE,DOFETILIDE,
G04	UROLOGICALS	47	26	0.491149	0.562624	0.999994	1	1	AMMONIUM_CHLORIDE,DARIFENACIN,SOLIFENACIN;ACLIDINIUM_BROMIDE;ACECLIDINE,APOMORPHINE,TAMSULOSIN;SILODOSIN,ALFUZOSIN,ALPROSTADIL,PAPAVERINE,DUTASTERIDE,MOXISYLYTE,FLAVOXATE,OXYBUTYNIN,DIDECYLDIMETHYLAMMONIUM_CHLORIDE,SILDENAFIL,GLYCOPYRRONIUM;FESOTERODINE,TOLTERODINE,DIMETHYL_SULFOXIDE,FINASTERIDE,TERAZOSIN,VARDENAFIL,DAPOXETINE,TIOPRONIN,PHENAZOPYRIDINE,BUPRANOLOL;MIRABEGRON;INDACATEROL,TADALAFIL,…
A07A	INTESTINAL ANTIINFECTIVES	22	12	0.485713	0.568436	0.999994	1	1	NYSTATIN,RIFAMYCIN,AMPHOTERICIN_B,RIFAXIMIN,SUCCINYLSULFATHIAZOLE,VANCOMYCIN,SULFAGUANIDINE,BROXYQUINOLINE,PHTHALYLSULFATHIAZOLE,MICONAZOLE,NIFUROXAZIDE,NEOMYCIN,
J01F	MACROLIDES, LINCOSAMIDES AND STREPTOGRAMINS	18	13	0.485784	0.570864	0.999994	1	1	QUINUPRISTIN/DALFOPRISTIN,OLEANDOMYCIN,DIRITHROMYCIN,ERYTHROMYCIN,AZITHROMYCIN,TELITHROMYCIN,JOSAMYCIN,TROLEANDOMYCIN,SPIRAMYCIN,CLINDAMYCIN,ROXITHROMYCIN,MIDECAMYCIN,CLARITHROMYCIN,
C04A	PERIPHERAL VASODILATORS	35	16	0.485618	0.579476	0.999994	1	1	TOLAZOLINE,DIHYDROERGOCRISTINE,BUFLOMEDIL,IFENPRODIL,ISOXSUPRINE,MOXISYLYTE,FASUDIL,PENTOXIFYLLINE,PHENTOLAMINE,NICOTINIC_ACID,SULOCTIDIL,VINCAMINE,NICERGOLINE,VINBURNINE,PHENOXYBENZAMINE,NAFTIDROFURYL,
L02B	HORMONE ANTAGONISTS AND RELATED AGENTS	16	12	0.483051	0.580999	0.999994	1	1	FLUTAMIDE,TAMOXIFEN,FULVESTRANT,NILUTAMIDE,BICALUTAMIDE,ANASTROZOLE,AMINOGLUTETHIMIDE,TOREMIFENE,ABIRATERONE,LETROZOLE,EXEMESTANE,FORMESTANE,
A10	DRUGS USED IN DIABETES	78	26	0.485082	0.604931	0.999994	1	1	ACETOHEXAMIDE,TROGLITAZONE,TOLRESTAT,CHLORPROPAMIDE,GLICLAZIDE,METFORMIN,MIGLITOL,GLIBORNURIDE;NATEGLINIDE,VILDAGLIPTIN;SAXAGLIPTIN,DAPAGLIFLOZIN,CANAGLIFLOZIN;EMPAGLIFLOZIN,TOLAZAMIDE,GLISOXEPIDE;MITIGLINIDE,BENFLUOREX,GLIPIZIDE,GLIBENCLAMIDE,GLIMEPIRIDE,GLIQUIDONE,REPAGLINIDE,PHENFORMIN,LINAGLIPTIN,TOLBUTAMIDE,ACARBOSE,ROSIGLITAZONE,VOGLIBOSE,PIOGLITAZONE,
B01A	ANTITHROMBOTIC AGENTS	72	27	0.484705	0.609455	0.999994	1	1	ILOPROST,SELEXIPAG,TREPROSTINIL,BERAPROST,EPTIFIBATIDE,BIVALIRUDIN,DERMATAN_SULFATE,EPOPROSTENOL,DIPHENADIONE,TIROFIBAN,MELAGATRAN,PHENINDIONE,CILOSTAZOL,CLOPIDOGREL,DICOUMAROL,CLORINDIONE,TINZAPARIN,PICOTAMIDE,WARFARIN,TICAGRELOR,ACENOCOUMAROL,DIPYRIDAMOLE,ACETYLSALICYLIC_ACID,CANGRELOR,DEFIBROTIDE,FONDAPARINUX,TICLOPIDINE,
A11	VITAMINS	29	17	0.480079	0.612676	0.999994	1	1	BIOTIN,PYRIDOXINE_VIT_B6,RETINOL_VIT_A,BENFOTIAMINE,PYRIDOXAL_PHOSPHATE,INOSITOL,BETACAROTENE,CALCIUM_PANTOTHENATE,ERGOCALCIFEROL,COLECALCIFEROL,DEXPANTHENOL,RIBOFLAVIN_VIT_B2,CALCIFEDIOL,ALFACALCIDOL,NICOTINAMIDE,CALCITRIOL,ASCORBIC_ACID_VIT_C,
L01C	PLANT ALKALOIDS AND OTHER NATURAL PRODUCTS	14	11	0.474665	0.614998	0.999994	1	1	VINFLUNINE;CABAZITAXEL;IXABEPILONE,VINBLASTINE,VINDESINE,VINCRISTINE,DEMECOLCINE,VINORELBINE,TRABECTEDIN,ETOPOSIDE,PACLITAXEL,TENIPOSIDE,DOCETAXEL,
C08CA	DIHYDROPYRIDINE DERIVATIVES	17	15	0.474033	0.636935	0.999994	1	1	CLEVIDIPINE,ISRADIPINE,LACIDIPINE,AMLODIPINE,FELODIPINE,NITRENDIPINE,NIMODIPINE,NISOLDIPINE,NILVADIPINE,LERCANIDIPINE,CILNIDIPINE,BENIDIPINE,NIFEDIPINE,NICARDIPINE,MANIDIPINE,
J01FA	MACROLIDES	14	11	0.468561	0.641597	0.999994	1	1	OLEANDOMYCIN,DIRITHROMYCIN,ERYTHROMYCIN,AZITHROMYCIN,TELITHROMYCIN,JOSAMYCIN,TROLEANDOMYCIN,SPIRAMYCIN,ROXITHROMYCIN,MIDECAMYCIN,CLARITHROMYCIN,
G04B	UROLOGICALS	35	21	0.475989	0.649392	0.999994	1	1	AMMONIUM_CHLORIDE,DARIFENACIN,SOLIFENACIN;ACLIDINIUM_BROMIDE;ACECLIDINE,APOMORPHINE,ALPROSTADIL,PAPAVERINE,MOXISYLYTE,FLAVOXATE,OXYBUTYNIN,DIDECYLDIMETHYLAMMONIUM_CHLORIDE,SILDENAFIL,GLYCOPYRRONIUM;FESOTERODINE,TOLTERODINE,DIMETHYL_SULFOXIDE,VARDENAFIL,DAPOXETINE,TIOPRONIN,PHENAZOPYRIDINE,BUPRANOLOL;MIRABEGRON;INDACATEROL,TADALAFIL,YOHIMBIN,
B05C	IRRIGATING SOLUTIONS	18	10	0.461343	0.664609	0.999994	1	1	SODIUM_BICARBONATE,CETYLPYRIDINIUM,SODIUM_CHLORIDE__HYPERTONIC,MANNITOL,NITROFURAL,SULFAMETHIZOLE,GLYCINE,SORBITOL,CHLORHEXIDINE,NEOMYCIN,
P01B	ANTIMALARIALS	23	14	0.464379	0.678668	0.999994	1	1	HYDROQUININE,HALOFANTRINE,CHLOROQUINE,ARTEMETHER,ARTENIMOL,ARTEMISININ,HYDROXYCHLOROQUINE,PYRIMETHAMINE,PRIMAQUINE,PROGUANIL,MEFLOQUINE,AMODIAQUINE,ARTESUNATE,QUININE,
D11A	OTHER DERMATOLOGICAL PREPARATIONS	30	22	0.470191	0.687203	0.999994	1	1	SELENIUM_COMPOUNDS,MINOXIDIL,GLYCOPYRRONIUM;GLYCOPYRRONIUM_BROMIDE,MAGNESIUM_SULFATE,HYDROQUINONE,CETRIMIDE,HYDROGEN_PEROXIDE,MEQUINOL,CROMOGLICIC_ACID,DICLOFENAC,GLYCOPYRRONIUM;FESOTERODINE,TIRATRICOL,FINASTERIDE,TACROLIMUS,CADMIUM_COMPOUNDS,ALITRETINOIN,MONOBENZONE,GAMOLENIC_ACID,PIMECROLIMUS,BRIMONIDINE,METANDIENONE,IVERMECTIN,
D10	ANTI-ACNE PREPARATIONS	32	21	0.469066	0.689538	0.999994	1	1	AZELAIC_ACID,DEMECLOCYCLINE,SULFACETAMIDE,HEXYLRESORCINOL,RESORCINOL,ALUMINIUM_CHLORIDE,ERYTHROMYCIN,MECLOCYCLINE,BENZOYL_PEROXIDE,BITHIONOL,TRETINOIN,ISOTRETINOIN,TIOXOLONE,CLINDAMYCIN,FLUOROMETHOLONE,ALITRETINOIN,DAPSONE,ADAPALENE,CHLORAMPHENICOL,DEXAMETHASONE,METHYLPREDNISOLONE,
D10A	ANTI-ACNE PREPARATIONS FOR TOPICAL USE	31	21	0.469066	0.689538	0.999994	1	1	AZELAIC_ACID,DEMECLOCYCLINE,SULFACETAMIDE,HEXYLRESORCINOL,RESORCINOL,ALUMINIUM_CHLORIDE,ERYTHROMYCIN,MECLOCYCLINE,BENZOYL_PEROXIDE,BITHIONOL,TRETINOIN,ISOTRETINOIN,TIOXOLONE,CLINDAMYCIN,FLUOROMETHOLONE,ALITRETINOIN,DAPSONE,ADAPALENE,CHLORAMPHENICOL,DEXAMETHASONE,METHYLPREDNISOLONE,
A10B	BLOOD GLUCOSE LOWERING DRUGS, EXCL. INSULINS	65	25	0.471539	0.690521	0.999994	1	1	ACETOHEXAMIDE,TROGLITAZONE,CHLORPROPAMIDE,GLICLAZIDE,METFORMIN,MIGLITOL,GLIBORNURIDE;NATEGLINIDE,VILDAGLIPTIN;SAXAGLIPTIN,DAPAGLIFLOZIN,CANAGLIFLOZIN;EMPAGLIFLOZIN,TOLAZAMIDE,GLISOXEPIDE;MITIGLINIDE,BENFLUOREX,GLIPIZIDE,GLIBENCLAMIDE,GLIMEPIRIDE,GLIQUIDONE,REPAGLINIDE,PHENFORMIN,LINAGLIPTIN,TOLBUTAMIDE,ACARBOSE,ROSIGLITAZONE,VOGLIBOSE,PIOGLITAZONE,
P02	ANTHELMINTICS	25	18	0.46545	0.695286	0.999994	1	1	PIPERAZINE,PYRANTEL,OXANTEL,FENBENDAZOLE,PRAZIQUANTEL,DICHLOROPHEN,OXAMNIQUINE,LEVAMISOLE,MEBENDAZOLE,METRIFONATE,BITHIONOL,NIRIDAZOLE,TIABENDAZOLE,DIETHYLCARBAMAZINE,NICLOSAMIDE,ALBENDAZOLE,IVERMECTIN,PYRVINIUM,
G02	OTHER GYNECOLOGICALS	31	19	0.465536	0.699772	0.999994	1	1	METHYLERGOMETRINE,MISOPROSTOL,BROMOCRIPTINE,BENZYDAMINE,DINOPROST;DINOPROSTONE,NAPROXEN,ERGOMETRINE,DEXIBUPROFEN,FENOTEROL,FLIBANSERIN,ATOSIBAN;ORNIPRESSIN;DEMOXYTOCIN;OXYTOCIN,METERGOLINE,TERGURIDE,CABERGOLINE,LISURIDE,RITODRINE,DINOPROST,IBUPROFEN,SULPROSTONE,
N07B	DRUGS USED IN ADDICTIVE DISORDERS	14	11	0.454219	0.701265	0.999994	1	1	METHYLNALTREXONE,VARENICLINE,DIAMORPHINE,NICOTINE,NALBUPHINE;NALMEFENE;NALORPHINE,ALVIMOPAN;HYDROCODONE;HYDROMORPHONE;PETHIDINE;PHENAZOCINE;BUTORPHANOL;LEVOMETHADONE,NALTREXONE,BUPRENORPHINE,DISULFIRAM,METHADONE,LOFEXIDINE,
J01MA	FLUOROQUINOLONES	20	10	0.450522	0.706768	0.999994	1	1	NORFLOXACIN,CIPROFLOXACIN,TROVAFLOXACIN,LEVOFLOXACIN,PEFLOXACIN;LOMEFLOXACIN;SPARFLOXACIN;GEMIFLOXACIN;ROSOXACIN;GARENOXACIN,ENOXACIN,OFLOXACIN,GATIFLOXACIN,FLEROXACIN,MOXIFLOXACIN,
C08C	SELECTIVE CALCIUM CHANNEL BLOCKERS WITH MAINLY VASCULAR EFFECTS	18	16	0.460194	0.710406	0.999994	1	1	CLEVIDIPINE,ISRADIPINE,LACIDIPINE,AMLODIPINE,FELODIPINE,NITRENDIPINE,NIMODIPINE,NISOLDIPINE,NILVADIPINE,LERCANIDIPINE,CILNIDIPINE,BENIDIPINE,NIFEDIPINE,MIBEFRADIL,NICARDIPINE,MANIDIPINE,
N02B	OTHER ANALGESICS AND ANTIPYRETICS	56	14	0.457115	0.711758	0.999994	1	1	ENFLURANE;METHOXYFLURANE,NEFOPAM,NIFENAZONE,DIFLUNISAL,FLUPIRTINE,PHENAZONE,METAMIZOLE_SODIUM,GLAFENINE,AMINOPHENAZONE,SODIUM_SALICYLATE,ACETYLSALICYLIC_ACID,SALICYLAMIDE,PARACETAMOL,PHENACETIN,
C08	CALCIUM CHANNEL BLOCKERS	28	23	0.465067	0.720657	0.999994	1	1	CLEVIDIPINE,ISRADIPINE,VERAPAMIL,GALLOPAMIL,PERHEXILINE,LACIDIPINE,AMLODIPINE,FELODIPINE,NITRENDIPINE,NIMODIPINE,LIDOFLAZINE,NISOLDIPINE,NILVADIPINE,LERCANIDIPINE,CILNIDIPINE,BENIDIPINE,NIFEDIPINE,BEPRIDIL,DILTIAZEM,MIBEFRADIL,FENDILINE,NICARDIPINE,MANIDIPINE,
P02C	ANTINEMATODAL AGENTS	15	11	0.446515	0.731332	0.999994	1	1	PIPERAZINE,PYRANTEL,OXANTEL,FENBENDAZOLE,LEVAMISOLE,MEBENDAZOLE,TIABENDAZOLE,DIETHYLCARBAMAZINE,ALBENDAZOLE,IVERMECTIN,PYRVINIUM,
R03B	OTHER DRUGS FOR OBSTRUCTIVE AIRWAY DISEASES, INHALANTS	20	14	0.451481	0.736165	0.999994	1	1	GLYCOPYRRONIUM;GLYCOPYRRONIUM_BROMIDE,SOLIFENACIN;ACLIDINIUM_BROMIDE;ACECLIDINE,IPRATROPIUM_BROMIDE,FLUTICASONE;FLUTICASONE_FUROATE,CROMOGLICIC_ACID,BUDESONIDE,FLUNISOLIDE,TIOTROPIUM_BROMIDE,BETAMETHASONE,FLUTICASONE,MOMETASONE,TRIAMCINOLONE,BECLOMETASONE,CICLESONIDE,
D08A	ANTISEPTICS AND DISINFECTANTS	53	31	0.467248	0.738255	0.999994	1	1	PHENYLPROPANOL,PHENOL,ETHANOL,CETYLPYRIDINIUM,CETRIMIDE,HYDROGEN_PEROXIDE,MYCOPHENOL,SILVER_NITRATE,PROPAMIDINE,HEXACHLOROPHENE,ISOPROPANOL,NITROFURAL,CHLORQUINALDOL,SODIUM_HYPOCHLORITE,MERCURIC_CHLORIDE,TOSYLCHLORAMIDE_SODIUM,BROXYQUINOLINE,CILANSETRON;GRANISETRON;PALONOSETRON;PROPANOL,EOSIN,CLIOQUINOL,THIOMERSAL,AMINOACRIDINE,BIPHENYLOL,PHENOLSULFONPHTHALEIN,DEQUALINIUM,CHLORHEXIDINE,PHENOLPHTH…
J04	ANTIMYCOBACTERIALS	30	11	0.441182	0.751218	0.999994	1	1	RIFAMYCIN,RIFAPENTINE,RIFABUTIN,ETHIONAMIDE,CYCLOSERINE,CLOFAZIMINE,ISONIAZID,PYRAZINAMIDE,ETHAMBUTOL,DAPSONE,RIFAMPICIN,
L02	ENDOCRINE THERAPY	28	18	0.453571	0.753785	0.999994	1	1	FLUTAMIDE,TAMOXIFEN,MEGESTROL,FULVESTRANT,GOSERELIN,NILUTAMIDE,BICALUTAMIDE,ANASTROZOLE,BUSERELIN,AMINOGLUTETHIMIDE,TOREMIFENE,ABIRATERONE,LETROZOLE,EXEMESTANE,DIETHYLSTILBESTROL,FORMESTANE,MEDROXYPROGESTERONE,LASOFOXIFENE;FOSFESTROL,
S01	OPHTHALMOLOGICALS	219	130	0.483337	0.754185	0.999994	1	1	CYCLOPENTOLATE,PIVAMPICILLIN,ROLITETRACYCLINE,CHLORTETRACYCLINE,ACETYLCHOLINE,NORFLOXACIN,CLONIDINE,METHYLSCOPOLAMINE,SOLIFENACIN;ACLIDINIUM_BROMIDE;ACECLIDINE,TROPICAMIDE,PRANOPROFEN,TOBRAMYCIN,CIPROFLOXACIN,FUSIDIC_ACID,HYDROCORTISONE,DORZOLAMIDE,SULFAFENAZOL,LIDOCAINE,VIDARABINE,LEVOCABASTINE,MEDRYSONE,RIFAMYCIN,ACICLOVIR,CARBACHOL,SULFACETAMIDE,XAMOTEROL;BEFUNOLOL,GENTAMICIN,OXEDRINE,CARTEOLO…
J01C	BETA-LACTAM ANTIBACTERIALS, PENICILLINS	45	17	0.449248	0.766989	0.999994	1	1	PIVAMPICILLIN,NAFCILLIN,METAMPICILLIN,PHENETICILLIN,PIVMECILLINAM,TICARCILLIN,AZLOCILLIN,BENZYLPENICILLIN,BENZATHINE_PHENOXYMETHYLPENICILLIN,TALAMPICILLIN,AMPICILLIN,CLOXACILLIN,DICLOXACILLIN,AMOXICILLIN,PHENOXYMETHYLPENICILLIN,FLUCLOXACILLIN,SULBACTAM,
L01XX	OTHER ANTINEOPLASTIC AGENTS	38	26	0.457452	0.775836	0.999994	1	1	IRINOTECAN,ALTRETAMINE,CARFILZOMIB,VISMODEGIB,LONIDAMINE,MITOTANE,IDELALISIB,ANAGRELIDE,VORINOSTAT,TOPOTECAN,TRETINOIN,BELINOSTAT,ISOTRETINOIN,ROMIDEPSIN,PENTOSTATIN,PANOBINOSTAT,IXAZOMIB,ESTRAMUSTINE,ERIBULIN,OLAPARIB,BORTEZOMIB,BEXAROTENE,ALITRETINOIN,AMSACRINE,CELECOXIB,MASOPROCOL,
J01M	QUINOLONE ANTIBACTERIALS	28	15	0.442221	0.782024	0.999994	1	1	NORFLOXACIN,CIPROFLOXACIN,TROVAFLOXACIN,PIPEMIDIC_ACID,LEVOFLOXACIN,OXOLINIC_ACID,NALIDIXIC_ACID,PEFLOXACIN;LOMEFLOXACIN;SPARFLOXACIN;GEMIFLOXACIN;ROSOXACIN;GARENOXACIN,ENOXACIN,CINOXACIN,OFLOXACIN,GATIFLOXACIN,FLEROXACIN,MOXIFLOXACIN,FLUMEQUINE,
S03	OPHTHALMOLOGICAL AND OTOLOGICAL PREPARATIONS	17	13	0.435087	0.792256	0.999994	1	1	ROLITETRACYCLINE,CHLORTETRACYCLINE,CIPROFLOXACIN,GENTAMICIN,OXYTETRACYCLINE,TETRACYCLINE,BETAMETHASONE,PREDNISOLONE,CHLORHEXIDINE,CHLORAMPHENICOL,DEXAMETHASONE,NEOMYCIN,METHYLPREDNISOLONE,
L04AA	SELECTIVE IMMUNOSUPPRESSANTS	23	10	0.415711	0.822887	0.999994	1	1	APREMILAST,MYCOPHENOL,CLADRIBINE,TERIFLUNOMIDE,TOFACITINIB,SIROLIMUS,FINGOLIMOD,TEMSIROLIMUS,EVEROLIMUS,LEFLUNOMIDE,
C01E	OTHER CARDIAC PREPARATIONS	17	10	0.408018	0.843977	0.999994	1	1	UBIDECARENONE,ALPROSTADIL,REGADENOSON,ACADESINE,DEXIBUPROFEN,ADENOSINE,RANOLAZINE,INDOMETACIN,IVABRADINE,IBUPROFEN,
R01AA	SYMPATHOMIMETICS, PLAIN	14	11	0.410721	0.848365	0.999994	1	1	METIZOLINE,NAPHAZOLINE,TETRYZOLINE,OXYMETAZOLINE,PHENYLEPHRINE,EPHEDRINE,NOREPINEPHRINE,EPINEPHRINE,TRAMAZOLINE;APRACLONIDINE,PSEUDOEPHEDRINE,XYLOMETAZOLINE,
N01B	ANESTHETICS, LOCAL	28	18	0.430067	0.84939	0.999994	1	1	PHENOL,LIDOCAINE,MYCOPHENOL,BENZOCAINE,TETRACAINE,ROPIVACAINE,PRILOCAINE,OXYBUPROCAINE,ZUCAPSAICIN,COCAINE,CINCHOCAINE,DYCLONINE,PHENOLSULFONPHTHALEIN,CAPSAICIN,MEPIVACAINE,PHENOLPHTHALEIN,BUPIVACAINE,PROCAINE,
G02C	OTHER GYNECOLOGICALS	17	13	0.41553	0.855313	0.999994	1	1	BROMOCRIPTINE,BENZYDAMINE,NAPROXEN,DEXIBUPROFEN,FENOTEROL,FLIBANSERIN,ATOSIBAN;ORNIPRESSIN;DEMOXYTOCIN;OXYTOCIN,METERGOLINE,TERGURIDE,CABERGOLINE,LISURIDE,RITODRINE,IBUPROFEN,
M01A	ANTIINFLAMMATORY AND ANTIRHEUMATIC PRODUCTS, NON-STEROIDS	79	51	0.457007	0.860268	0.999994	1	1	FENOPROFEN,MOFEBUTAZONE,BENZYDAMINE,PARECOXIB,OXYPHENBUTAZONE,NAPROXEN,ACECLOFENAC,TENOXICAM,ZOMEPIRAC,NIFLUMIC_ACID,OXAPROZIN,PROGLUMETACIN,ETORICOXIB,ROFECOXIB,TOLMETIN,NIMESULIDE,FLURBIPROFEN,FLUFENAMIC_ACID,DEXKETOPROFEN,FEPRAZONE,SUPROFEN,TIAPROFENIC_ACID,MECLOFENAMIC_ACID,TOLFENAMIC_ACID,KETOPROFEN,VALDECOXIB,DICLOFENAC,DEXIBUPROFEN,OXAMETACIN;LORNOXICAM;PIRPROFEN;NAPROXCINOD;NEPAFENAC,BUFE…
A06A	DRUGS FOR CONSTIPATION	60	14	0.416185	0.862429	0.999994	1	1	NALOXONE,MAGNESIUM_SULFATE,METHYLNALTREXONE,BISACODYL,MANNITOL,OXYPHENISATINE,ALVIMOPAN;HYDROCODONE;HYDROMORPHONE;PETHIDINE;PHENAZOCINE;BUTORPHANOL;LEVOMETHADONE,MACROGOL,SORBITOL,GLYCEROL,DOCUSATE_SODIUM,PHENOLPHTHALEIN,DANTRON,TEGASEROD,
M01AX	OTHER ANTIINFLAMMATORY AND ANTIRHEUMATIC AGENTS, NON-STEROIDS	17	10	0.399218	0.865989	0.999994	1	1	BENZYDAMINE,NIFLUMIC_ACID,NIMESULIDE,FEPRAZONE,CHONDROITIN_SULFATE,NABUMETONE,AZAPROPAZONE,TENIDAP,MORNIFLUMATE,DIACEREIN,
R02A	THROAT PREPARATIONS	29	24	0.435001	0.86686	0.999994	1	1	PHENOL,CETYLPYRIDINIUM,BENZYDAMINE,LIDOCAINE,ACRIFLAVINIUM_CHLORIDE,MYCOPHENOL,BENZOCAINE,HEXYLRESORCINOL,FLURBIPROFEN,CHLORQUINALDOL,DEXIBUPROFEN,BROXYQUINOLINE,COCAINE,AMBAZONE,DYCLONINE,PHENOLSULFONPHTHALEIN,DEQUALINIUM,CHLORHEXIDINE,PHENOLPHTHALEIN,DIIODOHYDROXYQUINOLINE,NEOMYCIN,OXYQUINOLINE,IBUPROFEN,BENZETHONIUM;BENZETHONIUM_CHLORIDE,
M01AB	ACETIC ACID DERIVATIVES AND RELATED SUBSTANCES	19	13	0.411318	0.866999	0.999994	1	1	ACECLOFENAC,ZOMEPIRAC,PROGLUMETACIN,TOLMETIN,DICLOFENAC,OXAMETACIN;LORNOXICAM;PIRPROFEN;NAPROXCINOD;NEPAFENAC,BUFEXAMAC,ETODOLAC,ALCLOFENAC,SULINDAC,INDOMETACIN,ACEMETACIN,KETOROLAC,
D01A	ANTIFUNGALS FOR TOPICAL USE	53	24	0.433969	0.870667	0.999994	1	1	TOLNAFTATE,GRISEOFULVIN,NYSTATIN,ECONAZOLE,OXICONAZOLE,TERBINAFINE,FLUCYTOSINE,HALOPROGIN,TIOCONAZOLE,CLOTRIMAZOLE,ISOCONAZOLE,FLUCONAZOLE,SULCONAZOLE,BIFONAZOLE,CICLOPIROX,NAFTIFINE,TIABENDAZOLE,LULICONAZOLE,MICONAZOLE,ACETYLSALICYLIC_ACID,SERTACONAZOLE,CHLORMIDAZOLE,KETOCONAZOLE,SALICYLIC_ACID,
C01CA	ADRENERGIC AND DOPAMINERGIC AGENTS	28	17	0.419722	0.875527	0.999994	1	1	METARAMINOL,OCTOPAMINE,OXEDRINE,METHOXAMINE,DOPAMINE,PHENYLEPHRINE,FENOLDOPAM,EPHEDRINE,NOREPINEPHRINE,ETILEFRINE,MEPHENTERMINE,ISOPRENALINE,EPINEPHRINE,DROXIDOPA,DOBUTAMINE,PSEUDOEPHEDRINE,MIDODRINE,
L01	ANTINEOPLASTIC AGENTS	178	117	0.469882	0.879806	0.999994	1	1	IRINOTECAN,DAUNORUBICIN,THIOTEPA,VINFLUNINE;CABAZITAXEL;IXABEPILONE,NIMUSTINE,DOXORUBICIN,CARMUSTINE,RUXOLITINIB,MELPHALAN,BENDAMUSTINE,AZACITIDINE,LENVATINIB,DACARBAZINE,GEFITINIB,ALTRETAMINE,MITOMYCIN,MASITINIB,CYCLOPHOSPHAMIDE,AMINOLEVULINIC_ACID,CARFILZOMIB,CERITINIB,PIPOBROMAN,VISMODEGIB,CLADRIBINE,ERLOTINIB,ACLARUBICIN,LONIDAMINE,MITOTANE,DECITABINE,FLUOROURACIL,NINTEDANIB,TIOGUANINE,CRIZOT…
C01	CARDIAC THERAPY	137	71	0.46057	0.880657	0.999994	1	1	AMIODARONE,METARAMINOL,LANATOSIDE_C,DESLANOSIDE,LIDOCAINE,OCTOPAMINE,BUCLADESINE,PROCAINAMIDE,XAMOTEROL;BEFUNOLOL,OXEDRINE,BENZIODARONE,ACETYLDIGITOXIN,METHOXAMINE,UBIDECARENONE,APRINDINE,TEDISAMIL,ALPROSTADIL,PROSCILLARIDIN,MORACIZINE,MOLSIDOMINE,DIGITOXIN,METILDIGOXIN,SERELAXIN,DILAZEP,FLECAINIDE,NICORANDIL,IBUTILIDE,REGADENOSON,SPARTEINE,DOPAMINE,ACADESINE,LINSIDOMINE,AJMALINE,BRETYLIUM_TOSILA…
S02	OTOLOGICALS	34	28	0.434974	0.885473	0.999994	1	1	ROLITETRACYCLINE,CHLORTETRACYCLINE,CIPROFLOXACIN,LIDOCAINE,RIFAMYCIN,GENTAMICIN,HYDROGEN_PEROXIDE,OXYTETRACYCLINE,NITROFURAL,LEVOFLOXACIN,PHENAZONE,TETRACYCLINE,COCAINE,CLIOQUINOL,ACETIC_ACID,CINCHOCAINE,BETAMETHASONE,BORIC_ACID,AMINOPHENAZONE,OFLOXACIN,PREDNISOLONE,MICONAZOLE,CHLORHEXIDINE,CHLORAMPHENICOL,DEXAMETHASONE,NEOMYCIN,METHYLPREDNISOLONE,FLUOCINOLONE_ACETONIDE,
R02AA	ANTISEPTICS	18	15	0.409365	0.889122	0.999994	1	1	PHENOL,CETYLPYRIDINIUM,ACRIFLAVINIUM_CHLORIDE,MYCOPHENOL,HEXYLRESORCINOL,CHLORQUINALDOL,BROXYQUINOLINE,AMBAZONE,PHENOLSULFONPHTHALEIN,DEQUALINIUM,CHLORHEXIDINE,PHENOLPHTHALEIN,DIIODOHYDROXYQUINOLINE,OXYQUINOLINE,BENZETHONIUM;BENZETHONIUM_CHLORIDE,
G01AF	IMIDAZOLE DERIVATIVES	17	10	0.387484	0.891872	0.999994	1	1	ECONAZOLE,OXICONAZOLE,TIOCONAZOLE,CLOTRIMAZOLE,ISOCONAZOLE,BUTOCONAZOLE,MICONAZOLE,METRONIDAZOLE,SERTACONAZOLE,KETOCONAZOLE,
C01D	VASODILATORS USED IN CARDIAC DISEASES	42	12	0.392655	0.902013	0.999994	1	1	BENZIODARONE,MOLSIDOMINE,SERELAXIN,DILAZEP,NICORANDIL,LINSIDOMINE,ISOSORBIDE_MONONITRATE;RIOCIGUAT,TRAPIDIL,PRENYLAMINE,GLYCERYL_TRINITRATE,PENTAERITHRITYL_TETRANITRATE,ISOSORBIDE_DINITRATE,
S01XA	OTHER OPHTHALMOLOGICALS	21	11	0.387312	0.903075	0.999994	1	1	MERCAPTAMINE,CICLOSPORIN,GUAIAZULEN,POTASSIUM_IODIDE,ACETYLCYSTEINE,DEXPANTHENOL,SIROLIMUS,RIBOFLAVIN_VIT_B2,NANDROLONE,TEMSIROLIMUS,ASCORBIC_ACID_VIT_C,
C01C	CARDIAC STIMULANTS EXCL. CARDIAC GLYCOSIDES	35	23	0.421362	0.905937	0.999994	1	1	METARAMINOL,OCTOPAMINE,BUCLADESINE,XAMOTEROL;BEFUNOLOL,OXEDRINE,METHOXAMINE,DOPAMINE,PHENYLEPHRINE,FENOLDOPAM,EPHEDRINE,NOREPINEPHRINE,MILRINONE,AMRINONE,ETILEFRINE,MEPHENTERMINE,ENOXIMONE,ISOPRENALINE,EPINEPHRINE,DROXIDOPA,DOBUTAMINE,PSEUDOEPHEDRINE,MIDODRINE,LEVOSIMENDAN,
N06	PSYCHOANALEPTICS	111	70	0.455588	0.906134	0.999994	1	1	ACETYLCARNITINE,MECLOFENOXATE,DIBENZEPIN,BIFEMELANE,MINAPRINE,LOFEPRAMINE,VENLAFAXINE,AMITRIPTYLINE,AGOMELATINE,BUPROPION,IPIDACRINE,DULOXETINE,MODAFINIL,METHYLPHENIDATE,REBOXETINE,METAMFETAMINE,GALANTAMINE,IMIPRAMINE,CLOMIPRAMINE,DOSULEPIN,OTILONIUM_BROMIDE;MOXAVERINE;MOSAPRAMINE;BUTRIPTYLINE,DONEPEZIL,DESIPRAMINE,ISOCARBOXAZID,CITICOLINE,NORTRIPTYLINE,ANIRACETAM,LINOPIRDINE,TRIMIPRAMINE,DEXAMFE…
R03	DRUGS FOR OBSTRUCTIVE AIRWAY DISEASES	98	44	0.442782	0.908778	0.999994	1	1	ROFLUMILAST,AMINOPHYLLINE,GLYCOPYRRONIUM;GLYCOPYRRONIUM_BROMIDE,SOLIFENACIN;ACLIDINIUM_BROMIDE;ACECLIDINE,DIPROPHYLLINE,IPRATROPIUM_BROMIDE,FLUTICASONE;FLUTICASONE_FUROATE,AMLEXANOX,CHOLINE_THEOPHYLLINATE,THEOPHYLLINE,MONTELUKAST,SALMETEROL,BUFYLLINE,ORCIPRENALINE,SALBUTAMOL,THEOBROMINE,CROMOGLICIC_ACID,ZAFIRLUKAST,BUDESONIDE,FENOTEROL,EPHEDRINE,FLUNISOLIDE,TIOTROPIUM_BROMIDE,PROCATEROL,NOREPINEP…
P01	ANTIPROTOZOALS	65	33	0.431976	0.914408	0.999994	1	1	HYDROQUININE,HALOFANTRINE,CHLOROQUINE,TENONITROZOLE,ARTEMETHER,EMETINE,SURAMIN_SODIUM,PENTAMIDINE_ISETHIONATE,NITAZOXANIDE,ATOVAQUONE,ARTENIMOL,ARTEMISININ,NITROFURAL,CHLORQUINALDOL,HYDROXYCHLOROQUINE,TINIDAZOLE,PYRIMETHAMINE,BROXYQUINOLINE,PRIMAQUINE,PHANQUINONE,CLIOQUINOL,PROGUANIL,TRIMETREXATE,MELARSOPROL,METRONIDAZOLE,MEFLOQUINE,MILTEFOSINE,MEPACRINE,AMODIAQUINE,ARTESUNATE,FUMAGILLIN,DILOXANI…
P01A	AGENTS AGAINST AMOEBIASIS AND OTHER PROTOZOAL DISEASES	32	14	0.393602	0.91706	0.999994	1	1	TENONITROZOLE,EMETINE,NITAZOXANIDE,ATOVAQUONE,CHLORQUINALDOL,TINIDAZOLE,BROXYQUINOLINE,PHANQUINONE,CLIOQUINOL,TRIMETREXATE,METRONIDAZOLE,MEPACRINE,FUMAGILLIN,DILOXANIDE,
M01	ANTIINFLAMMATORY AND ANTIRHEUMATIC PRODUCTS	90	56	0.446545	0.920939	0.999994	1	1	FENOPROFEN,MOFEBUTAZONE,BENZYDAMINE,PARECOXIB,AURANOFIN,OXYPHENBUTAZONE,NAPROXEN,ACECLOFENAC,TENOXICAM,ZOMEPIRAC,NIFLUMIC_ACID,OXAPROZIN,PROGLUMETACIN,ETORICOXIB,ROFECOXIB,TOLMETIN,NIMESULIDE,FLURBIPROFEN,FLUFENAMIC_ACID,DEXKETOPROFEN,FEPRAZONE,SUPROFEN,TIAPROFENIC_ACID,MECLOFENAMIC_ACID,TOLFENAMIC_ACID,KETOPROFEN,VALDECOXIB,DICLOFENAC,DEXIBUPROFEN,OXAMETACIN;LORNOXICAM;PIRPROFEN;NAPROXCINOD;NEPA…
A01AB	ANTIINFECTIVES AND ANTISEPTICS FOR LOCAL ORAL TREATMENT	21	17	0.399475	0.925577	0.999994	1	1	ROLITETRACYCLINE,CHLORTETRACYCLINE,HYDROGEN_PEROXIDE,AMPHOTERICIN_B,OXYTETRACYCLINE,CLOTRIMAZOLE,BROXYQUINOLINE,TETRACYCLINE,DOXYCYCLINE,HEXETIDINE,MICONAZOLE,METRONIDAZOLE,CHLORHEXIDINE,DIIODOHYDROXYQUINOLINE,NEOMYCIN,OXYQUINOLINE,MINOCYCLINE,
N02	ANALGESICS	115	39	0.433766	0.926629	0.999994	1	1	ENFLURANE;METHOXYFLURANE,CLONIDINE,TAPENTADOL,APOMORPHINE,MORPHINE,NEFOPAM,NIFENAZONE,DIFLUNISAL,FENTANYL,DEZOCINE,PENTAZOCINE,MEPTAZINOL,DIAMORPHINE,DIHYDROERGOTAMINE,FLUPIRTINE,NALBUPHINE;NALMEFENE;NALORPHINE,ALVIMOPAN;HYDROCODONE;HYDROMORPHONE;PETHIDINE;PHENAZOCINE;BUTORPHANOL;LEVOMETHADONE,PHENAZONE,METAMIZOLE_SODIUM,ERGOTAMINE,BUPRENORPHINE,GLAFENINE,AMINOPHENAZONE,SODIUM_SALICYLATE,LISURIDE…
N06AX	OTHER ANTIDEPRESSANTS	25	21	0.407261	0.930848	0.999994	1	1	BIFEMELANE,MINAPRINE,VENLAFAXINE,AGOMELATINE,BUPROPION,DULOXETINE,REBOXETINE,NOMIFENSINE,TRYPTOPHAN,DESVENLAFAXINE,ESKETAMINE,NEFAZODONE,VILAZODONE,MILNACIPRAN,TIANEPTINE,GEPIRONE,OXITRIPTAN,MIANSERIN,TRAZODONE,MIRTAZAPINE,VORTIOXETINE,
V04C	OTHER DIAGNOSTIC AGENTS	32	12	0.376086	0.932236	0.999994	1	1	MAGNESIUM_SULFATE,METHYLTHIONINIUM_CHLORIDE,METYRAPONE,MANNITOL,FOLIC_ACID,SULFOBROMOPHTHALEIN,SORBITOL,PHENOLSULFONPHTHALEIN,BETAZOLE,TOLBUTAMIDE,INDIGO_CARMINE,SINCALIDE,
S01BC	ANTIINFLAMMATORY AGENTS, NON-STEROIDS	11	11	0.369177	0.934262	0.999994	1	1	PRANOPROFEN,OXYPHENBUTAZONE,FLURBIPROFEN,DICLOFENAC,OXAMETACIN;LORNOXICAM;PIRPROFEN;NAPROXCINOD;NEPAFENAC,PIROXICAM,INDOMETACIN,ACETYLSALICYLIC_ACID,BROMFENAC,SALICYLIC_ACID,KETOROLAC,
R01	NASAL PREPARATIONS	55	30	0.415515	0.947209	0.999994	1	1	PHENYLPROPANOL,IPRATROPIUM_BROMIDE,ANTAZOLINE,LEVOCABASTINE,METIZOLINE,NAPHAZOLINE,FLUTICASONE;FLUTICASONE_FUROATE,TETRYZOLINE,OXYMETAZOLINE,SPAGLUMIC_ACID,CROMOGLICIC_ACID,PHENYLEPHRINE,BUDESONIDE,EPHEDRINE,FLUNISOLIDE,NOREPINEPHRINE,BETAMETHASONE,AZELASTINE,FLUTICASONE,PREDNISOLONE,EPINEPHRINE,TRAMAZOLINE;APRACLONIDINE,MOMETASONE,TRIAMCINOLONE,PSEUDOEPHEDRINE,BECLOMETASONE,DEXAMETHASONE,METHYLP…
P03	ECTOPARASITICIDES, INCL. SCABICIDES, INSECTICIDES AND REPELLENTS	33	14	0.371903	0.952313	0.999994	1	1	CLOFENOTANE,BENZYL_BENZOATE,DIBUTYLPHTHALATE,CYFLUTHRIN,MALATHION,THIRAM,DIETHYLTOLUAMIDE,TETRAMETHRIN,DISULFIRAM,PHENOTHRIN,PERMETHRIN,DECAMETHRIN,CYPERMETHRIN,LINDANE,
N06A	ANTIDEPRESSANTS	63	47	0.430338	0.953516	0.999994	1	1	DIBENZEPIN,BIFEMELANE,MINAPRINE,LOFEPRAMINE,VENLAFAXINE,AMITRIPTYLINE,AGOMELATINE,BUPROPION,DULOXETINE,REBOXETINE,IMIPRAMINE,CLOMIPRAMINE,DOSULEPIN,OTILONIUM_BROMIDE;MOXAVERINE;MOSAPRAMINE;BUTRIPTYLINE,DESIPRAMINE,ISOCARBOXAZID,NORTRIPTYLINE,TRIMIPRAMINE,NOMIFENSINE,PHENELZINE,TRYPTOPHAN,MAPROTILINE,DOXEPIN,DESVENLAFAXINE,ESKETAMINE,PROTRIPTYLINE,ZIMELDINE,TRANYLCYPROMINE,PAROXETINE,FLUOXETINE,NE…
D01AC	IMIDAZOLE AND TRIAZOLE DERIVATIVES	22	14	0.363243	0.962523	0.999994	1	1	ECONAZOLE,OXICONAZOLE,TIOCONAZOLE,CLOTRIMAZOLE,ISOCONAZOLE,FLUCONAZOLE,SULCONAZOLE,BIFONAZOLE,TIABENDAZOLE,LULICONAZOLE,MICONAZOLE,SERTACONAZOLE,CHLORMIDAZOLE,KETOCONAZOLE,
A07	ANTIDIARRHEALS, INTESTINAL ANTIINFLAMMATORY/ANTIINFECTIVE AGENTS	58	25	0.397771	0.962844	0.999994	1	1	RACECADOTRIL,NYSTATIN,RIFAMYCIN,AMPHOTERICIN_B,RIFAXIMIN,SUCCINYLSULFATHIAZOLE,CROMOGLICIC_ACID,VANCOMYCIN,CALCIUM_COMPOUNDS,SULFASALAZINE,BUDESONIDE,SULFAGUANIDINE,BROXYQUINOLINE,MESALAZINE,BETAMETHASONE,PREDNISOLONE,PHTHALYLSULFATHIAZOLE,MICONAZOLE,LOPERAMIDE,BECLOMETASONE,NIFUROXAZIDE,NEOMYCIN,KAOLIN,METHYLPREDNISOLONE,PREDNISONE,
L01B	ANTIMETABOLITES	21	17	0.373821	0.965003	0.999994	1	1	AZACITIDINE,CLADRIBINE,DECITABINE,FLUOROURACIL,TIOGUANINE,CYTARABINE,TEGAFUR,PRALATREXATE,MERCAPTOPURINE,GEMCITABINE,CARMOFUR,FLUDARABINE,CLOFARABINE,PEMETREXED,METHOTREXATE,CAPECITABINE,RALTITREXED,
A01A	STOMATOLOGICAL PREPARATIONS	37	25	0.395606	0.965826	0.999994	1	1	ROLITETRACYCLINE,CHLORTETRACYCLINE,BENZYDAMINE,HYDROGEN_PEROXIDE,AMPHOTERICIN_B,AMLEXANOX,OXYTETRACYCLINE,SODIUM_FLUORIDE,CLOTRIMAZOLE,BROXYQUINOLINE,TETRACYCLINE,DOXYCYCLINE,NOREPINEPHRINE,HEXETIDINE,MICONAZOLE,EPINEPHRINE,METRONIDAZOLE,ACETYLSALICYLIC_ACID,TRIAMCINOLONE,CHLORHEXIDINE,DEXAMETHASONE,DIIODOHYDROXYQUINOLINE,NEOMYCIN,OXYQUINOLINE,MINOCYCLINE,
L01XE	PROTEIN KINASE INHIBITORS	32	30	0.403585	0.967634	0.999994	1	1	RUXOLITINIB,LENVATINIB,GEFITINIB,MASITINIB,CERITINIB,ERLOTINIB,NINTEDANIB,CRIZOTINIB,REGORAFENIB,IBRUTINIB,IMATINIB,PALBOCICLIB,DASATINIB,TRAMETINIB,CABOZANTINIB,SORAFENIB,PONATINIB,NILOTINIB,VANDETANIB,BOSUTINIB,TIVOZANIB,PAZOPANIB,SUNITINIB,EVEROLIMUS,AXITINIB,VEMURAFENIB,AFATINIB,LAPATINIB,DABRAFENIB,CEDIRANIB,
L01X	OTHER ANTINEOPLASTIC AGENTS	101	59	0.430949	0.969493	0.999994	1	1	IRINOTECAN,RUXOLITINIB,LENVATINIB,GEFITINIB,ALTRETAMINE,MASITINIB,AMINOLEVULINIC_ACID,CARFILZOMIB,CERITINIB,VISMODEGIB,ERLOTINIB,LONIDAMINE,MITOTANE,NINTEDANIB,CRIZOTINIB,REGORAFENIB,IBRUTINIB,IDELALISIB,IMATINIB,ANAGRELIDE,PALBOCICLIB,VORINOSTAT,DASATINIB,TOPOTECAN,TRETINOIN,BELINOSTAT,TRAMETINIB,ISOTRETINOIN,ROMIDEPSIN,PENTOSTATIN,PANOBINOSTAT,IXAZOMIB,CARBOPLATIN,ESTRAMUSTINE,ERIBULIN,CABOZANT…
R01A	DECONGESTANTS AND OTHER NASAL PREPARATIONS FOR TOPICAL USE	50	29	0.396878	0.973903	0.999994	1	1	IPRATROPIUM_BROMIDE,ANTAZOLINE,LEVOCABASTINE,METIZOLINE,NAPHAZOLINE,FLUTICASONE;FLUTICASONE_FUROATE,TETRYZOLINE,OXYMETAZOLINE,SPAGLUMIC_ACID,CROMOGLICIC_ACID,PHENYLEPHRINE,BUDESONIDE,EPHEDRINE,FLUNISOLIDE,NOREPINEPHRINE,BETAMETHASONE,AZELASTINE,FLUTICASONE,PREDNISOLONE,EPINEPHRINE,TRAMAZOLINE;APRACLONIDINE,MOMETASONE,TRIAMCINOLONE,PSEUDOEPHEDRINE,BECLOMETASONE,DEXAMETHASONE,METHYLPREDNISOLONE,CIC…
G01A	ANTIINFECTIVES AND ANTISEPTICS, EXCL. COMBINATIONS WITH CORTICOSTEROIDS	55	28	0.393276	0.975819	0.999994	1	1	NYSTATIN,FURAZOLIDONE,ECONAZOLE,AMPHOTERICIN_B,OXICONAZOLE,OXYTETRACYCLINE,LACTIC_ACID,CHLORQUINALDOL,TERCONAZOLE,TIOCONAZOLE,CLOTRIMAZOLE,ISOCONAZOLE,BROXYQUINOLINE,BUTOCONAZOLE,CLIOQUINOL,ACETIC_ACID,CICLOPIROX,CLINDAMYCIN,HEXETIDINE,MICONAZOLE,METRONIDAZOLE,DEQUALINIUM,SERTACONAZOLE,CHLORAMPHENICOL,DIIODOHYDROXYQUINOLINE,KETOCONAZOLE,OXYQUINOLINE,ASCORBIC_ACID_VIT_C,
C05	VASOPROTECTIVES	48	27	0.388684	0.978367	0.999994	1	1	PHENOL,LIDOCAINE,PRAMOCAINE,POLIDOCANOL,MYCOPHENOL,BENZOCAINE,OXETACAINE,TETRACAINE,TRIBENOSIDE,OXYBUPROCAINE,FLUOCINONIDE,CINCHOCAINE,BETAMETHASONE,DIOSMIN,DILTIAZEM,FLUOROMETHOLONE,PREDNISOLONE,RUTOSIDE,PHENOLSULFONPHTHALEIN,TRIAMCINOLONE,GLYCERYL_TRINITRATE,DEXAMETHASONE,PHENOLPHTHALEIN,METHYLPREDNISOLONE,FLUOCINOLONE_ACETONIDE,PROCAINE,ISOSORBIDE_DINITRATE,
L04A	IMMUNOSUPPRESSANTS	50	20	0.369752	0.978868	0.999994	1	1	APREMILAST,MYCOPHENOL,ANAKINRA,CLADRIBINE,TERIFLUNOMIDE,CICLOSPORIN,POMALIDOMIDE,THALIDOMIDE,TOFACITINIB,SIROLIMUS,PIRFENIDONE,TACROLIMUS,FINGOLIMOD,DIMETHYL_FUMARATE,TEMSIROLIMUS,EVEROLIMUS,METHOTREXATE,LEFLUNOMIDE,AZATHIOPRINE,LENALIDOMIDE,
G03D	PROGESTOGENS	18	13	0.332489	0.982169	0.999994	1	1	ETHISTERONE,MEGESTROL,DIENOGEST,LYNESTRENOL,ETYNODIOL,PROGESTERONE,NORETHISTERONE,MEDROXYPROGESTERONE,ETONOGESTREL;HYDROXYPROGESTERONE,DYDROGESTERONE,PROMEGESTONE,ALLYLESTRENOL,CHLORMADINONE,
G03C	ESTROGENS	14	10	0.298761	0.986505	0.999994	1	1	DIENESTROL,CONJUGATED_ESTROGENS,MOXESTROL,TIBOLONE,ESTRADIOL,DIETHYLSTILBESTROL,ETHINYLESTRADIOL,ESTRIOL,CHLOROTRIANISENE,ESTRONE,
C05A	AGENTS FOR TREATMENT OF HEMORRHOIDS AND ANAL FISSURES FOR TOPICAL USE	24	20	0.35691	0.987155	0.999994	1	1	LIDOCAINE,PRAMOCAINE,BENZOCAINE,OXETACAINE,TETRACAINE,TRIBENOSIDE,OXYBUPROCAINE,FLUOCINONIDE,CINCHOCAINE,BETAMETHASONE,DILTIAZEM,FLUOROMETHOLONE,PREDNISOLONE,TRIAMCINOLONE,GLYCERYL_TRINITRATE,DEXAMETHASONE,METHYLPREDNISOLONE,FLUOCINOLONE_ACETONIDE,PROCAINE,ISOSORBIDE_DINITRATE,
R03C	ADRENERGICS FOR SYSTEMIC USE	20	12	0.30628	0.990168	0.999994	1	1	ORCIPRENALINE,SALBUTAMOL,FENOTEROL,EPHEDRINE,PROCATEROL,TERBUTALINE,ISOPRENALINE,ISOETARINE,BAMBUTEROL,CLENBUTEROL,TULOBUTEROL,PSEUDOEPHEDRINE,
D07AC	CORTICOSTEROIDS, POTENT (GROUP III)	20	14	0.317238	0.99132	0.999994	1	1	DIFLORASONE,FLUTICASONE;FLUTICASONE_FUROATE,FLUOCINONIDE,BUDESONIDE,PREDNICARBATE,BETAMETHASONE,DIFLUPREDNATE,FLUTICASONE,FLUDROXYCORTIDE,MOMETASONE,BECLOMETASONE,AMCINONIDE,FLUOCINOLONE_ACETONIDE,DESOXIMETASONE,
R03AC	SELECTIVE BETA-2-ADRENORECEPTOR AGONISTS	18	11	0.291247	0.991934	0.999994	1	1	SALMETEROL,SALBUTAMOL,FENOTEROL,PROCATEROL,FORMOTEROL,TERBUTALINE,ISOETARINE,CLENBUTEROL,BUPRANOLOL;MIRABEGRON;INDACATEROL,TULOBUTEROL,OLODATEROL,
H02A	CORTICOSTEROIDS FOR SYSTEMIC USE, PLAIN	19	15	0.313364	0.994057	0.999994	1	1	HYDROCORTISONE,DESOXYCORTONE,CORTISONE,ALDOSTERONE,DEFLAZACORT,BETAMETHASONE,PREDNISOLONE,TRIAMCINOLONE,RIMEXOLONE,DEXAMETHASONE,FLUDROCORTISONE,PREDNYLIDENE,METHYLPREDNISOLONE,HYDROCORTISONE_BUTYRATE,PREDNISONE,
H02	CORTICOSTEROIDS FOR SYSTEMIC USE	21	16	0.318897	0.994162	0.999994	1	1	HYDROCORTISONE,DESOXYCORTONE,CORTISONE,ALDOSTERONE,DEFLAZACORT,TRILOSTANE,BETAMETHASONE,PREDNISOLONE,TRIAMCINOLONE,RIMEXOLONE,DEXAMETHASONE,FLUDROCORTISONE,PREDNYLIDENE,METHYLPREDNISOLONE,HYDROCORTISONE_BUTYRATE,PREDNISONE,
R03A	ADRENERGICS, INHALANTS	38	15	0.304933	0.995716	0.999994	1	1	SALMETEROL,ORCIPRENALINE,SALBUTAMOL,FENOTEROL,PROCATEROL,NOREPINEPHRINE,FORMOTEROL,TERBUTALINE,ISOPRENALINE,ISOETARINE,EPINEPHRINE,CLENBUTEROL,BUPRANOLOL;MIRABEGRON;INDACATEROL,TULOBUTEROL,OLODATEROL,
R01AD	CORTICOSTEROIDS	17	12	0.251793	0.998602	0.999994	1	1	FLUTICASONE;FLUTICASONE_FUROATE,BUDESONIDE,FLUNISOLIDE,BETAMETHASONE,FLUTICASONE,PREDNISOLONE,MOMETASONE,TRIAMCINOLONE,BECLOMETASONE,DEXAMETHASONE,METHYLPREDNISOLONE,CICLESONIDE,
S01BA	CORTICOSTEROIDS, PLAIN	15	16	0.282187	0.998789	0.999994	1	1	HYDROCORTISONE,MEDRYSONE,CORTISONE,BUDESONIDE,BETAMETHASONE,ALCLOMETASONE,FLUOROMETHOLONE,PREDNISOLONE,TRIAMCINOLONE,RIMEXOLONE,DEXAMETHASONE,FLUDROCORTISONE,METHYLPREDNISOLONE,FLUOCINOLONE_ACETONIDE,HYDROCORTISONE_BUTYRATE,DESONIDE,
H02AB	GLUCOCORTICOIDS	16	13	0.250953	0.999104	0.999994	1	1	HYDROCORTISONE,CORTISONE,DEFLAZACORT,BETAMETHASONE,PREDNISOLONE,TRIAMCINOLONE,RIMEXOLONE,DEXAMETHASONE,FLUDROCORTISONE,PREDNYLIDENE,METHYLPREDNISOLONE,HYDROCORTISONE_BUTYRATE,PREDNISONE,
G03	SEX HORMONES AND MODULATORS OF THE GENITAL SYSTEM	108	40	0.358556	0.999154	0.999994	1	1	LEVONORGESTREL,ETHISTERONE,DANAZOL,DESOGESTREL,MEGESTROL,RALOXIFENE,DIENESTROL,DROSPIRENONE,DIENOGEST,LYNESTRENOL,CONJUGATED_ESTROGENS,BAZEDOXIFENE,ETYNODIOL,PRASTERONE,OSPEMIFENE,MOXESTROL,CLOMIFENE,METHYLTESTOSTERONE;GESTRINONE,TESTOSTERONE,TIBOLONE,ESTRADIOL,PROGESTERONE,DIETHYLSTILBESTROL,ETHINYLESTRADIOL,CYPROTERONE,ESTRIOL,CHLOROTRIANISENE,NORETHISTERONE,MEDROXYPROGESTERONE,LASOFOXIFENE;FOS…
N02C	ANTIMIGRAINE PREPARATIONS	20	12	0.229683	0.999435	0.999994	1	1	CLONIDINE,DIHYDROERGOTAMINE,ERGOTAMINE,LISURIDE,TRAMAZOLINE;APRACLONIDINE,PIZOTIFEN,SUMATRIPTAN,ZOLMITRIPTAN,NARATRIPTAN;RIZATRIPTAN;ELETRIPTAN,METHYSERGIDE,FROVATRIPTAN,ALMOTRIPTAN,
S01B	ANTIINFLAMMATORY AGENTS	30	27	0.317628	0.999535	0.999994	1	1	PRANOPROFEN,HYDROCORTISONE,MEDRYSONE,CORTISONE,OXYPHENBUTAZONE,FLURBIPROFEN,DICLOFENAC,OXAMETACIN;LORNOXICAM;PIRPROFEN;NAPROXCINOD;NEPAFENAC,BUDESONIDE,PIROXICAM,BETAMETHASONE,ALCLOMETASONE,FLUOROMETHOLONE,PREDNISOLONE,INDOMETACIN,ACETYLSALICYLIC_ACID,TRIAMCINOLONE,RIMEXOLONE,DEXAMETHASONE,FLUDROCORTISONE,METHYLPREDNISOLONE,BROMFENAC,FLUOCINOLONE_ACETONIDE,HYDROCORTISONE_BUTYRATE,SALICYLIC_ACID,K…
D07	CORTICOSTEROIDS, DERMATOLOGICAL PREPARATIONS	64	24	0.25019	0.99999	0.999994	1	1	DIFLORASONE,FLUTICASONE;FLUTICASONE_FUROATE,FLUOCINONIDE,BUDESONIDE,PREDNICARBATE,BETAMETHASONE,DIFLUPREDNATE,HALCINONIDE,FLUTICASONE,FLUDROXYCORTIDE,ALCLOMETASONE,FLUOROMETHOLONE,PREDNISOLONE,MOMETASONE,FLUMETASONE,TRIAMCINOLONE,CLOBETASOL,BECLOMETASONE,DEXAMETHASONE,AMCINONIDE,METHYLPREDNISOLONE,FLUOCINOLONE_ACETONIDE,DESOXIMETASONE,DESONIDE,
D07A	CORTICOSTEROIDS, PLAIN	39	24	0.25019	0.99999	0.999994	1	1	DIFLORASONE,FLUTICASONE;FLUTICASONE_FUROATE,FLUOCINONIDE,BUDESONIDE,PREDNICARBATE,BETAMETHASONE,DIFLUPREDNATE,HALCINONIDE,FLUTICASONE,FLUDROXYCORTIDE,ALCLOMETASONE,FLUOROMETHOLONE,PREDNISOLONE,MOMETASONE,FLUMETASONE,TRIAMCINOLONE,CLOBETASOL,BECLOMETASONE,DEXAMETHASONE,AMCINONIDE,METHYLPREDNISOLONE,FLUOCINOLONE_ACETONIDE,DESOXIMETASONE,DESONIDE,
N05A	ANTIPSYCHOTICS	66	55	0.33324	0.999994	0.999994	1	1	CLOPENTHIXOL,ACEPROMAZINE,MOLINDONE,SULPIRIDE,MESORIDAZINE,CLOTIAPINE,THIORIDAZINE,CYAMEMAZINE,OTILONIUM_BROMIDE;MOXAVERINE;MOSAPRAMINE;BUTRIPTYLINE,BENPERIDOL,CHLORPROTHIXENE,PERICIAZINE,HALOPERIDOL,PENFLURIDOL,LEVOSULPIRIDE,CHLORPROETHAZINE;MOPERONE,PROCHLORPERAZINE,LITHIUM,CARIPRAZINE,MELPERONE,FLUANISONE,SULTOPRIDE,PERPHENAZINE,LEVOMEPROMAZINE,BROMPERIDOL,OLANZAPINE,LOXAPINE,TRIFLUPERIDOL,TIA…
Abbreviations: Code, Initial part of the World Health Organisation Anatomical Therapeutic Chemical classification of drugs; Name, Drug class name; N, Number of drugs in the class (NOT limited to those in the drug target analysis); NFound, Number of targets in the drug class (limited to those in the drug target analysis); AUC, Area under the receiver operating characteristic curve; q_valueBH, Benj…
aAnalyzed using the two-sided z-test. Bolded where p < 0.05 (p-Value column) or FDR q-value < 0.05 (q_value columns).
