# Supplementary material for: Genetic architecture distinguishes tinnitus from hearing loss
Source: Nat Commun. 2024 Jan 19;15:614. doi: 10.1038/s41467-024-44842-x (PMC10799010; doi:10.1038/s41467-024-44842-x)
Supplement: Supplementary file 17 — Supplementary Data 14 [file 41467_2024_44842_MOESM17_ESM.xlsx]

## Sheet: 14 Drug-set
Supplementary Data 14: Drug-set enrichment analyses for nominally significant drug-sets. Each set represents all genes targeted by that drug.
CODE	DRUG	NGENES	p-Valuea	q_valueBHa	q_valueBYa	p-Value BFa	GENES
N05CF02	ZOLPIDEM	6	0.00042998	0.334847	1	0.659589	GABRA1,GABRA2,GABRB1,GABRB2,GABRB3,GABRG2,
N05CA04	BARBITAL	5	0.00058708	0.334847	1	0.900581	CHRNA4,CHRNA7,GABRA1,GABRA2,GABRA5,
C01BD01	AMIODARONE	556	0.00065485	0.334847	1	1	ABCB1,ABCB11,ABCC11,ABL1,ACACA,ACOT8,ACSF3,ACTR3B,ACVR1B,ACYP1,ADORA3,ADRA2A,ADRB1,ADRB2,AGT,AHNAK,AKR1C1,ALAS1,ALB,ALG12,ALG2,ALK,AMIGO1,ANXA4,AP1S1,ARC,ARHGAP15,ARHGAP35,ARHGAP9,ARHGEF10L,ARHGEF7,ARID5A,ARMC9,ARPC4,ASAH1,ASB7,ASNS,ATF3,ATF4,ATF6B,ATG7,ATOH1,BAG1,BAIAP2L1,BAX,BBOX1,BCL2,BCL2L11,BHLHE40,BMP2K,BOLA2,BOLL,BRPF1,BSG,C2CD4B,CAMK2A,CAPN11,CAPN3,CARD9,CASKIN2,CASP3,CASP7,CASP9,CAV3,CCD…
N05BA09	CLOBAZAM	16	0.0014599	0.426341	1	1	F2,GABRA1,GABRA2,GABRA4,GABRA5,GABRA6,GABRB1,GABRB2,GABRB3,GABRD,GABRG1,GABRG2,GABRG3,GABRP,SELE,SERPINC1,
D11AC03	SELENIUM_COMPOUNDS	1455	0.0016206	0.426341	1	1	AAMP,AASS,AATF,ABCA7,ABCA9,ABCF3,ABHD17A,ABHD2,ABR,ACAA2,ACADS,ACIN1,ACKR4,ACO2,ACOT2,ACP1,ACTB,ACTG1,ACTN1,ACTN4,ACTR1A,ACTR1B,ACY1,ADAMTS5,ADAP1,ADCY2,ADCY6,ADD1,ADD3,ADH1B,ADORA2A,ADRA2C,ADRM1,AGPAT2,AGRN,AIM1L,AIMP1,AIP,AK1,AK2,AK3,AKAP13,AKT1,ALAS1,ALCAM,ALDH4A1,ALDOA,ALG3,ALG9,ALS2CL,AMPD3,AMY2A,ANAPC15,ANGPT1,ANK3,ANKRA2,ANKRD30B,ANP32B,ANPEP,AP1B1,AP1M2,AP2A2,AP2M1,AP2S1,APC,APEH,APLP2,AP…
N05CF01,N05CF04	ESZOPICLONE	14	0.0019147	0.426341	1	1	GABRA1,GABRA2,GABRA4,GABRA5,GABRA6,GABRB1,GABRB2,GABRB3,GABRD,GABRG1,GABRG2,GABRG3,GABRP,SLC5A7,
M03BX07,N03AA30,N05BA05,N05BA11,N05BA13,N05BA21,N05CA07,N05CD05,N05CD10,N05CE01,N05CE02,N05CM08	TETRAZEPAM,METHARBITAL,POTASSIUM_CLORAZEPATE,PRAZEPAM,HALAZEPAM,CLOTIAZEPAM,TALBUTAL,TRIAZOLAM,QUAZEPAM,GLUTETHIMIDE,METHYPRYLON,ETHCHLORVYNOL	13	0.0025828	0.426341	1	1	GABRA1,GABRA2,GABRA4,GABRA5,GABRA6,GABRB1,GABRB2,GABRB3,GABRD,GABRG1,GABRG2,GABRG3,GABRP,
C04AB02,M02AX02	TOLAZOLINE	318	0.0031247	0.426341	1	1	AAK1,ABAT,ABCC10,ABCC6,ABI1,ACOX3,ADAM28,ADAMTS2,ADCY8,ADRA2A,ADRA2B,ADRA2C,AFF3,AHI1,ALPP,AMACR,ANKRD12,ANKRD53,API5,APOB,APOH,ARAP2,ARHGDIA,ARHGEF40,ARMC8,ATP5S,ATXN1,AZGP1,BCL2L1,BFSP1,BICD2,BMP8A,BTN3A3,C14orf1,C1QTNF3,C3orf52,C9orf114,CACFD1,CACNA1G,CALR,CALY,CASS4,CC2D1A,CCL5,CD1D,CEACAM7,CENPF,CEP350,CEP68,CEP76,CFTR,CHI3L1,CHI3L2,CHTOP,CKM,CNOT3,COL14A1,COL4A3,COL6A1,COPS8,CPD,CSHL1,CXCL1…
J01DB03	CEFALOTIN	112	0.0031781	0.426341	1	1	ADRBK1,AMD1,ANXA4,AP3B1,ASAH1,ATP13A1,BAG2,BAX,BMI1,C9orf9,CACNB4,CALD1,CALU,CASP3,CC2D1A,CDK9,CEP112,CLPTM1,COMMD10,COMMD3-BMI1,CTDSP1,DDX19A,DDX31,DMP1,DUSP4,ECT2,EEA1,ELP5,ESR1,FGFR2,GABBR2,GGA2,GLOD4,GMCL1,GRM8,IFT74,IL1RN,ILF3,KCND3,KPNA1,KRIT1,LACTB2,LAMB4,LIMD1,LSM5,MARCH7,MAT2A,MBNL1,METTL13,MIA3,MINA,MTMR7,MUC5AC,MUC5B,MYL9,NADK,NF2,NKX2-1,NOTCH2,NRAS,OPA1,PBRM1,PDE4D,PHF2,PHF3,PNO1,POLH…
C01CA09	METARAMINOL	14	0.0033435	0.426341	1	1	ADRB2,ANP32A,CACNA1A,CD55,CSGALNACT1,DMBT1,DUSP1,GBX2,IL11,ISG20,PTGES,SERPINE1,SMOX,STC1,
J01DD06	LATAMOXEF	2401	0.0036553	0.426341	1	1	AAAS,AAGAB,AAK1,AAMP,AAR2,AARSD1,AASS,ABAT,ABCA4,ABCB1,ABCB11,ABCB4,ABCC1,ABCC10,ABCC5,ABCC6,ABCF2,ABHD14A-ACY1,ABHD6,ABHD8,ABI1,ACACA,ACO1,ACOT1,ACOT13,ACOT2,ACOT7,ACOT8,ACOX1,ACOX3,ACTL6B,ACTN2,ACVR1B,ACVRL1,ACY1,ADAM10,ADAM12,ADAM2,ADAM22,ADAM28,ADAM8,ADAMTS8,ADAMTSL2,ADARB2,ADAT1,ADCY8,ADD1,ADGB,ADH5,ADIRF,ADO,ADPRM,ADRA1A,ADRA1D,ADRB1,ADRBK2,ADSS,AFAP1,AFF3,AFG3L2,AGA,AGBL3,AGK,AGL,AGO1,AGO3…
N06BX12	ACETYLCARNITINE	2	0.0041969	0.426341	1	1	PPARGC1A,SNCA,
D05AC01	DITHRANOL	2	0.0043705	0.426341	1	1	HPN,TAAR1,
N05CD07,N05CM01,N05CM02	TEMAZEPAM,METHAQUALONE,CLOMETHIAZOLE	14	0.0047331	0.426341	1	1	GABRA1,GABRA2,GABRA4,GABRA5,GABRA6,GABRB1,GABRB2,GABRB3,GABRD,GABRG1,GABRG2,GABRG3,GABRP,LMNA,
N05CD04	ESTAZOLAM	16	0.0050965	0.426341	1	1	AKR1C1,AKR1C2,AKR1C3,GABRA1,GABRA2,GABRA4,GABRA5,GABRA6,GABRB1,GABRB2,GABRB3,GABRD,GABRG1,GABRG2,GABRG3,GABRP,
H03BA02	PROPYLTHIOURACIL	51	0.0052411	0.426341	1	1	ADRA1D,AP1S1,ATM,CCL2,CCL5,CEACAM7,CTSB,DIO1,DMP1,FCGR2B,FGF8,FLT3LG,FRMD4B,GRM8,HOXD10,ID2,ID3,IL2,ITGB5,KLF9,LILRB2,LMNA,LRP2,MAGI2,MPO,NPIPB11,NPIPB4,PBOV1,PBRM1,PDLIM5,PHF2,PKD2L2,POLH,PRB1,PTGER3,RARB,RCC1,SLC11A1,SLC16A3,SLC35E3,SMEK1,SPAG8,TBX3,TG,TJP3,TNP1,TPO,XYLB,ZC3H7B,ZNF440,ZNF676,
B05XA04,G04BA01	AMMONIUM_CHLORIDE	3	0.0055159	0.426341	1	1	MEF2D,NADSYN1,SNCA,
N05BA06	LORAZEPAM	14	0.0058255	0.426341	1	1	GABRA1,GABRA2,GABRA4,GABRA5,GABRA6,GABRB1,GABRB2,GABRB3,GABRD,GABRG1,GABRG2,GABRG3,GABRP,GPR68,
C07AB04	ACEBUTOLOL	5	0.0065901	0.426341	1	1	ADRB1,FOS,NPM3,RAD23B,REN,
V03AB09	DIMERCAPROL	4	0.0066977	0.426341	1	1	ALAD,ALDH1A1,APP,TYR,
L01XX19	IRINOTECAN	2236	0.006715	0.426341	1	1	AAR2,AATF,ABCB6,ABCC1,ABCE1,ABCF2,ABCG1,ABHD14A,ABHD4,ABI1,ABI3BP,ABL1,ACAA1,ACAD8,ACAP2,ACHE,ACKR3,ACSL3,ACTA2,ACTR6,ACVR1,ADAMTS1,ADARB1,ADCK3,ADCY1,ADCY9,ADD3,ADIPOR2,ADM,ADNP,ADNP2,ADO,ADORA2B,ADPRM,ADRA2C,ADSS,AEN,AFF1,AFTPH,AGAP1,AGFG1,AGO3,AHCTF1,AHI1,AHNAK2,AIM1,AK1,AKAP11,AKAP13,AKAP2,AKAP8,AKAP8L,AKAP9,AKIP1,ALDH1A3,ALDH4A1,ALDOC,ALMS1,AMACR,AMBRA1,AMH,AMIGO2,AMOTL2,AMPD2,AMPD3,ANAPC10,…
N01AB07	DESFLURANE	21	0.0067842	0.426341	1	1	AVP,GABRA1,GABRA2,GABRA4,GABRA5,GABRA6,GABRB1,GABRB2,GABRB3,GABRD,GABRG1,GABRG2,GABRG3,GABRP,GLRA1,GLRB,ICAM1,REN,SELE,TNF,VCAM1,
V03AB20	COPPER_SULFATE	5444	0.0067989	0.426341	1	1	See bottom
N01AX07	ETOMIDATE	17	0.006965	0.426341	1	1	CYP11B1,CYP11B2,CYP3A4,GABRA1,GABRA2,GABRA4,GABRA5,GABRA6,GABRB1,GABRB2,GABRB3,GABRD,GABRG1,GABRG2,GABRG3,GABRP,LMNA,
V03AB25	FLUMAZENIL	17	0.0069703	0.426341	1	1	BLM,GABRA1,GABRA2,GABRA4,GABRA5,GABRA6,GABRB1,GABRB2,GABRB3,GABRD,GABRG1,GABRG2,GABRG3,GABRP,IL1B,NFE2L2,TSHR,
N03AE01	CLONAZEPAM	14	0.00727	0.426341	1	1	GABRA1,GABRA2,GABRA4,GABRA5,GABRA6,GABRB1,GABRB2,GABRB3,GABRD,GABRG1,GABRG2,GABRG3,GABRP,NR1I2,
N01AB04,N02BG09	ENFLURANE,METHOXYFLURANE	16	0.0078517	0.426341	1	1	GABBR1,GABRA1,GABRA2,GABRA4,GABRA5,GABRA6,GABRB1,GABRB2,GABRB3,GABRD,GABRG1,GABRG2,GABRG3,GABRP,GLRA1,GLRB,
S01FA04	CYCLOPENTOLATE	8	0.0079092	0.426341	1	1	APP,ATXN7L3B,CTSZ,HIRA,KIFC1,PPP3R1,RCC1,WSB1,
A06AH04,V03AB15	NALOXONE	48	0.0080599	0.426341	1	1	ADK,ADORA3,ATM,BAX,BCL2,C6orf106,CCL2,CCL5,CPD,CSTF2T,DDB2,EHD1,ETV4,EXOC5,IL6,ILF3,KLF7,LHB,MAPK1,MAPK3,MEX3D,NADK,NPPA,OPRD1,OPRK1,OPRM1,PABPN1,PICALM,POMC,PRPF4B,PTPRF,REN,SATB2,SCAMP1,SEC23A,SEC23IP,SGPP1,SMAD4,SMARCD2,SRC,TMED2,TNF,TP53,TRAFD1,TRRAP,TXLNA,UBA6,ZC3H7B,
N05CD01	FLURAZEPAM	3	0.0087947	0.433294	1	1	GABRA1,GABRB2,GABRG2,
M03AC02	GALLAMINE	2	0.0093106	0.433294	1	1	CHRM2,CHRNA1,
N05BA02	CHLORDIAZEPOXIDE	14	0.0094659	0.433294	1	1	ABCB11,GABRA1,GABRA2,GABRA4,GABRA5,GABRA6,GABRB1,GABRB2,GABRB3,GABRD,GABRG1,GABRG2,GABRG3,GABRP,
R07AB05	BEMEGRIDE	10	0.00963	0.433294	1	1	ATXN7L3B,BAX,GABRA1,GABRB2,GABRG2,IFI27,IFI6,ISG15,RPS11,XRCC2,
J01CA01,S01AA19	PIVAMPICILLIN	24	0.0097355	0.433294	1	1	ADAMTS2,AKAP5,CPM,DMP1,HSPA4,IER3,IL6ST,KCNJ13,LAMP5,LILRB2,MMP11,MUC5B,NR4A3,NUP160,PHLDA1,RBPMS,RCC1,RNASE2,SCAMP1,SMEK1,SPAG4,ZC3H7B,ZNF155,ZNF652,
N04BC02	PERGOLIDE	624	0.0098861	0.433294	1	1	ABCA1,ABCE1,ABCF2,ACACA,ACVR1,ADCK3,ADD3,ADRA1B,ADRA1D,ADRA2A,ADRA2B,ADRA2C,ADRB2,AGPAT5,AHSA1,AIMP2,AK2,AK4,AKAP1,AKAP13,AKAP2,ALAD,ALDH18A1,ALDH5A1,ALG3,AMD1,AMY1A,AMY1B,AMY1C,AMY2A,AMY2B,AMZ2,ANKRD10,ANXA1,ANXA2,APOBR,APOLD1,AREG,ARHGAP25,ARHGEF3,ARHGEF40,ARL4C,ARNT,ARRB2,ASAH1,ASF1B,ATAD3A,ATF5,ATXN1,AXL,B4GALT1,BAG2,BATF3,BAX,BAZ2B,BBS4,BCAT1,BCL11A,BCL2,BCL3,BCL6,BCS1L,BNIP3L,BOP1,BRD8,BRIX…
N05BC01	MEPROBAMATE	17	0.010297	0.438767	1	1	DHFR,GABRA1,GABRA2,GABRA4,GABRA5,GABRA6,GABRB1,GABRB2,GABRB3,GABRD,GABRG1,GABRG2,GABRG3,GABRP,LMNA,PDF,PRKCE,
N05BA01	DIAZEPAM	35	0.012089	0.501203	1	1	ADORA3,AKR1C1,AKR1C2,AKR1C3,AKR1C4,COL1A1,COL7A1,CYP3A4,FGF2,FGFR2,FMOD,GABRA1,GABRA2,GABRA4,GABRA5,GABRA6,GABRB1,GABRB2,GABRB3,GABRD,GABRG1,GABRG2,GABRG3,GABRP,ITGA5,ITGA6,NFKB1,NR1I2,RELA,TGFB3,TGFBR1,TGFBR2,TGFBR3,TNC,VTN,
N01AB06	ISOFLURANE	24	0.012693	0.512396	1	1	APP,AVP,BACE1,CASP3,GABBR1,GABRA1,GABRA2,GABRA4,GABRA5,GABRA6,GABRB1,GABRB2,GABRB3,GABRD,GABRG1,GABRG2,GABRG3,GABRP,GLRA1,GLRB,KCNK16,KCNK2,NCSTN,REN,
C02DC01,D11AX01	MINOXIDIL	552	0.013193	0.512962	1	1	AAK1,ABAT,ABCB1,ABCB4,ABCB6,ABCC5,ABCC6,ACKR3,ADAMTS8,ADAMTSL3,ADCY8,ADGB,ADPRM,ADRA1D,AFF1,AGMAT,AGO3,AIM2,AKAP1,AKAP5,ALDH6A1,ALDOB,ALMS1,ANAPC5,ANK2,ANKRD12,ANKRD53,AOC1,API5,APOD,ARHGDIA,ARHGEF10,ARHGEF26,ARMC8,ASAH1,ATP11A,ATP13A3,ATP2C1,ATP5S,ATRNL1,ATXN1,ATXN3,ATXN7L3B,AZGP1,BAZ1B,BICD1,BICD2,BIN2,BLVRA,BMP2K,BMP7,BMP8A,BRAP,BTN3A2,BTN3A3,C10orf88,C14orf1,C14orf105,C17orf85,C6orf10,CAAP1,C…
N05BA08	BROMAZEPAM	2	0.013724	0.512962	1	1	AKR1C3,GABRA2,
J01EA01	TRIMETHOPRIM	10	0.013812	0.512962	1	1	BLM,CBX1,COG5,CTSZ,CYP2C8,DHFR,IL6,NFKB1,PDF,TAF15,
A11HA05	BIOTIN	49	0.014351	0.512962	1	1	ABL1,AP1S1,ATP6V1A,CANX,CFDP1,CWF19L1,CXCL11,CYP1B1,EEF1D,EZH2,FKBP1A,HBA1,HERC4,HIRA,IDE,IL1B,ILF3,KIAA0100,KLHDC10,LAMP1,LIMD1,MEX3D,MLLT3,NCOR2,NOTCH2,NPIPB11,NPIPB4,PIP5K1A,PPARG,PPARGC1A,PSIP1,PTP4A1,PXN,RCC1,RIN1,RPL14,S100A7,S100A8,SKIL,SKP2,SLC16A3,STK16,TDRD1,TMED2,TMPRSS15,TPR,UBE4B,YWHAE,ZNF652,
N05CF03	ZALEPLON	4	0.014379	0.512962	1	1	GABRA1,GABRB1,GABRB2,GABRG2,
N05BA04	OXAZEPAM	15	0.015102	0.526511	1	1	ESR1,GABRA1,GABRA2,GABRA4,GABRA5,GABRA6,GABRB1,GABRB2,GABRB3,GABRD,GABRG1,GABRG2,GABRG3,GABRP,LMNA,
N01AX05	ALFAXALONE	3	0.015452	0.526742	1	1	GABRA1,GABRB3,GABRG2,
C07AB09	ESMOLOL	2	0.016168	0.538108	1	1	ADRB1,REN,
N03AD02	PHENSUXIMIDE	5	0.016487	0.538108	1	1	CACNA1G,CACNA1H,CACNA1I,CCNE2,SCAMP1,
G03AC03,G03AD01	LEVONORGESTREL	475	0.020651	0.659972	1	1	ABCB6,ABCF2,ABHD17B,ACOXL,ACTN1,ACTR2,ADCY10,ADIRF,ADPRM,ADRA1A,ADRA1D,ADRBK1,AGPS,AKAP2,ALDH5A1,ALDH6A1,ALDOB,AMD1,ANAPC5,ANKRD12,ANP32A,ANXA4,AP1S1,APOB,APP,APPBP2,ARHGAP28,ARHGEF26,ARL2BP,ARMC8,ASAH1,ASAP1,ATG5,ATP11A,ATP6V1A,ATP6V1D,ATP8B4,ATXN7L3B,AZGP1,BAG2,BAX,BAZ1B,BCAT1,BCL11A,BCL2L1,BCL2L2-PABPN1,BECN1,BICD2,BTBD7,C10orf2,C10orf88,C17orf85,C21orf33,C2orf42,C5AR1,C6orf62,C8ORF44-SGK3,C9o…
N03AX10	FELBAMATE	18	0.021352	0.668448	1	1	CYP2D6,GABRA1,GABRA2,GABRA4,GABRA6,GABRB1,GABRB2,GABRB3,GABRG2,GRIN1,GRIN2A,GRIN2B,GRIN2C,GRIN2D,GRIN3A,GRIN3B,NPSR1,PKM,
N05CF01	ZOPICLONE	9	0.022409	0.682299	1	1	GABRA1,GABRA5,GABRB2,GABRB3,GABRG2,GABRG3,MAPT,S1PR3,SLC5A7,
N03AC01,N03AD03	PARAMETHADIONE,MESUXIMIDE	3	0.022684	0.682299	1	1	CACNA1G,CACNA1H,CACNA1I,
C10AX01	DEXTROTHYROXINE	3	0.024423	0.699839	1	1	LMNA,THRA,THRB,
C08CA16	CLEVIDIPINE	3	0.024621	0.699839	1	1	CACNA1C,CACNA1D,CACNA1S,
L01DB02	DAUNORUBICIN	1733	0.025052	0.699839	1	1	ABCB1,ABCB6,ABCC5,ABCG2,ABHD4,ABL1,ABT1,ACBD3,ACKR3,ACTA2,ACVR1B,ACVR2A,ADA,ADH5,ADM,ADNP,ADNP2,ADO,AEN,AFF1,AGAP1,AGBL5,AGGF1,AGRN,AHCTF1,AHNAK2,AK1,AKAP2,AKAP8,AKAP8L,AKAP9,AKIP1,ALDH1A3,ALDH3B1,ALKBH1,ALMS1,AMD1,AMIGO2,AMOTL2,ANAPC10,ANKHD1,ANKHD1-EIF4EBP3,ANKLE2,ANKRA2,ANKRD12,ANKRD17,ANKRD46,ANKRD49,ANO1,ANP32A,ANXA1,ANXA2,ANXA4,APAF1,APBB2,APC,APEX1,APPBP2,APPL2,ARAP2,ARC,AREG,AREL1,ARF6,AR…
N04AB02	ORPHENADRINE_(CHLORIDE)	26	0.025092	0.699839	1	1	CHRM4,CHRM5,DRD3,GRIN1,GRIN2A,GRIN2B,GRIN2C,GRIN2D,GRIN3A,GRIN3B,HRH1,JUN,NAT1,NPSR1,RARA,SCN10A,SCN11A,SCN1A,SCN2A,SCN3A,SCN4A,SCN5A,SCN7A,SCN8A,SCN9A,SLC6A2,
A11HA02	PYRIDOXINE_(VIT_B6)	3	0.026644	0.729855	1	1	APP,PPARGC1A,TAF15,
J01DC11	CEFORANIDE	57	0.028799	0.737779	1	1	AKAP2,APLP2,APP,ARFGEF1,ASPH,ATM,ATP6V1A,CANX,CLIP1,DNAJB6,DSC2,EEF1D,EIF4B,EIF5B,EML4,EXOC5,HIST1H1D,IFI6,ILF3,KLHDC10,KRIT1,MACF1,MET,MSH6,NBPF12,NBPF15,NOTCH2,NPEPPS,NPM3,NUCKS1,PALM2-AKAP2,PKP4,PREPL,PRKDC,RAD23B,RCC1,RPL14,RPL38,RPS11,RYK,SCAMP1,SEC23A,SFPQ,SKP2,SLC16A1,SMARCC1,TBL1XR1,TCF3,TMED2,TMEM135,TOR1AIP1,TXN,UBA6,UBE4B,UBR5,WHSC1,YWHAE,
A05AX02	HYMECROMONE	6	0.029079	0.737779	1	1	APP,CA9,HSD17B3,KLK7,LMNA,TAF15,
R03DX07	ROFLUMILAST	9	0.029122	0.737779	1	1	PDE3A,PDE3B,PDE4A,PDE4B,PDE4C,PDE4D,PDE7A,PDE8B,SLC6A2,
J01ED04	SULFAMETOXYDIAZINE	8	0.029288	0.737779	1	1	ATXN7L3B,COG5,EEA1,ITGA4,METTL7A,PPP3R1,PTGER3,RCC1,
D01AE18	TOLNAFTATE	440	0.029338	0.737779	1	1	ABAT,ABCC6,ACOX3,ADCY8,ADRB1,AFF1,AGRN,AIM2,ALDH3A2,ALDH6A1,ALPP,ANAPC5,ANKRD12,ANKRD53,ANP32D,API5,APOC2,APOC4,APOC4-APOC2,APOH,APOL2,APP,ARAP2,ARHGDIA,ARHGEF10,ARMC8,ARNTL,ATM,ATP13A3,ATP6V0E1,ATRNL1,ATXN7L3B,AVL9,AZGP1,B3GALT2,BECN1,BICD2,BLVRA,BMP3,BMP8A,BRAP,BTN2A2,BTN3A3,C21orf62,C3orf52,C5AR1,C6orf10,C8orf4,C9orf114,C9orf156,C9orf16,CA4,CACFD1,CACNA1A,CALR,CALY,CAPN15,CAPN3,CARHSP1,CASP1,C…
C01AA06	LANATOSIDE_C	1672	0.030385	0.751784	1	1	ABAT,ABHD10,ABHD17B,ABL2,ABTB2,ACAA2,ACAT2,ACD,ACP6,ACTR10,ACVR2A,ADAMTS1,ADARB1,ADAT1,ADCY7,ADIPOR2,ADM,ADNP2,ADO,ADORA2B,ADPRM,ADSL,ADSS,AFF4,AGGF1,AGPAT4,AHR,AIM1,AIMP2,AK2,AKAP10,AKAP2,AKAP8L,AKAP9,AKIP1,AKIRIN1,AKR1A1,ALAS1,ALCAM,ALDH3A2,ALOX5,AMACR,AMD1,AMIGO2,AMOTL2,AMPD3,ANGEL2,ANGPTL4,ANKEF1,ANKRA2,ANKRD12,ANKRD46,ANKRD49,ANKRD6,ANKZF1,ANP32A,ANP32E,ANXA4,AP1G1,AP5M1,APAF1,APBB2,APPBP2,A…
C02CA06	URAPIDIL	38	0.032048	0.76702	1	1	ADRA1A,ADRA1B,ADRA1D,ANKRD12,ATM,ATP6V1A,CANX,CLIC4,DRD3,EEF1E1,FKBP1A,HSP90B1,HTR1A,LMNA,MAPK1,MCL1,NOTCH2,NUCKS1,PHLDA1,PMCH,PRPF4B,PTP4A1,PXN,RAB2A,RDX,RPAIN,SCAMP1,SEC23A,SKP2,SLC16A1,SLC39A8,SRPK1,TMED2,TNF,UBE4B,UTP18,WSB1,YWHAE,
M03BX01	BACLOFEN	221	0.032894	0.76702	1	1	ABCB1,ABHD10,ACOT13,ACOT7,ADIPOR1,ADORA3,AGO3,AGPAT5,AK2,AKAP1,AKIRIN1,ANXA2,AP2S1,API5,ARCN1,ARF4,ARID1A,ATP5L,ATP6V0B,BAG6,BCL2L2-PABPN1,BLM,BPTF,C14orf2,CADM1,CARKD,CAT,CBFB,CCND3,CCT3,CD55,CDC25A,CEBPZ,CENPF,CEP57,CFTR,CHD1L,CIAO1,CNBP,CNOT1,CNOT7,COMMD9,COX4I1,CSNK1A1,CTBP1,CTSC,CUL3,CYP3A4,DBI,DDX24,DDX52,DHX15,DLD,DNM1L,DOCK2,DTL,EDF1,EDRF1,EIF3D,EIF3K,EIF5,ELAC2,ERCC3,ERI2,EXO1,EXOC1,FAM2…
N05CD08	MIDAZOLAM	17	0.033614	0.76702	1	1	ABCB1,ABCB11,CYP3A4,GABRA1,GABRA2,GABRA4,GABRA5,GABRA6,GABRB1,GABRB2,GABRB3,GABRD,GABRG1,GABRG2,GABRG3,GABRP,NR1I2,
P02CB01	PIPERAZINE	3	0.033625	0.76702	1	1	HTR1A,IL2,RARA,
M03AA01	ALCURONIUM	7	0.033975	0.76702	1	1	CHRM1,CHRM2,CHRM3,CHRM4,CHRNA4,CHRNA7,CHRNB2,
D08AX03,R01BA01	PHENYLPROPANOL,PROPANOLAMINE	13	0.034453	0.76702	1	1	APP,ARHGDIB,ATM,ITPR1,LDHB,LIMD1,LYZ,MIF,MPO,NOTCH2,PPP3R1,SRGN,TMEM63A,
A10BB31	ACETOHEXAMIDE	42	0.034871	0.76702	1	1	ABCC8,ATP6V0E1,BLM,DDX60,DNAJB12,GOLIM4,GP1BB,HERC6,IDH3A,IFI27,IFI44,IFI44L,IFI6,IFIH1,IFIT1,IFITM1,IFITM2,IRF9,KCNJ11,LRRC23,MFN1,MX1,MX2,NFATC3,OAS1,OAS2,OAS3,OASL,PLSCR1,PTP4A3,RSAD2,SEPT5,SERINC2,SP110,STAT1,TCF4,THRB,TSHR,TTC38,UPF3A,USP18,ZNF286A,
A01AB13,D06AA04,J01AA07,J01AA09,S01AA09,S02AA08,S03AA02	ROLITETRACYCLINE	2	0.035963	0.76702	1	1	LIMD1,PPP3R1,
A01AB21,D06AA02,J01AA03,S01AA02,A01AB13,D06AA04,J01AA07,S01AA09,S02AA08,S03AA02	CHLORTETRACYCLINE	1344	0.036515	0.76702	1	1	ABCA7,ABCC5,ABCF2,ABHD17A,ACBD3,ACLY,ACO2,ACSL3,ACTB,ACTL7B,ACTN1,ADAR,ADD1,ADIPOR2,ADK,ADM,ADNP,ADORA1,ADORA2B,ADRM1,AEBP1,AFF1,AGO1,AGPAT5,AHCYL1,AHSA1,AIF1,AKAP2,AKR7A2,AKT3,ALAS1,ALG6,ALG9,ALMS1,ALOX5,ALS2CL,AMN,ANAPC5,ANGEL2,ANKMY2,ANKRA2,ANKRD12,ANKRD27,ANP32A,ANXA1,ANXA4,APEH,API5,APLP2,APOBEC3F,APP,APRT,APTX,ARF3,ARFIP2,ARG2,ARHGAP44,ARID1A,ARIH1,ARL1,ARL6IP4,ARMC1,ARPC4,ARPP19,ASF1A,ASNS…
N01AB08	SEVOFLURANE	22	0.036535	0.76702	1	1	APP,BACE1,CASP3,CASP7,GABBR1,GABRA1,GABRA2,GABRA4,GABRA5,GABRA6,GABRB1,GABRB2,GABRB3,GABRD,GABRG1,GABRG2,GABRG3,GABRP,GLRA1,GLRB,SMPD1,TP53,
N01AB01	HALOTHANE	25	0.037695	0.76702	1	1	CYB5A,GABRA1,GABRA2,GABRA4,GABRA5,GABRA6,GABRB1,GABRB2,GABRB3,GABRD,GABRG1,GABRG2,GABRG3,GABRP,GLRA1,GLRB,KCNK10,KCNK12,KCNK13,KCNK2,KCNK3,KCNK5,KCNK9,REN,RYR1,
L01AC01	THIOTEPA	12	0.037829	0.76702	1	1	BAD,BAK1,BAX,BCHE,BCL2,BCL2L1,CASP3,CYP2B6,ERAP1,HBG2,TDP1,YWHAQ,
R03DA05	AMINOPHYLLINE	13	0.03798	0.76702	1	1	ADORA1,ADORA2A,ADORA2B,ADORA3,BCL2,EGR3,PDE3A,PDE3B,PDE4A,PDE4B,PDE4C,PDE4D,RBPMS,
A03AB03	OXYPHENONIUM	2	0.038001	0.76702	1	1	CHRM1,CHRM4,
J05AP02	TELAPREVIR	8	0.039632	0.789552	1	1	CELA1,CMA1,CTSA,CTSB,CTSK,CTSS,F2,PGR,
B01AC11	ILOPROST	22	0.041421	0.808456	1	1	ANGPT1,ANGPT2,BMP4,BMPR2,FGF2,ID1,IL1B,IL6,MAPK1,MAPK3,PPARA,PTGDR,PTGER1,PTGER2,PTGER3,PTGER4,PTGFR,PTGIR,SELL,SMAD6,TBXA2R,TCF3,
N03AX12	GABAPENTIN	35	0.041908	0.808456	1	1	ABCB1,ADRB2,CACNA1A,CACNA1C,CACNA1D,CACNA1E,CACNA1G,CACNA1H,CACNA1I,CACNA1S,CACNA2D1,CACNA2D2,CACNA2D3,CACNA2D4,CACNB1,CACNB2,CACNB3,CACNB4,CACNG1,CACNG2,CACNG3,CACNG4,CACNG5,CACNG6,CACNG7,CACNG8,DMP1,GABBR1,GABBR2,IFT74,ISG20,KCNH2,KCNQ3,KCNQ5,POLH,
C09AA07	BENAZEPRIL	10	0.042162	0.808456	1	1	ACE,AGT,AMBP,APOB,MMP9,REN,SOD1,TGFB1,TLR4,TNF,
B01AC27	SELEXIPAG	2	0.043489	0.823606	1	1	PTGDR,PTGIR,
B02AB04	CAMOSTAT	3	0.044812	0.838312	1	1	HPN,PRSS1,TMPRSS2,
N03AG01	VALPROIC_ACID	7580	0.045835	0.845435	1	1	See bottom
A03BA03	HYOSCYAMINE	148	0.046295	0.845435	1	1	ABCB11,ABHD17A,ABL1,ACHE,ADRA2A,ANKRD12,ARID1A,ARPC4,ASL,ATP13A1,ATP5D,ATP6V0E1,ATP8B1,AZU1,BANF1,BOP1,C12orf10,C1D,CAMK1,CCL5,CCNA1,CCND3,CCNE1,CCNE2,CD40,CDC20,CDC6,CDK1,CDK2AP2,CHRM1,CHRM2,CHRM3,CHRM4,CHRM5,CITED2,CLN6,CRH,CSNK1D,CTBP2,CTNNB1,CUEDC2,DNM1,DPM3,DVL2,EDN1,EEF1D,EEF1E1,EGFR,EIF5A,EIF5B,ELANE,ENO1,EP300,ERCC1,ERI3,EZR,FAM173A,FAM3C,FBXL15,FBXO11,FOS,GAL,GLRA1,GRK6,GRM4,H2AFX,HPCAL1…
G04BD10	DARIFENACIN	7	0.048552	0.8696	1	1	ADRB1,ADRB2,CHRM1,CHRM2,CHRM3,CHRM4,CHRM5,
C03AA09	CYCLOTHIAZIDE	6	0.048752	0.8696	1	1	CA2,GRIA1,GRIA2,GRIA4,SLC12A3,THRB,
S01EB09	ACETYLCHOLINE	20	0.049744	0.877095	1	1	ACHE,BCHE,CHRM1,CHRM2,CHRM3,CHRM4,CHRM5,CHRNA1,CHRNA10,CHRNA2,CHRNA3,CHRNA4,CHRNA7,CHRNA9,CHRNB1,CHRNB2,CHRNB4,CHRND,CHRNE,CHRNG,
NA	COPPER_SULFATE	NA	NA	NA	NA	NA	A1BG,A1CF,AAK1,ABAT,ABCA1,ABCA4,ABCA5,ABCA7,ABCB10,ABCB4,ABCC1,ABCC2,ABCC3,ABCC6,ABCC9,ABCD3,ABCG5,ABHD10,ABHD13,ABHD14B,ABHD17B,ABHD17C,ABHD2,ABHD4,ABHD5,ABHD6,ABI1,ABI2,ABL2,ABR,ABT1,ABTB2,ACAA1,ACAA2,ACAD9,ACADM,ACADS,ACADSB,ACAP1,ACAP2,ACAT1,ACAT2,ACBD3,ACD,ACHE,ACKR3,ACOT11,ACOT13,ACOT2,ACOT8,ACOX1,ACOX2,ACP5,ACP6,ACSF2,ACSF3,ACSL1,ACSL5,ACSL6,ACSM2B,ACSM5,ACSS1,ACSS2,ACSS3,ACTA1,ACTA2,ACTB,…
NA	COPPER_SULFATE	NA	NA	NA	NA	NA	ZBTB7A,ZBTB9,ZC2HC1A,ZC2HC1C,ZC3H12A,ZC3HAV1,ZCCHC11,ZCCHC14,ZCCHC2,ZCCHC24,ZCCHC6,ZCCHC8,ZCWPW1,ZDHHC11,ZDHHC12,ZDHHC16,ZDHHC18,ZDHHC20,ZDHHC4,ZEB1,ZFAND2A,ZFAND2B,ZFAND3,ZFAND5,ZFAND6,ZFC3H1,ZFHX2,ZFHX3,ZFP1,ZFP36,ZFP36L1,ZFP37,ZFP62,ZFP69B,ZFYVE1,ZFYVE19,ZFYVE21,ZFYVE27,ZG16,ZG16B,ZGPAT,ZHX1,ZKSCAN1,ZKSCAN3,ZKSCAN7,ZMIZ1,ZMPSTE24,ZMYM1,ZMYM5,ZNF10,ZNF107,ZNF112,ZNF114,ZNF117,ZNF12,ZNF121,ZNF13…
NA	VALPROIC_ACID	NA	NA	NA	NA	NA	AAGAB,AAK1,AAMDC,AASDH,AASS,ABAT,ABCA1,ABCA13,ABCA3,ABCA5,ABCB1,ABCB10,ABCB4,ABCB5,ABCB6,ABCC10,ABCC2,ABCC4,ABCC5,ABCC6,ABCD3,ABCD4,ABCE1,ABCG1,ABCG2,ABHD11,ABHD12,ABHD12B,ABHD14A,ABHD15,ABHD17B,ABHD17C,ABHD2,ABHD3,ABHD5,ABHD6,ABI2,ABI3BP,ABLIM3,ABR,ABTB1,ABTB2,ACAA1,ACACA,ACAD11,ACAD8,ACAD9,ACADM,ACADSB,ACADVL,ACAT1,ACAT2,ACBD5,ACER3,ACHE,ACIN1,ACKR3,ACOT1,ACOT2,ACOT7,ACOX1,ACP5,ACP6,ACPP,ACRBP,…
NA	VALPROIC_ACID	NA	NA	NA	NA	NA	RBM12,RBM12B,RBM14,RBM15,RBM17,RBM19,RBM20,RBM22,RBM24,RBM25,RBM26,RBM27,RBM33,RBM38,RBM39,RBM4,RBM43,RBM45,RBM47,RBM48,RBM5,RBM6,RBM7,RBM8A,RBMS2,RBMS3,RBP1,RBP4,RBP7,RBPJ,RBX1,RC3H1,RC3H2,RCAN1,RCAN2,RCAN3,RCBTB1,RCBTB2,RCC1,RCC2,RCCD1,RCHY1,RCL1,RCN1,RCN2,RCN3,RCOR1,RCOR2,RCSD1,RDH10,RDM1,RDX,REC8,RECK,RECQL,REEP1,REEP3,REEP4,REEP5,REEP6,REG1A,REL,RELA,RELL1,RELN,REPS1,RER1,RERE,RERG,REST,RET,…
Abbreviations: Code, Initial part of the World Health Organisation Anatomical Therapeutic Chemical classification of drugs; Name, Drug class name; NGENES, number of genes in set; P value, P value from Wilcoxon Mann-Whitney test comparing the ranks of drugs within the class to those outside the class; q_valueBH, Benjamini-Hochberg false discovery rate q-value; q_valueBY, Benjamini-Yekutieli false …
aAnalyzed using the two-sided z-test. q-value columns account for multiple-comparisons adjustment (False Discovery Rate).
