# Supplementary material for: Genetic architecture distinguishes tinnitus from hearing loss
Source: Nat Commun. 2024 Jan 19;15:614. doi: 10.1038/s41467-024-44842-x (PMC10799010; doi:10.1038/s41467-024-44842-x)
Supplement: Supplementary file 18 — Supplementary Data 15 [file 41467_2024_44842_MOESM18_ESM.xlsx]

## Sheet: 15 genetic architecture
Supplementary Data 15. Genetic architecture of tinnitus and comparison with hearing difficulty (HD) across the MVP and UKB cohorts
A. SNP-based heritability of tinnitus (based on LDSC)
Cohort	h2SNP observed	SE	Lambda	Mean c2	Intercept	SE	Attenuation Ratio	h2SNP a	SE	z	p-Valueb
MVP	0.04	0.003	1.2234	1.2683	1.0193	0.0095	0.0719	0.0634	0.0048	13.2083	7.85443e-40
UKB	0.0612	0.0039	1.2005	1.2302	1.0111	0.0074	0.0481	0.0612	0.0039	15.6923	1.70734e-55
Meta-analysisc	0.043	0.0022	1.365	1.4482	1.0258	0.0097	0.0575	0.0704	0.0036	19.5556	3.69954e-85
Abbreviations: h2SNP, mean SNP based heritability; SE, standard error; z, test statistic.
aOn the liability scale for MVP (assuming a 35% population prevalence); for meta-analysis: liability scale estimate was attained by converting UKB to pseudo-log odds scale, then IVW meta-analyzing with log odds of MVP.
bLDSC h2SNP tested for significance using the two-sided z-test.
cbased on the European ancestry tinnitus GWAS meta-analysis (see Supplementary Data 1 Table 2).
B. Genetic correlation between MVP and UKB (based on LDSC)
rg	SE	z	p-Valuea	gcov_int	SE
0.8342	0.0409	20.392	1.97e-92	0.0068	0.0069
Abbreviations: rg, genetic correlation; gcov_int, genetic covariance intercept.
aLDSC h2SNP tested for significance using the two-sided z-test.
C. Univariate MiXeR analysis of tinnitus and hearing difficulty (HD) for comparison
	Polygenicity		Discoverabilitya
Phenotype / Cohort	p-Value	SE	s2b	SE	s20	SE	h2SNP	SE	N Causalb	SE	AIC
Tinnitus / MVP	0.00292179	0.000246074	6.58486e-06	4.76494e-07	1.05353	0.000659311	0.0396748	0.000718926	9317.92	784.76	20.6132
Tinnitus / UKB	0.00282346	0.000337055	9.59431e-06	1.09393e-06	1.04008	0.000559635	0.0554511	0.00127918	9004.35	1074.91	12.5528
Tinnitus / Meta-analysis	0.00296817	0.000140525	6.80382e-06	2.87055e-07	1.07989	0.000730565	0.0418139	0.000591209	9465.83	448.15	82.4621
HD / MVP	0.00105661	4.65512e-05	1.79127e-05	6.5042e-07	1.06678	0.000559939	0.0392046	0.000621396	3369.66	148.457	110.45
HD / UKB	0.00164446	8.50848e-05	1.89613e-05	9.72041e-07	1.06915	0.000536317	0.0645211	0.00101146	5244.39	271.345	126.628
HD / Meta-analysis	0.00126622	4.20227e-05	1.84387e-05	5.59069e-07	1.10456	0.000686329	0.0483892	0.000601007	4038.12	134.015	357.826
Abbreviations: p, Polygenicity; SE, standard error; s2b, Discoverability; s20, Intercept; h2SNP, SNP based heritability; NCausal, Number of causal SNPs necessary to explain 90% of h2 ; AIC, Aikaike Information Criteria.
aComparisons: Tinnitus MVP vs UKB: z = -2.52, p = 0.12; HD MVP vs UKB: z = -0.90, p = 0.37; tinnitus meta vs HD meta: z = -18.51, p = 1.75 x10-76.
bComparisons: Tinnitus MVP vs UKB: z = 2.36, p = 0.18; HD MVP vs UKB: z = -0.61, p = 1.36 x 10-9; tinnitus meta vs HD meta: z = 11.60, 4.12 x 10-31.
D. Bivariate MiXeR analysis of tinnitus and HD
Phenotype 1	Phenotype 2	DC	SE	p1	SE	p2	SE	p12	SE	NC1	SE	NC2	SE	NC12	SE	r0	SE	rb	SE	rg	SE	fraction concordant within shared	SE	best vs min AICa	best vs min BIC	best vs max AICa	best vs max BIC
UKB Tinnitus	MVP Tinnitus	0.901637	0.0352082	0.00023282	0.000191867	0.000331148	0.000250843	0.00259064	0.000228343	742.491	611.888	1056.07	799.968	8261.85	728.212	0.0375473	0.00164035	0.9577	0.0346493	0.864601	0.0111161	0.918591	0.0452508	-1.28867	-10.8216	-1.35186	-10.8848
MVP Tinnitus	MVP HD	0.532563	0.0378586	0.00186605	0.000252882	8.7514e-07	3.81223e-06	0.00105574	4.62638e-05	5951.06	806.47	2.79092	12.1576	3366.87	147.541	0.307623	0.00177774	0.999977	9.62117e-05	0.602314	0.0289247	0.999259	0.00202533	-1.9393	-11.485	-1.96797	-11.5137
UKB Tinnitus	UKB HD	0.710168	0.0513294	0.00124223	0.000315104	6.32283e-05	7.0374e-05	0.00158124	0.000111503	3961.6	1004.9	201.642	224.431	5042.74	355.597	0.171771	0.00116752	0.672775	0.0382861	0.493838	0.0102612	0.73529	0.0165414	0.740705	-8.88037	-0.979041	-10.6001
Meta Tinnitus	Meta HD	0.570829	0.0354052	0.00176079	0.000162519	5.88467e-05	3.89674e-05	0.00120737	6.66335e-05	5615.38	518.293	187.669	124.271	3850.45	212.502	0.255231	0.0026188	0.943637	0.0495739	0.586552	0.00999135	0.907331	0.0550471	0.570983	-8.95834	0.382696	-9.14662
Abbreviations: DC, Dice coefficient; SE, standard error; p1, Polygenicity of variants unique to phenotype 1; p2, Polygenicity of variants unique to phenotype 2; p12, shared polygenicity; NC1, Number of variants necessary to explain 90% of h2 unique to trait 1; NC2, Number of variants necessary to explain 90% of h2 unique to trait 2; NC12, Number of variants necessary to explain 90% of h2SNP overl…
aAIC > 0 identifies a mixer model improvement over base model. Bolded where AIC > 0.
