# Supplementary material for: Genetic architecture distinguishes tinnitus from hearing loss
Source: Nat Commun. 2024 Jan 19;15:614. doi: 10.1038/s41467-024-44842-x (PMC10799010; doi:10.1038/s41467-024-44842-x)
Supplement: Supplementary file 19 — Supplementary Data 16 [file 41467_2024_44842_MOESM19_ESM.xlsx]

## Sheet: 16 tinnitus-specific risk loci
Supplementary Data 16. Identification of tinnitus-specific risk loci (based on the European ancestry tinnitus meta-analysis: main analysis, hearing adjusted, and CC GWAS)
								Tinnitus GWAS					CC GWAS
							Unadjusted		HD adjusted		Tinnitus		HD		Tinnitus case
											case versus control		case versus control		versus HD case		Protein-coding
Locusa	SNP	Chr	Position	A1	A2	A1 Freq	Z-score	p-Valueb,c	Z-score	p-Valueb,c	Effectd	p-Value	Effectd	p-Value	Effect	p-Valueb,c	genes in locus
1	rs35942154	1	56104449	A	T	0.0919	5.468	4.555e-08	4.984	6.224e-07	0.00773	2.51e-08	0.00372	0.0124	0.0013	0.0534	None
2	rs12722976	1	103345744	C	G	0.5086	-8.651	5.118e-18	-6.453	1.095e-10	-0.012	9.27e-18	-0.0111	7.47e-14	-4.99e-05	0.941	COL11A1, AMY2B
3	rs4399218	1	170195231	T	G	0.3251	6.259	3.874e-10	3.639	0.0002736	0.00817	3.37e-09	0.00983	2.66e-11	-0.000815	0.226	C1orf112
4	rs708727	1	205767885	A	G	0.4112	-5.457	4.833e-08	-4.028	5.622e-05	-0.00754	7.18e-08	-0.00606	4.59e-05	-0.000364	0.589	SLC45A3, NUCKS1, AC119673.1, RAB7L1, SLC41A1, PM20D1, SLC26A9, C1orf186, CTSE
5	rs13016665	2	57995348	A	C	0.4256	-6.874	6.252e-12	-5.71	1.129e-08	-0.00952	1.99e-11	-0.00177	0.244	-0.00265	8.54e-05	VRK2, FANCL
6	rs3192177	2	98354511	A	G	0.3508	-6.018	1.768e-09	-4.455	8.372e-06	-0.00862	7.38e-10	-0.00359	0.0164	-0.00166	0.0138	LMAN2L, FAHD2B, ANKRD36, COX5B, ACTR1B, ZAP70, TMEM131
8	rs7594255e	2	164964820	T	C	0.835	-5.394	6.895e-08	-5.632	1.781e-08	-0.00682	1e-06	0.00353	0.018	-0.00367	4.87e-08	None
9	rs900138	3	12098825	A	G	0.262	-5.608	2.049e-08	-4.998	5.779e-07	-0.00762	4.32e-08	-0.00357	0.0156	-0.00132	0.0503	TIMP4
NA	rs7426620	3	115099894	T	C	0.4438	1.151	0.2498	1.99	0.04654	0.00206	0.141	-0.00893	1.63e-09	0.00403	2.15e-09	ZBTB20
10	rs16845806	3	127710474	A	G	0.1436	6.06	1.359e-09	3.797	0.0001467	0.0082	4.46e-09	0.00617	3.68e-05	0.000554	0.411	KBTBD12, SEC61A1, RUVBL1, EEFSEC
NA	rs6443802	3	182137631	A	C	0.3362	-0.445	0.6565	1.659	0.09722	-0.000993	0.482	-0.0113	7.96e-14	0.00383	1.26e-08	None
12	rs13107325	4	103188709	T	C	0.0791	6.444	1.166e-10	5.792	6.938e-09	0.00924	3.39e-11	0.00367	0.0139	0.00184	0.0062	BANK1, SLC39A8
13	rs2214380	4	105641173	T	G	0.6662	5.492	3.983e-08	5.15	2.605e-07	0.00736	1.8e-07	0.00362	0.0144	0.00121	0.073	None
14	rs6825241	4	152543783	A	C	0.4554	6	1.978e-09	4.42	9.85e-06	0.00839	3.16e-09	0.00681	4.91e-06	0.000382	0.57	SH3D19, FAM160A1, PET112
NA	rs34487193	5	73087545	T	G	0.4432	2.54	0.01107	-0.573	0.567	0.00388	0.00543	0.0159	8.86e-27	-0.00457	1.19e-11	ARHGEF28
15	rs535664220	5	107907857	T	INVf	0.8361	5.831	5.499e-09	5.439	5.345e-08	0.00807	7.76e-09	0.00285	0.0576	0.00174	0.00963	FBXL17
16	rs570241367	5	166157531	C	G	0.1848	-5.493	3.949e-08	-4.437	9.119e-06	-0.00799	1.04e-08	-0.00495	0.000831	-0.000934	0.166	None
17	rs2545799	5	176852186	T	G	0.4588	-6.716	1.867e-11	-6.466	1.005e-10	-0.00915	7.41e-11	-0.00135	0.372	-0.00267	7.33e-05	RGS14, GRK6, PRR7, DBN1, PDLIM7, FAM193B
18	rs17769105	6	13634072	A	G	0.1531	-5.48	4.265e-08	-4.345	1.392e-05	-0.00752	8.48e-08	-0.00196	0.188	-0.00188	0.0052	SIRT5, NOL7, AL441883.1, RANBP9
21	rs1574430	6	43269029	A	C	0.4039	-5.945	2.76e-09	-2.387	0.01697	-0.00882	3.14e-10	-0.0171	1.36e-30	0.00331	9.15e-07	DNPH1, TTBK1, SLC22A7, CRIP3, ZNF318, ABCC10, POLH
NA	rs199904900	6	133793652	C	G	0.3228	3.115	0.001838	-0.458	0.6466	0.0039	0.00545	0.0164	4.7e-28	-0.00475	1.68e-12	EYA4
NA	rs917286	7	42379002	T	C	0.3772	5.326	1.007e-07	5.459	4.778e-08	0.00718	2.81e-07	-0.000203	0.883	0.00257	0.000138	None
22	rs13252982	8	10255105	C	G	0.5044	-7.564	3.896e-14	-6.314	2.712e-10	-0.0105	1.21e-13	-0.00532	0.000354	-0.00166	0.0139	ZNF705G, ZNF705B, SGK223, CLDN23, MFHAS1, ERI1, RP11-10A14.4, TNKS, MSRA, PRSS55, RP1L1, C8orf74, SOX7, PINX1, XKR6, AF131215.5, MTMR9, SLC35G5, C8orf12, FAM167A, BLK, GATA4, NEIL2, RP11-297N6.4, CTSB, DEFB136, DEFB135, DEFB134, RP11-481A20.11, USP17L2, FAM86B1
24	rs4999052	8	134414921	T	C	0.8724	-5.675	1.388e-08	-4.671	2.991e-06	-0.00778	3.51e-08	-0.00356	0.0158	-0.00138	0.0407	NDRG1
25	rs3003615	9	130997892	A	G	0.5318	-6.003	1.942e-09	-5.275	1.329e-07	-0.00813	4.54e-09	-0.00701	2.03e-06	-0.000218	0.746	DNM1, GOLGA2, URM1
26	rs10761411	9	136973826	T	C	0.7798	-5.955	2.608e-09	-5.462	4.703e-08	-0.0083	2.92e-09	-0.00114	0.443	-0.00246	0.00026	BRD3
NA	rs6597883	10	126837944	T	C	0.8375	-1.007	0.314	-2.914	0.003573	-0.00097	0.483	0.0102	7.57e-12	-0.00411	1.03e-09	CTBP2
28	rs12805064	11	13258381	A	G	0.5365	5.483	4.182e-08	5.05	4.418e-07	0.00726	1.52e-07	0.0022	0.147	0.0017	0.0114	PARVA
NA	rs35236087	11	25012940	A	G	0.3971	-3.371	0.0007496	-4.364	1.275e-05	-0.00502	0.00031	0.00554	0.000203	-0.0038	1.72e-08	LUZP2
29	rs67279079	11	88893001	T	C	0.2678	6.359	2.032e-10	5.044	4.561e-07	0.00891	2.79e-10	0.00785	1.43e-07	0.000179	0.79	GRM5, TYR, NOX4
NA	rs3809161	12	54758330	A	G	0.4575	-5.242	1.591e-07	-5.549	2.881e-08	-0.00761	4.77e-08	-0.0035	0.0185	-0.00134	0.0462	CBX5, COPZ1, GPR84, ZNF385A
30	rs9795522c	12	123730935	A	C	0.7795	4.978	6.418e-07	5.994	2.045e-09	0.00654	3.41e-06	-0.000876	0.556	0.00259	0.000118	ABCB9, ARL6IP4, C12orf65, CCDC62, CDK2AP1, DENR, MPHOSPH9, OGFOD2, PITPNM2, RILPL2, SBNO1, SETD8, SNRNP35, ZCCHC8
NA	rs9517282	13	99059183	A	C	0.5361	0.266	0.7906	2.04	0.04131	0.000155	0.91	-0.0105	2.73e-12	0.00396	3.99e-09	FARP1
31	rs2749882	14	52515259	T	G	0.4181	6.031	1.627e-09	2.401	0.01635	0.00866	5.18e-10	0.0135	4.54e-20	-0.00202	0.00268	C14orf166, NID2, FERMT2
32	rs10151051	14	52973316	A	G	0.6598	-5.909	3.432e-09	-5.547	2.903e-08	-0.00816	6.21e-09	-0.000474	0.758	-0.00266	8.01e-05	TXNDC16, GPR137C, ERO1L
33	rs17388803	15	48027204	A	C	0.8838	-5.474	4.408e-08	-3.883	0.0001032	-0.00764	4.45e-08	-0.00393	0.00835	-0.00119	0.0764	SEMA6D
34	rs7180191	15	72635344	T	C	0.6894	5.672	1.413e-08	4.051	5.11e-05	0.00751	5.94e-08	0.00514	0.000537	0.000698	0.3	MYO9A, SENP8, GRAMD2, PKM, PARP6, CELF6, CELF6, HEXA, GOLGA6B
36	rs11642538g	16	13080515	T	C	0.2418	5.637	1.727e-08	5.868	4.411e-09	0.00819	7.02e-09	-0.00322	0.0315	0.00404	2.06e-09	SHISA9
36	rs4781383	16	13112335	T	C	0.2864	6.289	3.203e-10	6.191	5.981e-10	0.00893	2.37e-10	-0.00111	0.457	0.00351	1.89e-07	SHISA9
NA	rs62048486	16	53448339	T	G	0.3184	-2.43	0.01508	-4.031	5.558e-05	-0.00287	0.0403	0.00811	6.95e-08	-0.00401	2.71e-09	CHD9, RBL2, AKTIP
38	rs613872	18	53210302	T	G	0.834	6.493	8.429e-11	5.013	5.363e-07	0.0086	7.71e-10	0.00721	1.25e-06	0.000307	0.648	TCF4
39	rs35629137	22	40546041	CA	C	0.5898	5.6	2.147e-08	4.811	1.498e-06	0.00816	8.42e-09	0.00142	0.343	0.0023	0.000629	TNRC6B, ADSL, XPNPEP3
Abbreviations: SNP, single nucleotide polymorphism, Chr, chromosome; Position, base pair position on chromosome (hg19/GR37 Human Genome Build); A1, Allele 1 (coded); A2, Allele 2; A1 Freq, frequency; C, cytosine; A, adenosine; T, thymidine; G, guanidine; NA, not applicable.
aLocus numbering refers to all genome-wide significant loci identified across ancestries and is not consecutive here
bRegression effect estimates were tested for significance using two-sided z-test. Bolded where significant at p-value < 5x10-8 (genome-wide significant).
cNote: results highlighted in color indicate significant SNPs:
SNPs/loci identified in primary European tinnitus GWAS (sample-size weighted)
SNPs/loci identified in HD-adjusted GWAS (sample-size weighted)
Tinnitus-specific SNPs/loci identified in European tinnitus GWAS (Inverse variance weighted meta-analysis) with significantly different effects between tinnitus and HD in CC GWAS
HD-specific SNPs/loci identified in Hearing Difficulty GWAS (Inverse variance weighted meta-analysis) with significantly different effects between tinnitus and HD in CC GWAS
SNPs/loci that were not significant for tinnitus or hearing, but significant opposite effect between tinnitus and HD
dEffect size is reported on the standardized observed scale with a 50/50 case-control ascertainment.
eRisk locus for tinnitus (unadjusted) in cross-ancestry analysis.
fTTTTCCTAATGTCAG.
gLead SNP in risk locus is rs4781383. Additional SNP in this locus, rs11642538, is noted here because it is significant in CC GWAS.
