# Supplementary material for: Genetic architecture distinguishes tinnitus from hearing loss
Source: Nat Commun. 2024 Jan 19;15:614. doi: 10.1038/s41467-024-44842-x (PMC10799010; doi:10.1038/s41467-024-44842-x)
Supplement: Supplementary file 20 — Supplementary Data 17 [file 41467_2024_44842_MOESM20_ESM.xlsx]

## Sheet: 17 pleiotropy
Supplementary Data 17. Catalog of the pleiotropic effects of leading variants in risk loci identified across all analyses
Genomic Locusa	Lead SNP of locus	Significant SNP in locus in catalog	chr	bp	PMID	Trait	RiskAF	p-Value	OrBeta	95CI	Region	ReportedGene	MappedGene	UpGene	DownGene	SNP_Gene_ID	UpGeneDist	DownGeneDist	Strongest	SNPs	Context	intergenic	Study	InitialN	ReplicationN
2	rs12722976	rs12722976	1	103345744	34021172	Hip circumference adjusted for BMI	NR	4e-13	0.0203696	[0.015-0.026] unit increase	1p21.1	COL11A1	COL11A1			ENSG00000060718	NA	NA	rs12722976-C	rs12722976	intron_variant	0	GWAS of allometric body-shape indices in UK Biobank identifies loci suggesting associations with morphogenesis, organogenesis, adrenal cell renewal and cancer.	219,872 British ancestry women	NA
2	rs12722976	rs12722976	1	103345744	34021172	Waist-to-hip ratio adjusted for BMI	NR	3e-08	0.015609	[0.01-0.021] unit decrease	1p21.1	COL11A1	COL11A1			ENSG00000060718	NA	NA	rs12722976-C	rs12722976	intron_variant	0	GWAS of allometric body-shape indices in UK Biobank identifies loci suggesting associations with morphogenesis, organogenesis, adrenal cell renewal and cancer.	219,872 British ancestry women	NA
3	rs4399218	rs4656744	1	170170094	29617998	Intraocular pressure	0.6679	2e-08	0.081	[0.052-0.11] unit decrease	1q24.2	LINC01681	LINC01681			ENSG00000233985	NA	NA	rs4656744-T	rs4656744	intron_variant	0	Genome-Wide Association Analyses Identify New Loci Influencing Intraocular Pressure.	115,486 European ancestry individuals	NA
4	rs708727	rs1772143	1	205799987	32888493	Monocyte count	0.413178	8e-26	0.019914	[0.016-0.024] SD unit increase	1q32.1	NR	PM20D1			ENSG00000162877	NA	NA	rs1772143-A	rs1772143	intron_variant	0	Trans-ethnic and Ancestry-Specific Blood-Cell Genetics in 746,667 Individuals from 5 Global Populations.	521,594 European ancestry individuals	NA
4	rs708727	rs9438393	1	205782718	32888493	Monocyte count	0.399168	2e-22	NA		1q32.1	NR	SLC41A1			ENSG00000133065	NA	NA	rs9438393-G	rs9438393	splice_region_variant	0	Trans-ethnic and Ancestry-Specific Blood-Cell Genetics in 746,667 Individuals from 5 Global Populations.	639,696 African American or Afro-Caribbean, African ancestry, European ancestry, East Asian ancestry, Hispanic or Latin American and South Asian ancestry individuals	NA
4	rs708727	rs823080	1	205789282	32665545	Brain morphology (MOSTest)		2e-20	NA		1q32.1	SLC45A3, NUCKS1, AC119673.1, RAB7L1, SLC41A1, PM20D1	SLC41A1 - PM20D1	ENSG00000133065	ENSG00000162877		6406	7871	rs823080-?	rs823080	intron_variant	1	Understanding the genetic determinants of the brain with MOSTest.	26,502 European ancestry individuals	NA
4	rs708727	rs11582805	1	205653056	32888494	Monocyte percentage of white cells	0.460216	1e-17	0.0189846	[0.015-0.023] unit increase	1q32.1	SLC45A3	SLC45A3 - Metazoa_SRP	ENSG00000158715	ENSG00000274216		3419	90	rs11582805-T	rs11582805	intergenic_variant	1	The Polygenic and Monogenic Basis of Blood Traits and Diseases.	408,112 British individuals	NA
4	rs708727	rs9438393	1	205782718	32888494	Monocyte count	0.414371	7e-17	0.018684	[0.014-0.023] unit increase	1q32.1	SLC41A1	SLC41A1			ENSG00000133065	NA	NA	rs9438393-G	rs9438393	splice_region_variant	0	The Polygenic and Monogenic Basis of Blood Traits and Diseases.	408,112 British individuals	NA
4	rs708727	rs823080	1	205789282	32665545	Subcortical volume (MOSTest)		3e-16	NA		1q32.1	CPT2, C1orf123, MAGOH, LRP8	SLC41A1 - PM20D1	ENSG00000133065	ENSG00000162877		6406	7871	rs823080-?	rs823080	intron_variant	1	Understanding the genetic determinants of the brain with MOSTest.	26,502 European ancestry individuals	NA
4	rs708727	rs9438393	1	205782718	32376654	Body size at age 10	0.585662	3e-13	0.0103485	[0.0076-0.0131] unit increase	1q32.1	SLC41A1	SLC41A1			ENSG00000133065	NA	NA	rs9438393-A	rs9438393	splice_region_variant	0	Use of genetic variation to separate the effects of early and later life adiposity on disease risk: mendelian randomisation study.	453,169 European ancestry individuals	NA
4	rs708727	rs708727	1	205767885	27863252	Monocyte count	0.4172	1e-10	0.0232676	[0.016-0.03] unit increase	1q32.1	SLC41A1	SLC41A1			ENSG00000133065	NA	NA	rs708727-A	rs708727	synonymous_variant	0	The Allelic Landscape of Human Blood Cell Trait Variation and Links to Common Complex Disease.	170,721 European ancestry individuals	NA
4	rs708727	rs823099	1	205669322	30643251	Smoking initiation (ever regular vs never regular) (MTAG)	0.427	4e-10	0.00682113	[0.0047-0.009] unit increase	1q32.1	NR	Metazoa_SRP - NUCKS1	ENSG00000274216	ENSG00000069275		15887	12628	rs823099-A	rs823099	intergenic_variant	1	Association studies of up to 1.2 million individuals yield new insights into the genetic etiology of tobacco and alcohol use.	up to 1,359,002 European ancestry individuals	NA
4	rs708727	rs823143	1	205743425	27863252	Monocyte percentage of white cells	0.4311	4e-10	0.0222925	[0.015-0.029] unit increase	1q32.1	RAB7L1	RAB29			ENSG00000117280	NA	NA	rs823143-C	rs823143	intron_variant	0	The Allelic Landscape of Human Blood Cell Trait Variation and Links to Common Complex Disease.	170,494 European ancestry individuals	NA
4	rs708727	rs823099	1	205669322	32451486	Alcohol consumption (drinks per week) (MTAG)	0.417	3e-08	0.0102318	[0.0066-0.0138] unit increase	1q32.1	NR	Metazoa_SRP - NUCKS1	ENSG00000274216	ENSG00000069275		15887	12628	rs823099-A	rs823099	intergenic_variant	1	Genome-wide meta-analysis of problematic alcohol use in 435,563 individuals yields insights into biology and relationships with other traits.	972,915 European ancestry individuals	NA
5	rs13016665	rs13016665	2	57995348	31689377	Lifetime smoking index	0.577	2e-09	0.012	[0.0081-0.0159] unit decrease	2p16.1		ACTG1P22 - NA	ENSG00000271615			2161	NA	rs13016665-C	rs13016665	intergenic_variant	1	Evidence for causal effects of lifetime smoking on risk for depression and schizophrenia: a Mendelian randomisation study.	462,690 European ancestry individuals	NA
6	rs3192177	rs11687510; rs6736735	2	98334679	27903959	Core binding factor acute myeloid leukemia	0.273	6e-13	NA		2q11.2	NR	ZAP70; No mapped genes				NA	NA	rs11687510-T; rs6736735-G	rs11687510; rs6736735	intron_variant; intron_variant	NA	Genome-wide haplotype association study identify the FGFR2 gene as a risk gene for acute myeloid leukemia.	175 European ancestry cases, 218 European ancestry controls	NA
6	rs3192177	rs4851462	2	98357163	30224653	Diastolic blood pressure	0.6262	6e-13	0.1138	[0.083-0.145] mmHg decrease	2q11.2	ZAP70	ZAP70 - TMEM131	ENSG00000115085	ENSG00000075568		838	15633	rs4851462-T	rs4851462	TF_binding_site_variant	1	Genetic analysis of over 1 million people identifies 535 new loci associated with blood pressure traits.	757,601 European ancestry individuals	249,262 European ancestry individuals
6	rs3192177	rs11687510; rs6736735	2	98334679	27903959	Core binding factor acute myeloid leukemia	0.271	3e-10	NA		2q11.2	NR	ZAP70; No mapped genes				NA	NA	rs11687510-C; rs6736735-G	rs11687510; rs6736735	intron_variant; intron_variant	NA	Genome-wide haplotype association study identify the FGFR2 gene as a risk gene for acute myeloid leukemia.	175 European ancestry cases, 218 European ancestry controls	NA
6	rs3192177	rs13034349	2	98329197	30038396	Educational attainment (years of education)	0.4076	9e-09	0.0082	[0.0055-0.0109] unit decrease	2q11.2		C2orf92 - ZAP70	ENSG00000228486	ENSG00000115085		9670	842	rs13034349-T	rs13034349	regulatory_region_variant	1	Gene discovery and polygenic prediction from a genome-wide association study of educational attainment in 1.1 million individuals.	up to 1,131,881 European ancestry individuals	NA
9	rs900138	rs310755	3	12251424	32769997	Thyroid stimulating hormone levels	0.751884	1e-25	0.0553	[0.045-0.066] SD decrease	3p25.2	SYN2, PPARG	SYN2 - GSTM5P1	ENSG00000157152	ENSG00000236062		17892	47877	rs310755-A	rs310755	intergenic_variant	1	GWAS of thyroid stimulating hormone highlights pleiotropic effects and inverse association with thyroid cancer.	119,715 European ancestry individuals	NA
9	rs900138	rs307575	3	12127827	33067605	Galanin peptide levels	0.24	4e-21	0.1129	unit decrease	3p25.2		SYN2			ENSG00000157152	NA	NA	rs307575-A	rs307575	intron_variant	0	Genomic and drug target evaluation of 90 cardiovascular proteins in 30,931 individuals.	21,758 European ancestry individuals	9,173 individuals
9	rs900138	rs795009	3	12208671	31152163	Estimated glomerular filtration rate	0.7306	2e-14	0.002	[0.0014-0.0026] unit increase	3p25.2	SYN2	SYN2			ENSG00000157152	NA	NA	rs795009-T	rs795009	intron_variant	0	A catalog of genetic loci associated with kidney function from analyses of a million individuals.	567,460 European ancestry individuals, 165,726 East Asian ancestry individuals, 13,842 African American individuals, 13,359 South Asian ancestry individuals, 4,961 Hispanic individuals	216,518 European ancestry individuals, 64,204 non-Hispanic black individuals
9	rs900138	rs4684833	3	12031719	30595370	Eosinophil counts	NR	2e-10	NA		3p25.2		RN7SL147P - SYN2	ENSG00000263988	ENSG00000157152		37160	14143	rs4684833-?	rs4684833	intergenic_variant	1	Leveraging Polygenic Functional Enrichment to Improve GWAS Power.	approximately 440,000 European ancestry individuals	NA
9	rs900138	rs307558	3	12095130	29403010	Creatinine levels	NR	7e-10	0.02628	[0.018-0.035] unit decrease novel	3p25.2	SYN2	SYN2			ENSG00000157152	NA	NA	rs307558-?	rs307558	intron_variant	0	Genetic analysis of quantitative traits in the Japanese population links cell types to complex human diseases.	142,097 Japanese ancestry individuals	NA
9	rs900138	rs1663070	3	12239852	34021172	Waist-to-hip ratio adjusted for BMI	NR	8e-10	0.0199805	[0.014-0.026] unit increase	3p25.2	SYN2	SYN2 - GSTM5P1	ENSG00000157152	ENSG00000236062		6320	59449	rs1663070-C	rs1663070	regulatory_region_variant	1	GWAS of allometric body-shape indices in UK Biobank identifies loci suggesting associations with morphogenesis, organogenesis, adrenal cell renewal and cancer.	219,872 British ancestry women	NA
9	rs900138	rs1663070	3	12239852	34021172	Waist-hip index	NR	9e-10	0.019936	[0.014-0.026] unit increase	3p25.2	SYN2	SYN2 - GSTM5P1	ENSG00000157152	ENSG00000236062		6320	59449	rs1663070-C	rs1663070	regulatory_region_variant	1	GWAS of allometric body-shape indices in UK Biobank identifies loci suggesting associations with morphogenesis, organogenesis, adrenal cell renewal and cancer.	219,872 British ancestry women	NA
9	rs900138	rs307558	3	12095130	29403010	Glomerular filtration rate	NR	1e-09	0.02652	[0.018-0.035] unit increase novel	3p25.2	SYN2	SYN2			ENSG00000157152	NA	NA	rs307558-?	rs307558	intron_variant	0	Genetic analysis of quantitative traits in the Japanese population links cell types to complex human diseases.	143,658 Japanese ancestry individuals	NA
9	rs900138	rs310763	3	12230704	25743335	Thyroid stimulating hormone levels	0.235	6e-09	0.083	[0.056-0.11] unit increase	3p25.2	SYN2	SYN2			ENSG00000157152	NA	NA	rs310763-T	rs310763	intron_variant	0	Whole-genome sequence-based analysis of thyroid function.	2,287 European ancestry whole-genome sequenced individuals, 14,048 European ancestry individuals	NA
9	rs900138	rs310763	3	12230704	30643256	Depressive symptoms	0.784417	3e-08	0.00633298	[0.0041-0.0086] unit decrease	3p25.2	NR	SYN2			ENSG00000157152	NA	NA	rs310763-C	rs310763	intron_variant	0	Multivariate genome-wide analyses of the well-being spectrum.	1,067,913 European ancestry individuals	228,033 European ancestry individuals
9	rs900138	rs310763	3	12230704	30643256	Well-being spectrum (multivariate analysis)	0.784417	3e-08	0.00621057	[0.004-0.0084] unit decrease	3p25.2	NR	SYN2			ENSG00000157152	NA	NA	rs310763-C	rs310763	intron_variant	0	Multivariate genome-wide analyses of the well-being spectrum.	2,083,151 European ancestry individuals	287,239 European ancestry individuals
9	rs900138	rs310763	3	12230704	30643256	Positive affect	0.784417	3e-08	0.0075978	[0.0049-0.0103] unit decrease	3p25.2	NR	SYN2			ENSG00000157152	NA	NA	rs310763-C	rs310763	intron_variant	0	Multivariate genome-wide analyses of the well-being spectrum.	410,603 European ancestry individuals	NA
9	rs900138	rs310763	3	12230704	30643256	Neuroticism	0.784417	3e-08	0.00989215	[0.0064-0.0134] unit decrease	3p25.2	NR	SYN2			ENSG00000157152	NA	NA	rs310763-C	rs310763	intron_variant	0	Multivariate genome-wide analyses of the well-being spectrum.	523,783 European ancestry individuals	59,206 European ancestry individuals
9	rs900138	rs4684833	3	12031719	29942085	Worry	NR	5e-08	0.01563	[0.01-0.021] unit increase	3p25.2	NR	RN7SL147P - SYN2	ENSG00000263988	ENSG00000157152		37160	14143	rs4684833-C	rs4684833	intergenic_variant	1	Meta-analysis of genome-wide association studies for neuroticism in 449,484 individuals identifies novel genetic loci and pathways.	348,219 European ancestry individuals	NA
10	rs16845806	rs2811484	3	127914853	30595370	Eosinophil counts	NR	3e-11	NA		3q21.3		EEFSEC			ENSG00000132394	NA	NA	rs2811484-?	rs2811484	intron_variant	0	Leveraging Polygenic Functional Enrichment to Improve GWAS Power.	approximately 440,000 European ancestry individuals	NA
12	rs13107325	rs13107325	4	103188709	32247823	Liver fibrosis and steatohepatitis severity (MRI cT1 measure)	0.07	1e-133	0.544	[0.5-0.59] unit increase	4q24	SLC39A8	SLC39A8			ENSG00000138821	NA	NA	rs13107325-T	rs13107325	missense_variant	0	Genome-wide and Mendelian randomisation studies of liver MRI yield insights into the pathogenesis of steatohepatitis.	14,440 European ancestry individuals	NA
12	rs13107325	rs13107325	4	103188709	32665545	Brain morphology (MOSTest)		3e-124	NA		4q24	BANK1, SLC39A8	SLC39A8			ENSG00000138821	NA	NA	rs13107325-?	rs13107325	missense_variant	0	Understanding the genetic determinants of the brain with MOSTest.	26,502 European ancestry individuals	NA
12	rs13107325	rs13107325	4	103188709	32203549	HDL cholesterol levels	0.925055	2e-108	0.0801624	[0.073-0.087] unit increase	4q24	SLC39A8	SLC39A8			ENSG00000138821	NA	NA	rs13107325-C	rs13107325	missense_variant	0	Evaluating the relationship between circulating lipoprotein lipids and apolipoproteins with risk of coronary heart disease: A multivariable Mendelian randomisation analysis.	403,943 European ancestry individuals	NA
12	rs13107325	rs13107325	4	103188709	32203549	Apolipoprotein A1 levels	0.925003	5e-82	0.0715695	[0.064-0.079] unit increase	4q24	SLC39A8	SLC39A8			ENSG00000138821	NA	NA	rs13107325-C	rs13107325	missense_variant	0	Evaluating the relationship between circulating lipoprotein lipids and apolipoproteins with risk of coronary heart disease: A multivariable Mendelian randomisation analysis.	393,193 European ancestry individuals	NA
12	rs13107325	rs13107325	4	103188709	32665545	Subcortical volume (MOSTest)		5e-73	NA		4q24	NR	SLC39A8			ENSG00000138821	NA	NA	rs13107325-?	rs13107325	missense_variant	0	Understanding the genetic determinants of the brain with MOSTest.	26,502 European ancestry individuals	NA
12	rs13107325	rs13107325	4	103188709	30275531	HDL cholesterol	0.0765	2e-50	0.0798	[0.069-0.09] mg dl-1 decrease	4q24	SLC39A8	SLC39A8			ENSG00000138821	NA	NA	rs13107325-T	rs13107325	missense_variant	0	Genetics of blood lipids among ~300,000 multi-ethnic participants of the Million Veteran Program.	215,551 European ancestry individuals, 57,332 African American individuals, 24,743 Hispanic individuals	Up to 319,677 individuals
12	rs13107325	rs13107325	4	103188709	30239722	Body mass index	0.082	4e-47	0.0468	[0.041-0.053] unit increase	4q24	NA	SLC39A8			ENSG00000138821	NA	NA	rs13107325-T	rs13107325	missense_variant	0	Meta-analysis of genome-wide association studies for body fat distribution in 694,649 individuals of European ancestry.	806,834 European ancestry individuals	NA
12	rs13107325	rs13107325	4	103188709	30239722	Body mass index	0.082	4e-47	0.0468	[0.041-0.053] unit increase	4q24	NA	SLC39A8			ENSG00000138821	NA	NA	rs13107325-T	rs13107325	missense_variant	0	Meta-analysis of genome-wide association studies for body fat distribution in 694,649 individuals of European ancestry.	434,794 European ancestry female individuals	NA
12	rs13107325	rs13107325	4	103188709	30239722	Body mass index	0.082	4e-47	0.0468	[0.041-0.053] unit increase	4q24	NA	SLC39A8			ENSG00000138821	NA	NA	rs13107325-T	rs13107325	missense_variant	0	Meta-analysis of genome-wide association studies for body fat distribution in 694,649 individuals of European ancestry.	374,756 European ancestry male individuals	NA
12	rs13107325	rs13107325	4	103188709	30305740	Brain imaging measurements	0.073861	1e-42	0.33842	[0.29-0.39] unit increase	4q24	NR	SLC39A8			ENSG00000138821	NA	NA	rs13107325-T	rs13107325	missense_variant	0	Genome-wide association studies of brain imaging phenotypes in UK Biobank.	8,428 British ancestry individuals	4,386 European ancestry individuals
12	rs13107325	rs13135092	4	103198082	32451486	Problematic alcohol use (MTAG)	0.0808	3e-42	0.0519347	[0.044-0.059] unit decrease	4q24	NR	SLC39A8			ENSG00000138821	NA	NA	rs13135092-G	rs13135092	intron_variant	0	Genome-wide meta-analysis of problematic alcohol use in 435,563 individuals yields insights into biology and relationships with other traits.	972,915 European ancestry individuals	NA
12	rs13107325	rs13107325	4	103188709	30305740	Brain imaging measurements	0.073861	2e-41	0.33352	[0.29-0.38] unit increase	4q24	NR	SLC39A8			ENSG00000138821	NA	NA	rs13107325-T	rs13107325	missense_variant	0	Genome-wide association studies of brain imaging phenotypes in UK Biobank.	8,428 British ancestry individuals	4,386 European ancestry individuals
12	rs13107325	rs13107325	4	103188709	32888493	Hematocrit	0.074412	2e-40	0.046911	[0.04-0.054] SD unit increase	4q24	NR	SLC39A8			ENSG00000138821	NA	NA	rs13107325-T	rs13107325	missense_variant	0	Trans-ethnic and Ancestry-Specific Blood-Cell Genetics in 746,667 Individuals from 5 Global Populations.	562,259 European ancestry individuals	NA
12	rs13107325	rs13107325	4	103188709	29273807	Body mass index	0.06	5e-40	0.0495	[0.042-0.057] unit increase	4q24	SLC39A8	SLC39A8			ENSG00000138821	NA	NA	rs13107325-T	rs13107325	missense_variant	0	Protein-altering variants associated with body mass index implicate pathways that control energy intake and expenditure in obesity.	up to 449,889 European ancestry individuals, up to 29,398 South Asian ancestry individuals, up to 27,610 African American individuals, up to 8,839 East Asian individuals, up to 10,772 Hispanic ancestry individuals	up to 196,766 European ancestry individuals
12	rs13107325	rs13107325	4	103188709	30305740	Brain imaging measurements	0.073861	2e-39	0.36694	[0.31-0.42] unit increase	4q24	NR	SLC39A8			ENSG00000138821	NA	NA	rs13107325-T	rs13107325	missense_variant	0	Genome-wide association studies of brain imaging phenotypes in UK Biobank.	8,428 British ancestry individuals	4,386 European ancestry individuals
12	rs13107325	rs13107325	4	103188709	30305740	Brain imaging measurements	0.073861	7e-39	0.37008	[0.31-0.43] unit increase	4q24	NR	SLC39A8			ENSG00000138821	NA	NA	rs13107325-T	rs13107325	missense_variant	0	Genome-wide association studies of brain imaging phenotypes in UK Biobank.	8,428 British ancestry individuals	4,386 European ancestry individuals
12	rs13107325	rs13107325	4	103188709	31669095	Body mass index	NR	8e-39	NA		4q24	NR	SLC39A8			ENSG00000138821	NA	NA	rs13107325-?	rs13107325	missense_variant	0	Shared Genetic and Experimental Links between Obesity-Related Traits and Asthma Subtypes in UK Biobank.	457,822 European ancestry individuals	NA
12	rs13107325	rs13107325	4	103188709	32888493	Hemoglobin concentration	0.074272	1e-38	0.04586	[0.039-0.053] SD unit increase	4q24	NR	SLC39A8			ENSG00000138821	NA	NA	rs13107325-T	rs13107325	missense_variant	0	Trans-ethnic and Ancestry-Specific Blood-Cell Genetics in 746,667 Individuals from 5 Global Populations.	563,946 European ancestry individuals	NA
12	rs13107325	rs13107325	4	103188709	32888493	Hematocrit	0.0715958	3e-38	NA		4q24	NR	SLC39A8			ENSG00000138821	NA	NA	rs13107325-T	rs13107325	missense_variant	0	Trans-ethnic and Ancestry-Specific Blood-Cell Genetics in 746,667 Individuals from 5 Global Populations.	737,823 African American or Afro-Caribbean, African ancestry, European ancestry, East Asian ancestry, Hispanic or Latin American and South Asian ancestry individuals	NA
12	rs13107325	rs13107325	4	103188709	32665545	Cortical thickness (MOSTest)		8e-38	NA		4q24	CA14, APH1A, C1orf54, C1orf51, MRPS21, PRPF3, RPRD2, TARS2, ECM1, ADAMTSL4, AL356356.1	SLC39A8			ENSG00000138821	NA	NA	rs13107325-?	rs13107325	missense_variant	0	Understanding the genetic determinants of the brain with MOSTest.	26,502 European ancestry individuals	NA
12	rs13107325	rs13107325	4	103188709	32888493	Hemoglobin concentration	0.071471	1e-37	NA		4q24	NR	SLC39A8			ENSG00000138821	NA	NA	rs13107325-T	rs13107325	missense_variant	0	Trans-ethnic and Ancestry-Specific Blood-Cell Genetics in 746,667 Individuals from 5 Global Populations.	746,431 African American or Afro-Caribbean, African ancestry, European ancestry, East Asian ancestry, Hispanic or Latin American and South Asian ancestry individuals	NA
12	rs13107325	rs13107325	4	103188709	30595370	Body mass index	NR	1e-36	NA		4q24		SLC39A8			ENSG00000138821	NA	NA	rs13107325-?	rs13107325	missense_variant	0	Leveraging Polygenic Functional Enrichment to Improve GWAS Power.	approximately 458,000 European ancestry individuals	NA
12	rs13107325	rs13107325	4	103188709	30595370	Systolic blood pressure	NR	1e-36	NA		4q24		SLC39A8			ENSG00000138821	NA	NA	rs13107325-?	rs13107325	missense_variant	0	Leveraging Polygenic Functional Enrichment to Improve GWAS Power.	approximately 422,000 European ancestry individuals	NA
12	rs13107325	rs13135092	4	103198082	32451486	Alcohol consumption (drinks per week) (MTAG)	0.0725	2e-35	0.0417501	[0.035-0.048] unit decrease	4q24	NR	SLC39A8			ENSG00000138821	NA	NA	rs13135092-G	rs13135092	intron_variant	0	Genome-wide meta-analysis of problematic alcohol use in 435,563 individuals yields insights into biology and relationships with other traits.	972,915 European ancestry individuals	NA
12	rs13107325	rs13135092	4	103198082	30698716	HDL cholesterol levels x alcohol consumption (regular vs non-regular drinkers) interaction (2df)	NR	2e-33	NA		4q24	SLC39A8	SLC39A8			ENSG00000138821	NA	NA	rs13135092-G	rs13135092	intron_variant	0	Multi-Ancestry Genome-Wide Association Study of Lipid Levels Incorporating Gene-Alcohol Interactions.	44,831 European ancestry regular drinkers, 3,976 African American regular drinkers, 1,288 Asian ancestry regular drinkers, 827 Hispanic regular drinkers, 11,674 European ancestry non-regular drinkers, 5,894 African American non-regular drinkers, 1,203 Asian ancestry non-regular drinkers, 1,701 Hispanic non-regular drinkers	71,281 European ancestry regular drinkers, 711 African American or Afro-Caribbean regular drinkers, 35,088 Asian ancestry regular drinkers, 3,742 Hispanic regular drinkers, 36,267 European ancestry non-regular drinkers, 1,317 African American or Afro-Caribbean non-regular drinkers, 6,152 Asian ancestry non-regular drinkers, 2,880 Hispanic non-regular drinkers
12	rs13107325	rs13107325	4	103188709	27841878	Diastolic blood pressure		5e-33	0.55	unit increase	4q24	SLC39A8	SLC39A8			ENSG00000138821	NA	NA	rs13107325-C	rs13107325	missense_variant	0	Genome-wide association analyses using electronic health records identify new loci influencing blood pressure variation.	295,529 European ancestry individuals, 8,231 Latino individuals, 3,058 African American individuals, 2,029 African British individuals, 7,701 East Asian ancestry individuals, 2,735 South Asian ancestry individuals, 1,979 mixed and unknown ancestry individuals	NA
12	rs13107325	rs13135092	4	103198082	30698716	HDL cholesterol levels x alcohol consumption (regular vs non-regular drinkers) interaction (2df)	NR	2e-32	NA		4q24	SLC39A8	SLC39A8			ENSG00000138821	NA	NA	rs13135092-G	rs13135092	intron_variant	0	Multi-Ancestry Genome-Wide Association Study of Lipid Levels Incorporating Gene-Alcohol Interactions.	44,831 European ancestry regular drinkers, 3,976 African American regular drinkers, 1,288 Asian ancestry regular drinkers, 827 Hispanic regular drinkers, 11,674 European ancestry non-regular drinkers, 5,894 African American non-regular drinkers, 1,203 Asian ancestry non-regular drinkers, 1,701 Hispanic non-regular drinkers	71,281 European ancestry regular drinkers, 711 African American or Afro-Caribbean regular drinkers, 35,088 Asian ancestry regular drinkers, 3,742 Hispanic regular drinkers, 36,267 European ancestry non-regular drinkers, 1,317 African American or Afro-Caribbean non-regular drinkers, 6,152 Asian ancestry non-regular drinkers, 2,880 Hispanic non-regular drinkers
12	rs13107325	rs13107325	4	103188709	32888494	Hemoglobin	0.074589	7e-32	0.0494835	[0.041-0.058] unit increase	4q24	SLC39A8	SLC39A8			ENSG00000138821	NA	NA	rs13107325-T	rs13107325	missense_variant	0	The Polygenic and Monogenic Basis of Blood Traits and Diseases.	408,112 British individuals	NA
12	rs13107325	rs13107325	4	103188709	32888494	Hematocrit	0.07459	2e-31	0.049112	[0.041-0.057] unit increase	4q24	SLC39A8	SLC39A8			ENSG00000138821	NA	NA	rs13107325-T	rs13107325	missense_variant	0	The Polygenic and Monogenic Basis of Blood Traits and Diseases.	408,112 British individuals	NA
12	rs13107325	rs13135092	4	103198082	30698716	HDL cholesterol levels x alcohol consumption (drinkers vs non-drinkers) interaction (2df)	NR	2e-31	NA		4q24	SLC39A8	SLC39A8			ENSG00000138821	NA	NA	rs13135092-G	rs13135092	intron_variant	0	Multi-Ancestry Genome-Wide Association Study of Lipid Levels Incorporating Gene-Alcohol Interactions.	56,505 European ancestry current drinkers, 9,870 African American current drinkers, 2,491 Asian ancestry current drinkers, 2,528 Hispanic current drinkers, 33,388 European ancestry non-drinkers, 11,119 African American non-drinkers, 9,959 Asian ancestry non-drinkers, 1,466 Hispanic non-drinkers	107,548 European ancestry current drinkers, 2,028 African American or Afro-Caribbean current drinkers, 41,240 Asian ancestry current drinkers, 6,622 Hispanic individuals, 1,984 Brazilian ancestry individuals, 29,438 European ancestry non-drinkers, 2,447 African American or Afro-Caribbean non-drinkers, 67,191 Asian ancestry non-drinkers, 7,092 Hispanic non-drinkers, 1,668 Brazilian ancestry non-dr…
12	rs13107325	rs13135092	4	103198082	32451486	Problematic alcohol use	0.9192	2e-31	11.673	[NR] z score increase	4q24	SLC39A8	SLC39A8			ENSG00000138821	NA	NA	rs13135092-A	rs13135092	intron_variant	0	Genome-wide meta-analysis of problematic alcohol use in 435,563 individuals yields insights into biology and relationships with other traits.	435,563 European ancestry individuals	NA
12	rs13107325	rs13107325	4	103188709	30940813	Alcohol use disorder (consumption score)	0.937	2e-30	11.45	NR z score increase	4q24	SLC39A8	SLC39A8			ENSG00000138821	NA	NA	rs13107325-C	rs13107325	missense_variant	0	Genome-wide association study of alcohol consumption and use disorder in 274,424 individuals from multiple populations.	200,680 European American individuals, 56,495 African American individuals, 14,112 Latino American individuals, 1,366 East Asian American individuals, 189 South Asian American individuals	NA
12	rs13107325	rs13107325	4	103188709	32888494	Platelet distribution width	0.074663	1e-29	0.048567	[0.04-0.057] unit decrease	4q24	SLC39A8	SLC39A8			ENSG00000138821	NA	NA	rs13107325-T	rs13107325	missense_variant	0	The Polygenic and Monogenic Basis of Blood Traits and Diseases.	408,112 British individuals	NA
12	rs13107325	rs13135092	4	103198082	30698716	HDL cholesterol levels x alcohol consumption (drinkers vs non-drinkers) interaction (2df)	NR	1e-29	NA		4q24	SLC39A8	SLC39A8			ENSG00000138821	NA	NA	rs13135092-G	rs13135092	intron_variant	0	Multi-Ancestry Genome-Wide Association Study of Lipid Levels Incorporating Gene-Alcohol Interactions.	56,505 European ancestry current drinkers, 9,870 African American current drinkers, 2,491 Asian ancestry current drinkers, 2,528 Hispanic current drinkers, 33,388 European ancestry non-drinkers, 11,119 African American non-drinkers, 9,959 Asian ancestry non-drinkers, 1,466 Hispanic non-drinkers	107,548 European ancestry current drinkers, 2,028 African American or Afro-Caribbean current drinkers, 41,240 Asian ancestry current drinkers, 6,622 Hispanic individuals, 1,984 Brazilian ancestry individuals, 29,438 European ancestry non-drinkers, 2,447 African American or Afro-Caribbean non-drinkers, 67,191 Asian ancestry non-drinkers, 7,092 Hispanic non-drinkers, 1,668 Brazilian ancestry non-dr…
12	rs13107325	rs13107325	4	103188709	32376654	Adult body size	0.92511	3e-28	0.0287138	[0.024-0.034] unit decrease	4q24	SLC39A8	SLC39A8			ENSG00000138821	NA	NA	rs13107325-C	rs13107325	missense_variant	0	Use of genetic variation to separate the effects of early and later life adiposity on disease risk: mendelian randomisation study.	453,169 European ancestry individuals
12	rs13107325	rs13135092	4	103198082	29691431	Hand grip strength	0.9169	3e-26	0.005	[0.004-0.006] unit increase	4q24	SLC39A8	SLC39A8			ENSG00000138821	NA	NA	rs13135092-A	rs13135092	intron_variant	0	Biological Insights Into Muscular Strength: Genetic Findings in the UK Biobank.	334,825 British ancestry individuals	NA
12	rs13107325	rs13107325	4	103188709	30940813	Alcohol use disorder (consumption score)	0.921	1e-25	0.1034	[0.084-0.123] unit increase	4q24	SLC39A8	SLC39A8			ENSG00000138821	NA	NA	rs13107325-C	rs13107325	missense_variant	0	Genome-wide association study of alcohol consumption and use disorder in 274,424 individuals from multiple populations.	200,680 European American individuals, 56,495 African American individuals, 14,112 Latino American individuals, 1,366 East Asian American individuals, 189 South Asian American individuals	NA
12	rs13107325	rs13107325	4	103188709	30643258	Alcohol consumption (drinks per week)	0.0744	1e-24	0.0435775	[0.035-0.052] unit decrease	4q24	SLC39A8	SLC39A8			ENSG00000138821	NA	NA	rs13107325-T	rs13107325	missense_variant	0	Genome-wide association analyses of risk tolerance and risky behaviors in over 1 million individuals identify hundreds of loci and shared genetic influences.	414,343 European ancestry individuals	NA
12	rs13107325	rs13107325	4	103188709	32327693	Hemoglobin levels		2e-24	0.048	[NR] unit increase	4q24	SLC39A8	SLC39A8			ENSG00000138821	NA	NA	rs13107325-T	rs13107325	missense_variant	0	Predicted loss and gain of function mutations in ACO1 are associated with erythropoiesis.	684,122 European ancestry individuals	NA
12	rs13107325	rs13107325	4	103188709	30038396	Educational attainment (MTAG)	0.0721	2e-24	0.0259	[0.021-0.031] unit decrease	4q24	Intergenic	SLC39A8			ENSG00000138821	NA	NA	rs13107325-T	rs13107325	missense_variant	0	Gene discovery and polygenic prediction from a genome-wide association study of educational attainment in 1.1 million individuals.	1,311,438 European ancestry individuals	NA
12	rs13107325	rs13107325	4	103188709	33128006	Walking pace	NR	6e-24	0.024021	[0.019-0.029] unit increase	4q24	SLC39A8	SLC39A8			ENSG00000138821	NA	NA	rs13107325-C	rs13107325	missense_variant	0	Genome-wide association study of self-reported walking pace suggests beneficial effects of brisk walking on health and survival.	450,967 European ancestry individuals	NA
12	rs13107325	rs13107325	4	103188709	30595370	Red blood cell count	NR	6e-24	NA		4q24		SLC39A8			ENSG00000138821	NA	NA	rs13107325-?	rs13107325	missense_variant	0	Leveraging Polygenic Functional Enrichment to Improve GWAS Power.	approximately 445,000 European ancestry individuals	NA
12	rs13107325	rs13107325	4	103188709	32665545	Subcortical volume (min-P)		1e-23	NA		4q24	INTS3, SLC27A3, GATAD2B, DENND4B, CRTC2, SLC39A1, CREB3L4, JTB, RAB13, RPS27, NUP210L, TPM3, C1orf189, C1orf43, UBAP2L, HAX1	SLC39A8			ENSG00000138821	NA	NA	rs13107325-?	rs13107325	missense_variant	0	Understanding the genetic determinants of the brain with MOSTest.	26,502 European ancestry individuals	NA
12	rs13107325	rs13107325	4	103188709	30038396	Cognitive performance	0.075	1e-23	0.0543	[0.044-0.065] unit decrease	4q24	Intergenic	SLC39A8			ENSG00000138821	NA	NA	rs13107325-T	rs13107325	missense_variant	0	Gene discovery and polygenic prediction from a genome-wide association study of educational attainment in 1.1 million individuals.	257,841 European ancestry individuals	NA
12	rs13107325	rs13107325	4	103188709	30643251	Alcohol consumption (drinks per week) (MTAG)	0.0722	1e-23	0.0256461	[0.021-0.031] unit decrease	4q24	NR	SLC39A8			ENSG00000138821	NA	NA	rs13107325-T	rs13107325	missense_variant	0	Association studies of up to 1.2 million individuals yield new insights into the genetic etiology of tobacco and alcohol use.	up to 1,039,210 European ancestry individuals	NA
12	rs13107325	rs13107325	4	103188709	29912962	Diastolic blood pressure x alcohol consumption interaction (2df test)	0.07	2e-23	NA		4q24	SLC39A8	SLC39A8			ENSG00000138821	NA	NA	rs13107325-T	rs13107325	missense_variant	0	Novel genetic associations for blood pressure identified via gene-alcohol interaction in up to 570K individuals across multiple ancestries.	63,607 European ancestry drinkers, 10,193 African American or Afro-Caribbean drinkers, 2,441 Asian ancestry drinkers, 5,084 Hispanic or Latin American drinkers, 27,492 European ancestry non-drinkers, 11,223 African American or Afro-Caribbean non-drinkers, 9,924 Asian ancestry non-drinkers, 3,387 Hispanic or Latin American non-drinkers	238,058 European ancestry drinkers, 2,280 African American drinkers, 54,081 Asian ancestry drinkers, 6,448 Hispanic drinkers, 43,318 European ancestry non-drinkers, 2,761 African American non-drinkers, 86,943 Asian ancestry non-drinkers, 6,923 Hispanic non-drinkers
12	rs13107325	rs13107325	4	103188709	32665545	Brain morphology (min-P)		2e-23	NA		4q24	C1orf106, KIF21B, CACNA1S	SLC39A8			ENSG00000138821	NA	NA	rs13107325-?	rs13107325	missense_variant	0	Understanding the genetic determinants of the brain with MOSTest.	26,502 European ancestry individuals	NA
12	rs13107325	rs13107325	4	103188709	29691431	Hand grip strength	0.075	4e-23	0.006	[0.0048-0.0072] unit decrease	4q24	SLC39A8	SLC39A8			ENSG00000138821	NA	NA	rs13107325-T	rs13107325	missense_variant	0	Biological Insights Into Muscular Strength: Genetic Findings in the UK Biobank.	223,215 British ancestry individuals	111,610 British ancestry individuals
12	rs13107325	rs13107325	4	103188709	33414549	Cognitive aspects of educational attainment	0.0795229	6e-23	0.115778	[0.093-0.139] unit increase	4q24	NR	SLC39A8			ENSG00000138821	NA	NA	rs13107325-C	rs13107325	missense_variant	0	Investigating the genetic architecture of noncognitive skills using GWAS-by-subtraction.	257,700 European ancestry individuals	NA
12	rs13107325	rs13107325	4	103188709	33619380	Body mass index and systole blood pressure (pairwise)	0.0795	2e-22	NA		4q24	SLC39A8	SLC39A8			ENSG00000138821	NA	NA	rs13107325-T	rs13107325	missense_variant	0	Genome-wide discovery of genetic loci that uncouple excess adiposity from its comorbidities.	472,402 European ancestry individuals, 16,962 East Asian, South Asian, Hispanic and African American ancestry individuals	NA
12	rs13107325	rs13107325	4	103188709	30643251	Alcohol consumption (drinks per week)	0.0722	2e-22	0.0275045	[0.022-0.033] unit decrease	4q24	NR	SLC39A8			ENSG00000138821	NA	NA	rs13107325-T	rs13107325	missense_variant	0	Association studies of up to 1.2 million individuals yield new insights into the genetic etiology of tobacco and alcohol use.	up to 941,280 European ancestry individuals	NA
12	rs13107325	rs13107325	4	103188709	29912962	Diastolic blood pressure x alcohol consumption interaction (2df test)	0.07	4e-22	NA		4q24	SLC39A8	SLC39A8			ENSG00000138821	NA	NA	rs13107325-T	rs13107325	missense_variant	0	Novel genetic associations for blood pressure identified via gene-alcohol interaction in up to 570K individuals across multiple ancestries.	63,607 European ancestry drinkers, 10,193 African American or Afro-Caribbean drinkers, 2,441 Asian ancestry drinkers, 5,084 Hispanic or Latin American drinkers, 27,492 European ancestry non-drinkers, 11,223 African American or Afro-Caribbean non-drinkers, 9,924 Asian ancestry non-drinkers, 3,387 Hispanic or Latin American non-drinkers	238,058 European ancestry drinkers, 2,280 African American drinkers, 54,081 Asian ancestry drinkers, 6,448 Hispanic drinkers, 43,318 European ancestry non-drinkers, 2,761 African American non-drinkers, 86,943 Asian ancestry non-drinkers, 6,923 Hispanic non-drinkers
12	rs13107325	rs13107325	4	103188709	29507422	High density lipoprotein cholesterol levels	NR	6e-22	0.067	unit increase	4q24	NR	SLC39A8			ENSG00000138821	NA	NA	rs13107325-C	rs13107325	missense_variant	0	A large electronic-health-record-based genome-wide study of serum lipids.	76,627 European ancestry individuals, 7,795 Hispanic individuals, 6,855 East Asian ancestry individuals, 2,958 African American individuals, 439 South Asian ancestry individuals	NA
12	rs13107325	rs13107325	4	103188709	30595370	Height	NR	1e-21	NA		4q24		SLC39A8			ENSG00000138821	NA	NA	rs13107325-?	rs13107325	missense_variant	0	Leveraging Polygenic Functional Enrichment to Improve GWAS Power.	approximately 458,000 European ancestry individuals	NA
12	rs13107325	rs13107325	4	103188709	27841878	Systolic blood pressure		2e-21	0.719	unit increase	4q24	SLC39A8	SLC39A8			ENSG00000138821	NA	NA	rs13107325-C	rs13107325	missense_variant	0	Genome-wide association analyses using electronic health records identify new loci influencing blood pressure variation.	295,529 European ancestry individuals, 8,231 Latino individuals, 3,058 African American individuals, 2,029 African British individuals, 7,701 East Asian ancestry individuals, 2,735 South Asian ancestry individuals, 1,979 mixed and unknown ancestry individuals	NA
12	rs13107325	rs13107325	4	103188709	29942086	Intelligence	NR	2e-21	9.494	z-score decrease	4q24	NR	SLC39A8			ENSG00000138821	NA	NA	rs13107325-T	rs13107325	missense_variant	0	Genome-wide association meta-analysis in 269,867 individuals identifies new genetic and functional links to intelligence.	269,867 European ancestry individuals	NA
12	rs13107325	rs13107325	4	103188709	30108127	Body mass index	NR	3e-21	0.051	[NR] unit decrease	4q24	NR	SLC39A8			ENSG00000138821	NA	NA	rs13107325-C	rs13107325	missense_variant	0	A Large Multi-ethnic Genome-Wide Association Study of Adult Body Mass Index Identifies Novel Loci.	315,347 European ancestry individuals, 8,322 Hispanic/Latino individuals, 7,290 East Asian ancestry individuals, 3,069 African American individuals, 459 South Asian ancestry individuals	431,743 European ancestry individuals, 9,275 South Asian ancestry individuals, 8,261 African British individuals, 1,822 East Asian ancestry individuals, 7,620 individuals
12	rs13107325	rs13107325	4	103188709	29507422	High density lipoprotein cholesterol levels	0.925	6e-21	0.067	unit increase	4q24	NR	SLC39A8			ENSG00000138821	NA	NA	rs13107325-C	rs13107325	missense_variant	0	A large electronic-health-record-based genome-wide study of serum lipids.	76,627 European ancestry individuals, 7,795 Hispanic individuals, 6,855 East Asian ancestry individuals, 2,958 African American individuals, 439 South Asian ancestry individuals	NA
12	rs13107325	rs13135092	4	103198082	29507422	High density lipoprotein cholesterol levels	NR	7e-21	0.063	unit increase	4q24	NR	SLC39A8			ENSG00000138821	NA	NA	rs13135092-A	rs13135092	intron_variant	0	A large electronic-health-record-based genome-wide study of serum lipids.	76,627 European ancestry individuals, 7,795 Hispanic individuals, 6,855 East Asian ancestry individuals, 2,958 African American individuals, 439 South Asian ancestry individuals	NA
12	rs13107325	rs13107325	4	103188709	30595370	Waist-hip ratio	NR	1e-20	NA		4q24		SLC39A8			ENSG00000138821	NA	NA	rs13107325-?	rs13107325	missense_variant	0	Leveraging Polygenic Functional Enrichment to Improve GWAS Power.	approximately 458,000 European ancestry individuals	NA
12	rs13107325	rs13107325	4	103188709	30573740	Male-pattern baldness	0.0758327	4e-20	0.0535076	[0.042-0.065] unit decrease	4q24	NR	SLC39A8			ENSG00000138821	NA	NA	rs13107325-T	rs13107325	missense_variant	0	Dissection of genetic variation and evidence for pleiotropy in male pattern baldness.	205,327 European ancestry males	NA
12	rs13107325	rs13107325	4	103188709	31669095	Waist circumference adjusted for body mass index	NR	5e-20	NA		4q24	NR	SLC39A8			ENSG00000138821	NA	NA	rs13107325-?	rs13107325	missense_variant	0	Shared Genetic and Experimental Links between Obesity-Related Traits and Asthma Subtypes in UK Biobank.	457,690 European ancestry individuals	NA
12	rs13107325	rs13107325	4	103188709	32665545	Cortical surface area (MOSTest)		5e-20	NA		4q24	SIX3	SLC39A8			ENSG00000138821	NA	NA	rs13107325-?	rs13107325	missense_variant	0	Understanding the genetic determinants of the brain with MOSTest.	26,502 European ancestry individuals	NA
12	rs13107325	rs13135092	4	103198082	29507422	High density lipoprotein cholesterol levels	0.919	2e-19	0.063	unit increase	4q24	NR	SLC39A8			ENSG00000138821	NA	NA	rs13135092-A	rs13135092	intron_variant	0	A large electronic-health-record-based genome-wide study of serum lipids.	76,627 European ancestry individuals, 7,795 Hispanic individuals, 6,855 East Asian ancestry individuals, 2,958 African American individuals, 439 South Asian ancestry individuals	NA
12	rs13107325	rs13107325	4	103188709	31669095	Waist-to-hip ratio adjusted for BMI	NR	3e-19	NA		4q24	NR	SLC39A8			ENSG00000138821	NA	NA	rs13107325-?	rs13107325	missense_variant	0	Shared Genetic and Experimental Links between Obesity-Related Traits and Asthma Subtypes in UK Biobank.	457,690 European ancestry individuals	NA
12	rs13107325	rs13107325	4	103188709	30239722	Waist-to-hip ratio adjusted for BMI	0.0808	4e-19	0.0306	[0.024-0.037] unit decrease	4q24	NR	SLC39A8			ENSG00000138821	NA	NA	rs13107325-T	rs13107325	missense_variant	0	Meta-analysis of genome-wide association studies for body fat distribution in 694,649 individuals of European ancestry.	315,284 European ancestry male individuals	NA
12	rs13107325	rs13107325	4	103188709	30239722	Waist-to-hip ratio adjusted for BMI	0.0808	4e-19	0.0306	[0.024-0.037] unit decrease	4q24	NR	SLC39A8			ENSG00000138821	NA	NA	rs13107325-T	rs13107325	missense_variant	0	Meta-analysis of genome-wide association studies for body fat distribution in 694,649 individuals of European ancestry.	379,501 European ancestry female individuals	NA
12	rs13107325	rs13135092	4	103198082	30670697	HDL cholesterol x physical activity interaction (2df test)	0.9311	5e-19	NA		4q24	NR	SLC39A8			ENSG00000138821	NA	NA	rs13135092-A	rs13135092	intron_variant	0	Multi-ancestry study of blood lipid levels identifies four loci interacting with physical activity.	7,395 African American inactive individuals, 13,092 African American active individuals, 2,753 Asian ancestry inactive individuals, 3,650 Asian ancestry active individuals, 22,963 European ancestry inactive individuals, 61,939 European ancestry active individuals, 2,829 Hispanic or Latin American inactive individuals, 6,358 Hispanic or Latin American active individuals	1,886 African American inactive individuals, 1,892 African American active individuals, 1,217 South African Black ancestry inactive individuals, 389 South African Black ancestry active individuals, 2,494 East Asian ancestry inactive individuals, 1,947 East Asian ancestry active individuals, 724 South Asian ancestry inactive individuals, 1,425 South Asian ancestry active individuals, 41,042 Europe…
12	rs13107325	rs13107325	4	103188709	32451486	Alcohol use disorder	0.0792	8e-19	8.864	[NR] unit decrease	4q24	NR	SLC39A8			ENSG00000138821	NA	NA	rs13107325-T	rs13107325	missense_variant	0	Genome-wide meta-analysis of problematic alcohol use in 435,563 individuals yields insights into biology and relationships with other traits.	57,564 European ancestry cases, 256,395 European ancestry controls	NA
12	rs13107325	rs13107325	4	103188709	30664745	Osteoarthritis	0.08	8e-19	1.1	[1.07-1.12]	4q24	NR	SLC39A8			ENSG00000138821	NA	NA	rs13107325-T	rs13107325	missense_variant	0	Identification of new therapeutic targets for osteoarthritis through genome-wide analyses of UK Biobank data.	77,052 European ancestry cases, 378,169 European ancestry controls	NA
12	rs13107325	rs13107325	4	103188709	31676860	Brain region volumes	NR	2e-18	NA		4q24	NR	SLC39A8			ENSG00000138821	NA	NA	rs13107325-?	rs13107325	missense_variant	0	Genome-wide association analysis of 19,629 individuals identifies variants influencing regional brain volumes and refines their genetic co-architecture with cognitive and mental health traits.	19,629 British ancestry individuals	NA
12	rs13107325	rs13107325	4	103188709	30038396	Educational attainment (years of education)	0.0721	2e-18	0.0239	[0.019-0.029] unit decrease	4q24		SLC39A8			ENSG00000138821	NA	NA	rs13107325-T	rs13107325	missense_variant	0	Gene discovery and polygenic prediction from a genome-wide association study of educational attainment in 1.1 million individuals.	up to 1,131,881 European ancestry individuals	NA
12	rs13107325	rs13107325	4	103188709	29326435	Intelligence (MTAG)	NR	3e-18	0.050441	[0.039-0.062] unit decrease	4q24	SLC39A8	SLC39A8			ENSG00000138821	NA	NA	rs13107325-T	rs13107325	missense_variant	0	A combined analysis of genetically correlated traits identifies 187 loci and a role for neurogenesis and myelination in intelligence.	120,934 British ancestry individuals, 127,548 individuals	NA
12	rs13107325	rs13107325	4	103188709	30038396	Cognitive performance (MTAG)	0.075	3e-18	0.038	[0.029-0.047] unit decrease	4q24	Intergenic	SLC39A8			ENSG00000138821	NA	NA	rs13107325-T	rs13107325	missense_variant	0	Gene discovery and polygenic prediction from a genome-wide association study of educational attainment in 1.1 million individuals.	402,382 European ancestry individuals	NA
12	rs13107325	rs13107325	4	103188709	30595370	Lung function (FVC)	NR	9e-18	NA		4q24		SLC39A8			ENSG00000138821	NA	NA	rs13107325-?	rs13107325	missense_variant	0	Leveraging Polygenic Functional Enrichment to Improve GWAS Power.	approximately 372,000 European ancestry individuals	NA
12	rs13107325	rs13107325	4	103188709	30649180	Voxel-wise structural brain imaging measurements	NR	9e-18	NA		4q24	SLC39A8	SLC39A8			ENSG00000138821	NA	NA	rs13107325-?	rs13107325	missense_variant	0	Association of a Schizophrenia-Risk Nonsynonymous Variant With Putamen Volume in Adolescents: A Voxelwise and Genome-Wide Association Study.	1,721 European ancestry adolescent individuals	6,932 British ancestry individuals
12	rs13107325	rs1813006	4	103001649	32327693	Hemoglobin levels		1e-17	0.045	[NR] unit increase	4q24	SLC39A8	BANK1 - SEC24D	ENSG00000153064	ENSG00000150961		5680	16642331	rs1813006-T	rs1813006	intergenic_variant	1	Predicted loss and gain of function mutations in ACO1 are associated with erythropoiesis.	684,122 European ancestry individuals	NA
12	rs13107325	rs13107325	4	103188709	30578418	Systolic blood pressure	0.0752	1e-17	0.5532	[0.43-0.68] mmHg decrease	4q24	SLC39A8	SLC39A8			ENSG00000138821	NA	NA	rs13107325-T	rs13107325	missense_variant	0	Trans-ethnic association study of blood pressure determinants in over 750,000 individuals.	365,998 European ancestry individuals, 63,490 African ancestry individuals, 22,802 Hispanic individuals, 4,792 Asian ancestry individuals, 2,695 Native American ancestry individuals	299,024 European ancestry individuals, 17,277 individuals
12	rs13107325	rs13107325	4	103188709	21909115	Diastolic blood pressure	0.05	2e-17	0.684	[NR] mmHg decrease	4q24	SLC39A8	SLC39A8			ENSG00000138821	NA	NA	rs13107325-T	rs13107325	missense_variant	0	Genetic variants in novel pathways influence blood pressure and cardiovascular disease risk.	69,395 European ancestry individuals	Up to 133,361 European ancestry individuals
12	rs13107325	rs13107325	4	103188709	33356394	Urate levels	0.07	3e-17	0.0297	[0.023-0.037] unit decrease	4q24	NR	SLC39A8			ENSG00000138821	NA	NA	rs13107325-T	rs13107325	missense_variant	0	Urate, Blood Pressure, and Cardiovascular Disease: Evidence From Mendelian Randomization and Meta-Analysis of Clinical Trials.	454,183 European ancestry individuals	NA
12	rs13107325	rs13107325	4	103188709	32231278	Refractive error		4e-17	NA		4q24	BANK1, SLC39A8, NFKB1	SLC39A8			ENSG00000138821	NA	NA	rs13107325-?	rs13107325	missense_variant	0	Meta-analysis of 542,934 subjects of European ancestry identifies new genes and mechanisms predisposing to refractive error and myopia.	542,934 European ancestry individuals	NA
12	rs13107325	rs13107325	4	103188709	30679032	Alcohol consumption (drinks per week)	0.0721	5e-17	0.0383	[0.029-0.047] unit decrease	4q24	SLC39A8	SLC39A8			ENSG00000138821	NA	NA	rs13107325-T	rs13107325	missense_variant	0	Exome Chip Meta-analysis Fine Maps Causal Variants and Elucidates the Genetic Architecture of Rare Coding Variants in Smoking and Alcohol Use.	up to 357,854 European ancestry individuals	NA
12	rs13107325	rs13107325	4	103188709	29844566	General cognitive ability	NR	8e-17	8.327	z-score decrease	4q24	SLC39A8	SLC39A8			ENSG00000138821	NA	NA	rs13107325-T	rs13107325	missense_variant	0	Study of 300,486 individuals identifies 148 independent genetic loci influencing general cognitive function.	up to 300,486 European ancestry individuals	NA
12	rs13107325	rs13135092	4	103198082	32895543	Verbal-numerical reasoning	NR	8e-17	NA		4q24		SLC39A8			ENSG00000138821	NA	NA	rs13135092-?	rs13135092	intron_variant	0	A general dimension of genetic sharing across diverse cognitive traits inferred from molecular data.	171,304 British ancestry individuals	NA
12	rs13107325	rs13107325	4	103188709	32888493	Red blood cell count	0.074343	1e-16	0.029182	[0.022-0.036] SD unit increase	4q24	NR	SLC39A8			ENSG00000138821	NA	NA	rs13107325-T	rs13107325	missense_variant	0	Trans-ethnic and Ancestry-Specific Blood-Cell Genetics in 746,667 Individuals from 5 Global Populations.	545,203 European ancestry individuals	NA
12	rs13107325	rs13107325	4	103188709	29483656	Schizophrenia	NR	1e-16	1.17371	[1.14-1.21]	4q24	BANK1, SLC39A8	SLC39A8			ENSG00000138821	NA	NA	rs13107325-?	rs13107325	missense_variant	0	Common schizophrenia alleles are enriched in mutation-intolerant genes and in regions under strong background selection.	40,675 European ancestry cases, 64,643 European ancestry controls	1,651 European ancestry cases, 4,111 cases, 142,717 European ancestry controls, 11,507 controls
12	rs13107325	rs13135092	4	103198082	30804565	Insomnia	0.0825	3e-16	1.0929	[1.07-1.11]	4q24	NR	SLC39A8			ENSG00000138821	NA	NA	rs13135092-G	rs13135092	intron_variant	0	Genome-wide analysis of insomnia in 1,331,010 individuals identifies new risk loci and functional pathways.	651,923 European ancestry males, 679,087 European ancestry females	NA
12	rs13107325	rs13107325	4	103188709	26426971	Body mass index	0.0725001	4e-16	0.0491977	unit increase	4q24	NR	SLC39A8			ENSG00000138821	NA	NA	rs13107325-T	rs13107325	missense_variant	0	The Influence of Age and Sex on Genetic Associations with Adult Body Size and Shape: A Large-Scale Genome-Wide Interaction Study.	up to 309,889 European ancestry individuals	NA
12	rs13107325	rs13107325	4	103188709	29912962	Systolic blood pressure x alcohol consumption interaction (2df test)	0.07	1e-15	NA		4q24	SLC39A8	SLC39A8			ENSG00000138821	NA	NA	rs13107325-T	rs13107325	missense_variant	0	Novel genetic associations for blood pressure identified via gene-alcohol interaction in up to 570K individuals across multiple ancestries.	63,608 European ancestry drinkers, 10,193 African American or Afro-Caribbean heavy drinkers, 2,441 Asian ancestry drinkers, 5,084 Hispanic or Latin American drinkers, 27,494 European ancestry non-drinkers, 11,224 African American or Afro-Caribbean non-drinkers, 9,924 Asian ancestry non-drinkers, 3,387 Hispanic or Latin American non-drinkers	238,002 European ancestry drinkers, 2,280 African American drinkers, 54,081 Asian ancestry drinkers, 6,452 Hispanic drinkers, 43,316 European ancestry non-drinkers, 2,761 African American non-drinkers, 86,945 Asian ancestry non-drinkers, 6,925 Hispanic non-drinkers
12	rs13107325	rs13107325	4	103188709	24097068	HDL cholesterol	0.08	1e-15	0.071	[NR] unit decrease	4q24	SLC39A8	SLC39A8			ENSG00000138821	NA	NA	rs13107325-T	rs13107325	missense_variant	0	Discovery and refinement of loci associated with lipid levels.	94,595 European ancestry individuals	93,982 European ancestry individuals
12	rs13107325	rs13107325	4	103188709	31358974	Alcohol consumption	0.07	1e-15	0.016	[0.012-0.02] unit decrease	4q24	SLC39A8	SLC39A8			ENSG00000138821	NA	NA	rs13107325-T	rs13107325	missense_variant	0	New alcohol-related genes suggest shared genetic mechanisms with neuropsychiatric disorders.	480,842 European ancestry individuals	NA
12	rs13107325	rs13107325	4	103188709	31676860	Brain region volumes	NR	2e-15	NA		4q24	NR	SLC39A8			ENSG00000138821	NA	NA	rs13107325-?	rs13107325	missense_variant	0	Genome-wide association analysis of 19,629 individuals identifies variants influencing regional brain volumes and refines their genetic co-architecture with cognitive and mental health traits.	19,629 British ancestry individuals	NA
12	rs13107325	rs13135092	4	103198082	30336701	Alcohol use disorder (dependence and problematic use scores)	NR	5e-15	0.01	[NR] unit decrease	4q24	SLC39A8	SLC39A8			ENSG00000138821	NA	NA	rs13135092-G	rs13135092	intron_variant	0	Genome-Wide Association Study Meta-Analysis of the Alcohol Use Disorders Identification Test (AUDIT) in Two Population-Based Cohorts.	121,604 British ancestry individuals	NA
12	rs13107325	rs13107325	4	103188709	32203549	Triglyceride levels	0.925092	6e-15	0.0295524	[0.022-0.037] unit decrease	4q24	SLC39A8	SLC39A8			ENSG00000138821	NA	NA	rs13107325-C	rs13107325	missense_variant	0	Evaluating the relationship between circulating lipoprotein lipids and apolipoproteins with risk of coronary heart disease: A multivariable Mendelian randomisation analysis.	441,016 European ancestry individuals	NA
12	rs13107325	rs35518360	4	103146890	25056061	Schizophrenia	0.078	8e-15	1.16686	[1.12-1.21]	4q24	SLC39A8	LINC02498 - SLC39A8	ENSG00000283083	ENSG00000138821		91476147	25347	rs35518360-T	rs35518360	intergenic_variant	1	Biological insights from 108 schizophrenia-associated genetic loci.	32,405 European ancestry cases, 42,221 European ancestry controls, 1,235 European ancestry cases and 1,235 European ancestry controls from 1235 parent-offspring trios, 1,836 East Asian ancestry cases, 3,383 East Asian ancestry controls	1,513 European ancestry cases, 66,236 European ancestry controls
12	rs13107325	rs13107325	4	103188709	27618452	Diastolic blood pressure	0.07	2e-14	0.602	[0.45-0.75] mm Hg decrease	4q24	SLC39A8	SLC39A8			ENSG00000138821	NA	NA	rs13107325-T	rs13107325	missense_variant	0	The genetics of blood pressure regulation and its target organs from association studies in 342,415 individuals.	up to 201,529 European ancestry individuals	up to 140,886 European ancestry individuals
12	rs13107325	rs13107325	4	103188709	32888493	Red blood cell count	0.0715291	2e-14	NA		4q24	NR	SLC39A8			ENSG00000138821	NA	NA	rs13107325-T	rs13107325	missense_variant	0	Trans-ethnic and Ancestry-Specific Blood-Cell Genetics in 746,667 Individuals from 5 Global Populations.	727,624 African American or Afro-Caribbean, African ancestry, European ancestry, East Asian ancestry, Hispanic or Latin American and South Asian ancestry individuals	NA
12	rs13107325	rs13107325	4	103188709	34187846	Gastroesophageal reflux disease	0.93	2e-14	0.07	unit decrease	4q24	SLC39A8	SLC39A8			ENSG00000138821	NA	NA	rs13107325-C	rs13107325	missense_variant	0	Multitrait genetic association analysis identifies 50 new risk loci for gastro-oesophageal reflux, seven new loci for Barrett's oesophagus and provides insights into clinical heterogeneity in reflux diagnosis.	129,080 European ancestry cases, 473,524 European ancestry controls	462,753 cases, 1,127,474 controls
12	rs13107325	rs13107325	4	103188709	21909115	Systolic blood pressure	0.05	3e-14	0.981	[NR] mmHg decrease	4q24	SLC39A8	SLC39A8			ENSG00000138821	NA	NA	rs13107325-T	rs13107325	missense_variant	0	Genetic variants in novel pathways influence blood pressure and cardiovascular disease risk.	69,395 European ancestry individuals	Up to 133,361 European ancestry individuals
12	rs13107325	rs13107325	4	103188709	30940813	Alcohol use disorder	0.921	3e-14	1.1325	[1.1-1.16]	4q24	SLC39A8	SLC39A8			ENSG00000138821	NA	NA	rs13107325-C	rs13107325	missense_variant	0	Genome-wide association study of alcohol consumption and use disorder in 274,424 individuals from multiple populations.	34,658 European American cases, 167,346 European American controls, 17,267 African American cases, 39,381 African American controls, 3,449 Latino American cases, 10,726 Latino American controls, 164 East Asian American cases, 1,210 East Asian American controls, 46 South Asian American cases, 144 South Asian American controls	NA
12	rs13107325	rs13107325	4	103188709	30940813	Alcohol use disorder	0.937	3e-14	7.6	NR z score increase	4q24	SLC39A8	SLC39A8			ENSG00000138821	NA	NA	rs13107325-C	rs13107325	missense_variant	0	Genome-wide association study of alcohol consumption and use disorder in 274,424 individuals from multiple populations.	34,658 European American cases, 167,346 European American controls, 17,267 African American cases, 39,381 African American controls, 3,449 Latino American cases, 10,726 Latino American controls, 164 East Asian American cases, 1,210 East Asian American controls, 46 South Asian American cases, 144 South Asian American controls	NA
12	rs13107325	rs13107325	4	103188709	34021172	Waist-hip index	NR	3e-14	0.0411267	[0.031-0.052] unit decrease	4q24	SLC39A8	SLC39A8			ENSG00000138821	NA	NA	rs13107325-T	rs13107325	missense_variant	0	GWAS of allometric body-shape indices in UK Biobank identifies loci suggesting associations with morphogenesis, organogenesis, adrenal cell renewal and cancer.	219,872 British ancestry women	NA
12	rs13107325	rs13135092	4	103198082	31046077	Bitter alcoholic beverage consumption	0.9176	3e-14	0.0141	[0.01-0.018] unit increase	4q24	SLC39A8	SLC39A8			ENSG00000138821	NA	NA	rs13135092-A	rs13135092	intron_variant	0	A genome-wide association study of bitter and sweet beverage consumption.	336,448 European ancestry individuals	39,924 European ancestry individuals
12	rs13107325	rs13135092	4	103198082	30336701	Alcohol use disorder (total score)	NR	3e-14	7.59	[NR] z score increase	4q24	RN7SL728P, SLC39A8	SLC39A8			ENSG00000138821	NA	NA	rs13135092-A	rs13135092	intron_variant	0	Genome-Wide Association Study Meta-Analysis of the Alcohol Use Disorders Identification Test (AUDIT) in Two Population-Based Cohorts.	141,932 European ancestry individuals	NA
12	rs13107325	rs13135092	4	103198082	33830993	Multisite chronic pain	NR	3e-14	NA	[NR]	4q24	SLC39A8	SLC39A8			ENSG00000138821	NA	NA	rs13135092-?	rs13135092	intron_variant	0	Sex-stratified genome-wide association study of multisite chronic pain in UK Biobank.	387,649 British ancestry individuals	NA
12	rs13107325	rs13107325	4	103188709	33861876	Alcohol use disorder (consumption score)	NR	4e-14	0.153	[0.11-0.19] unit increase	4q24	SLC39A8	SLC39A8			ENSG00000138821	NA	NA	rs13107325-?	rs13107325	missense_variant	0	The Impact of Removing Former Drinkers from Genome-wide Association Studies of AUDIT-C.	5,135 European ancestry individuals inluding former drinkers, 126,375 European ancestry individuals excluding former drinkers	NR
12	rs13107325	rs13107325	4	103188709	32989287	Left-handedness	0.0788	5e-14	1.05708	[NR]	4q24	SLC39A8	SLC39A8			ENSG00000138821	NA	NA	rs13107325-T	rs13107325	missense_variant	0	Genome-wide association study identifies 48 common genetic variants associated with handedness.	1,766,671 European ancestry individuals	NA
12	rs13107325	rs13107325	4	103188709	31676860	Brain region volumes	NR	7e-14	NA		4q24	NR	SLC39A8			ENSG00000138821	NA	NA	rs13107325-?	rs13107325	missense_variant	0	Genome-wide association analysis of 19,629 individuals identifies variants influencing regional brain volumes and refines their genetic co-architecture with cognitive and mental health traits.	19,629 British ancestry individuals	NA
12	rs13107325	rs13107325	4	103188709	33972514	Liver enzyme levels (gamma-glutamyl transferase)	0.925031	8e-14	0.00710285	[0.0052-0.009] unit increase	4q24	SLC39A8	SLC39A8			ENSG00000138821	NA	NA	rs13107325-C	rs13107325	missense_variant	0	Genetic analysis in European ancestry individuals identifies 517 loci associated with liver enzymes.	437,194 European ancestry individuals	315,572 European ancestry individuals
12	rs13107325	rs13107325	4	103188709	28739976	Diastolic blood pressure	0.065	1e-13	0.686	[0.51-0.87] unit decrease	4q24	SLC39A8	SLC39A8			ENSG00000138821	NA	NA	rs13107325-T	rs13107325	missense_variant	0	Novel Blood Pressure Locus and Gene Discovery Using Genome-Wide Association Study and Expression Data Sets From Blood and the Kidney.	150,134 European ancestry individuals	87,359 European ancestry individuals, 140,886 European and unknown ancestry individuals
12	rs13107325	rs1813006	4	103001649	29326435	Intelligence (MTAG)	NR	2e-13	0.0474077	[0.035-0.06] unit decrease	4q24	BANK1	BANK1 - SEC24D	ENSG00000153064	ENSG00000150961		5680	16642331	rs1813006-T	rs1813006	intergenic_variant	1	A combined analysis of genetically correlated traits identifies 187 loci and a role for neurogenesis and myelination in intelligence.	120,934 British ancestry individuals, 127,548 individuals	NA
12	rs13107325	rs13107325	4	103188709	20935630	Body mass index	0.07	2e-13	0.19	[0.11-0.27] kg/m2 increase	4q24	SLC39A8	SLC39A8			ENSG00000138821	NA	NA	rs13107325-T	rs13107325	missense_variant	0	Association analyses of 249,796 individuals reveal 18 new loci associated with body mass index.	Up to 123,865 European ancestry individuals	Up to 125,931 European ancestry individuals
12	rs13107325	rs13107325	4	103188709	34021172	Waist circumference adjusted for body mass index	NR	2e-13	0.040075	[0.029-0.051] unit decrease	4q24	SLC39A8	SLC39A8			ENSG00000138821	NA	NA	rs13107325-T	rs13107325	missense_variant	0	GWAS of allometric body-shape indices in UK Biobank identifies loci suggesting associations with morphogenesis, organogenesis, adrenal cell renewal and cancer.	219,872 British ancestry women	NA
12	rs13107325	rs13135092	4	103198082	31194737	Multisite chronic pain	0.08071	2e-13	0.0328	[0.024-0.041] unit decrease	4q24	SLC39A8	SLC39A8			ENSG00000138821	NA	NA	rs13135092-A	rs13135092	intron_variant	0	Genome-wide association study of multisite chronic pain in UK Biobank.	387,649 British ancestry individuals	NA
12	rs13107325	rs13107325	4	103188709	30846698	Sleep duration (short sleep)	NR	3e-13	1.078		4q24	SLC39A8	SLC39A8			ENSG00000138821	NA	NA	rs13107325-T	rs13107325	missense_variant	0	Genome-wide association study identifies genetic loci for self-reported habitual sleep duration supported by accelerometer-derived estimates.	106,192 European ancestry cases, 305,742 European ancestry controls	47,180 adults, 10,554 children or adolescents
12	rs13107325	rs13135092	4	103198082	25961943	HDL cholesterol	0.97	3e-13	0.129	[0.094-0.164] s.d. increase	4q24	SLC39A8	SLC39A8			ENSG00000138821	NA	NA	rs13135092-A	rs13135092	intron_variant	0	The impact of low-frequency and rare variants on lipid levels.	up to 62,166 European ancestry individuals	NA
12	rs13107325	rs35225200	4	103146888	31374203	Cognitive ability, years of educational attainment or schizophrenia (pleiotropy)	NR	4e-13	0.023883	[0.017-0.03] unit increase	4q24	SLC39A8	NA - SLC39A8		ENSG00000138821		NA	25349	rs35225200-?	rs35225200	intergenic_variant	1	Pleiotropic Meta-Analysis of Cognition, Education, and Schizophrenia Differentiates Roles of Early Neurodevelopmental and Adult Synaptic Pathways.	328,917 individuals with educational attainment measurements, 107,207 individuals with cognitive ability measurements, 77,096 European ancestry schizophrenia cases, 43,456 European ancestry controls	NA
12	rs13107325	rs13107325	4	103188709	30643258	Risk-taking tendency (4-domain principal component model)	0.0734	4e-13	0.0359132	[0.026-0.046] unit decrease	4q24	SLC39A8	SLC39A8			ENSG00000138821	NA	NA	rs13107325-T	rs13107325	missense_variant	0	Genome-wide association analyses of risk tolerance and risky behaviors in over 1 million individuals identify hundreds of loci and shared genetic influences.	315,894 European ancestry individuals	NA
12	rs13107325	rs13107325	4	103188709	31740837	Schizophrenia	NR	4e-13	1.16637	[1.12-1.21]	4q24	NR	SLC39A8			ENSG00000138821	NA	NA	rs13107325-?	rs13107325	missense_variant	0	Comparative genetic architectures of schizophrenia in East Asian and European populations.	22,778 East Asian ancestry cases, 35,362 East Asian ancestry controls, 33,640 European ancestry cases, 43,456 European ancestry controls	NA
12	rs13107325	rs13135092	4	103198082	31501611	Predicted visceral adipose tissue	0.08151	7e-13	0.0325622	[0.024-0.041] unit increase	4q24	NR	SLC39A8			ENSG00000138821	NA	NA	rs13135092-G	rs13135092	intron_variant	0	Contribution of genetics to visceral adiposity and its relation to cardiovascular and metabolic disease.	325,153 British ancestry individuals	NA
12	rs13107325	rs13107325	4	103188709	34021172	Waist-to-hip ratio adjusted for BMI	NR	8e-13	0.0387088	[0.028-0.049] unit decrease	4q24	SLC39A8	SLC39A8			ENSG00000138821	NA	NA	rs13107325-T	rs13107325	missense_variant	0	GWAS of allometric body-shape indices in UK Biobank identifies loci suggesting associations with morphogenesis, organogenesis, adrenal cell renewal and cancer.	219,872 British ancestry women	NA
12	rs13107325	rs13107325	4	103188709	34006833	Anterior thalamic nuclei volume	0.0759	9e-13	0.113983	[0.083-0.145] unit decrease	4q24	SLC39A8	SLC39A8			ENSG00000138821	NA	NA	rs13107325-T	rs13107325	missense_variant	0	The genetic architecture of the human thalamus and its overlap with ten common brain disorders.	30,114 white British ancestry individuals
12	rs13107325	rs13135092	4	103198082	33479212	Schizophrenia (MTAG)	0.9145	9e-13	0.146635	[0.11-0.19] unit decrease	4q24	NR	SLC39A8			ENSG00000138821	NA	NA	rs13135092-A	rs13135092	intron_variant	0	Integrative analysis of genome-wide association studies identifies novel loci associated with neuropsychiatric disorders.	at least 33,640 European ancestry cases, at least 43,456 European ancestry controls	NA
12	rs13107325	rs35225200	4	103146888	29912962	Mean arterial pressure x alcohol consumption interaction (2df test)	0.93	1e-12	NA		4q24	SLC39A8	NA - SLC39A8		ENSG00000138821		NA	25349	rs35225200-A	rs35225200	intergenic_variant	1	Novel genetic associations for blood pressure identified via gene-alcohol interaction in up to 570K individuals across multiple ancestries.	91,110 European ancestry drinkers and non-drinkers, 21,416 African American or Afro-Caribbean drinkers and non-drinkers, 12,365 Asian ancestry drinkers and non-drinkers, 8,470 Hispanic or Latin American drinkers and non-drinkers	237,996 European ancestry drinkers, 2,280 African American drinkers, 54,080 Asian ancestry drinkers, 6,448 Hispanic drinkers, 43,315 European ancestry non-drinkers, 2,761 African ancestry non-drinkers, 86,943 Asian ancestry non-drinkers, 6,923 Hispanic non-drinkers
12	rs13107325	rs13107325	4	103188709	25673413	Body mass index	0.072	1e-12	0.047	[0.034-0.06] kg/m2 increase	4q24	SLC39A8	SLC39A8			ENSG00000138821	NA	NA	rs13107325-T	rs13107325	missense_variant	0	Genetic studies of body mass index yield new insights for obesity biology.	up to 104,666 European ancestry male individuals, up to 132,115 European ancestry female individuals, 370 African American male individuals, 517 African American female individuals, 512 Hispanic male individuals, 764 Hispanic female individuals	up to 48,274 European ancestry male individuals, up to 39,864 European ancestry female individuals, 2,441 African American or Afro-Caribbean male individuals, 6,314 African American or Afro-Caribbean female individuals, 919 Filipino male individuals, 828 Filipino female individuals, 205 Seychellois male individuals, 287 Seychellois female individuals, 2,964 South Asian ancestry male individuals, …
12	rs13107325	rs13107325	4	103188709	32339537	Youthful appearance (self-reported)	0.924534	1e-12	0.943325	NR	4q24	SLC39A8	SLC39A8			ENSG00000138821	NA	NA	rs13107325-C	rs13107325	missense_variant	0	Genome wide association study identifies genetic associations with perceived age.	423,992 European ancestry individuals	NA
12	rs13107325	rs13107325	4	103188709	34006833	Lateral thalamic nuclei volume	0.0759	1e-12	0.113293	[0.082-0.145] unit decrease	4q24	SLC39A8	SLC39A8			ENSG00000138821	NA	NA	rs13107325-T	rs13107325	missense_variant	0	The genetic architecture of the human thalamus and its overlap with ten common brain disorders.	30,114 white British ancestry individuals
12	rs13107325	rs35225200	4	103146888	28540026	Autism spectrum disorder or schizophrenia		2e-12	1.13636	[1.1-1.18]	4q24	BANK1, SLC39A8	NA - SLC39A8		ENSG00000138821		NA	25349	rs35225200-?	rs35225200	intergenic_variant	1	Meta-analysis of GWAS of over 16,000 individuals with autism spectrum disorder highlights a novel locus at 10q24.32 and a significant overlap with schizophrenia.	schizophrenia cases and controls (see Ripke, 2014), up to 6,197 European ancestry ASD cases, up to 7,377 European ancestry controls, up to 1,190 ASD cases, up to 1,190 controls	NA
12	rs13107325	rs13107325	4	103188709	32317632	Leisure sedentary behaviour (television watching)		2e-12	0.0291705	[0.021-0.037] unit decrease	4q24	NR	SLC39A8			ENSG00000138821	NA	NA	rs13107325-?	rs13107325	missense_variant	0	Genome-wide association studies and Mendelian randomization analyses for leisure sedentary behaviours.	408,815 European ancestry individuals	NA
12	rs13107325	rs13107325	4	103188709	26198764	Schizophrenia	NR	2e-12	1.16	[NR]	4q24	NR	SLC39A8			ENSG00000138821	NA	NA	rs13107325-T	rs13107325	missense_variant	0	Genome-wide association study of schizophrenia in Ashkenazi Jews.	592 Ashkenazi Jewish ancestry cases, 505 Ashkenazi Jewish ancestry controls, 36,989 cases, 113,075 controls	NA
12	rs13107325	rs13107325	4	103188709	25673413	Body mass index	0.072	2e-12	0.048	[0.034-0.061] kg/m2 increase	4q24	SLC39A8	SLC39A8			ENSG00000138821	NA	NA	rs13107325-T	rs13107325	missense_variant	0	Genetic studies of body mass index yield new insights for obesity biology.	up to 104,666 European ancestry male individuals, up to 132,115 European ancestry female individuals, 370 African American male individuals, 517 African American female individuals, 512 Hispanic male individuals, 764 Hispanic female individuals	up to 48,274 European ancestry male individuals, up to 39,864 European ancestry female individuals, 2,441 African American or Afro-Caribbean male individuals, 6,314 African American or Afro-Caribbean female individuals, 919 Filipino male individuals, 828 Filipino female individuals, 205 Seychellois male individuals, 287 Seychellois female individuals, 2,964 South Asian ancestry male individuals, …
12	rs13107325	rs13107325	4	103188709	31879980	Hypertension	NR	5e-12	0.0796339	NR unit increase	4q24	SLC39A8	SLC39A8			ENSG00000138821	NA	NA	rs13107325-?	rs13107325	missense_variant	0	Ordered multinomial regression for genetic association analysis of ordinal phenotypes at Biobank scale.	30,822 British ancestry normal blood pressure individuals, 25,242 British ancestry elevated blood pressure individuals, 50,461 British ancestry stage 1 hypertension individuals, 75,286 British ancestry stage 2 hypertension individuals, 3,754 British ancestry hypertension crisis individuals	NA
12	rs13107325	rs13107325	4	103188709	30578418	Diastolic blood pressure	0.3032	8e-12	0.322	[0.23-0.41] mmHg decrease	4q24	SLC39A8	SLC39A8			ENSG00000138821	NA	NA	rs13107325-T	rs13107325	missense_variant	0	Trans-ethnic association study of blood pressure determinants in over 750,000 individuals.	365,998 European ancestry individuals, 63,490 African ancestry individuals, 22,802 Hispanic individuals, 4,792 Asian ancestry individuals, 2,695 Native American ancestry individuals	299,024 European ancestry individuals, 17,277 individuals
12	rs13107325	rs13135092	4	103198082	32665545	Cortical thickness (min-P)		9e-12	NA		4q24	MACF1, KIAA0754, BMP8A, PABPC4	SLC39A8			ENSG00000138821	NA	NA	rs13135092-?	rs13135092	intron_variant	0	Understanding the genetic determinants of the brain with MOSTest.	26,502 European ancestry individuals	NA
12	rs13107325	rs13107325	4	103188709	27618448	Mean arterial pressure	0.0627171	1e-11	0.63475	[0.45-0.82] unit decrease	4q24	SLC39A8	SLC39A8			ENSG00000138821	NA	NA	rs13107325-T	rs13107325	missense_variant	0	Meta-analysis identifies common and rare variants influencing blood pressure and overlapping with metabolic trait loci.	120,473 European ancestry individuals, 21,503 African American individuals, 4,586 Hispanic individuals	NA
12	rs13107325	rs13107325	4	103188709	30649180	Voxel-wise structural brain imaging measurements	NR	2e-11	NA		4q24	SLC39A8	SLC39A8			ENSG00000138821	NA	NA	rs13107325-?	rs13107325	missense_variant	0	Association of a Schizophrenia-Risk Nonsynonymous Variant With Putamen Volume in Adolescents: A Voxelwise and Genome-Wide Association Study.	1,721 European ancestry adolescent individuals	6,932 British ancestry individuals
12	rs13107325	rs13107325	4	103188709	34021172	Body shape index	NR	2e-11	0.0366395	[0.026-0.047] unit decrease	4q24	SLC39A8	SLC39A8			ENSG00000138821	NA	NA	rs13107325-T	rs13107325	missense_variant	0	GWAS of allometric body-shape indices in UK Biobank identifies loci suggesting associations with morphogenesis, organogenesis, adrenal cell renewal and cancer.	219,872 British ancestry women	NA
12	rs13107325	rs13135092	4	103198082	30643258	Adventurousness	0.9119	3e-11	0.0228032	[0.016-0.03] unit increase	4q24	SLC39A8	SLC39A8			ENSG00000138821	NA	NA	rs13135092-A	rs13135092	intron_variant	0	Genome-wide association analyses of risk tolerance and risky behaviors in over 1 million individuals identify hundreds of loci and shared genetic influences.	557,923 European ancestry individuals	NA
12	rs13107325	rs13107325	4	103188709	29912962	Mean arterial pressure x alcohol consumption interaction (2df test)	0.07	4e-11	NA		4q24	SLC39A8	SLC39A8			ENSG00000138821	NA	NA	rs13107325-T	rs13107325	missense_variant	0	Novel genetic associations for blood pressure identified via gene-alcohol interaction in up to 570K individuals across multiple ancestries.	91,110 European ancestry drinkers and non-drinkers, 21,416 African American or Afro-Caribbean drinkers and non-drinkers, 12,365 Asian ancestry drinkers and non-drinkers, 8,470 Hispanic or Latin American drinkers and non-drinkers	237,996 European ancestry drinkers, 2,280 African American drinkers, 54,080 Asian ancestry drinkers, 6,448 Hispanic drinkers, 43,315 European ancestry non-drinkers, 2,761 African ancestry non-drinkers, 86,943 Asian ancestry non-drinkers, 6,923 Hispanic non-drinkers
12	rs13107325	rs13107325	4	103188709	27841878	Diastolic blood pressure		4e-11	0.466	unit increase	4q24	SLC39A8	SLC39A8			ENSG00000138821	NA	NA	rs13107325-C	rs13107325	missense_variant	0	Genome-wide association analyses using electronic health records identify new loci influencing blood pressure variation.	80,792 European ancestry individuals, 8,231 Latino individuals, 3,058 African American individuals, 7,243 East Asian ancestry individuals, 461 South Asian ancestry individuals	NA
12	rs13107325	rs13107325	4	103188709	32888494	Eosinophil percentage of white cells	0.074637	4e-11	0.0279779	[0.02-0.036] unit decrease	4q24	SLC39A8	SLC39A8			ENSG00000138821	NA	NA	rs13107325-T	rs13107325	missense_variant	0	The Polygenic and Monogenic Basis of Blood Traits and Diseases.	408,112 British individuals	NA
12	rs13107325	rs13107325	4	103188709	29507422	Total cholesterol levels	NR	5e-11	0.055	unit increase	4q24	NR	SLC39A8			ENSG00000138821	NA	NA	rs13107325-C	rs13107325	missense_variant	0	A large electronic-health-record-based genome-wide study of serum lipids.	76,627 European ancestry individuals, 7,795 Hispanic individuals, 6,855 East Asian ancestry individuals, 2,958 African American individuals, 439 South Asian ancestry individuals	NA
12	rs13107325	rs13107325	4	103188709	27618452	Systolic blood pressure	0.07	5e-11	0.837	[0.59-1.09] mm Hg decrease	4q24	SLC39A8	SLC39A8			ENSG00000138821	NA	NA	rs13107325-T	rs13107325	missense_variant	0	The genetics of blood pressure regulation and its target organs from association studies in 342,415 individuals.	up to 201,529 European ancestry individuals	up to 140,886 European ancestry individuals
12	rs13107325	rs13135092	4	103198082	29507422	Total cholesterol levels	NR	5e-11	0.054	unit increase	4q24	NR	SLC39A8			ENSG00000138821	NA	NA	rs13135092-A	rs13135092	intron_variant	0	A large electronic-health-record-based genome-wide study of serum lipids.	76,627 European ancestry individuals, 7,795 Hispanic individuals, 6,855 East Asian ancestry individuals, 2,958 African American individuals, 439 South Asian ancestry individuals	NA
12	rs13107325	rs13107325	4	103188709	20686565	HDL cholesterol	0.07	7e-11	0.84	[0.53-1.15] mg/dL decrease	4q24	SLC39A8	SLC39A8			ENSG00000138821	NA	NA	rs13107325-T	rs13107325	missense_variant	0	Biological, clinical and population relevance of 95 loci for blood lipids.	99,900 European ancestry individuals	NA
12	rs13107325	rs13107325	4	103188709	33510174	Low hand grip strength (60 years and older) (EWGSOP)	0.0739	7e-11	0.0897	[0.063-0.117] unit increase	4q24	SLC39A8	SLC39A8			ENSG00000138821	NA	NA	rs13107325-T	rs13107325	missense_variant	0	Genome-wide meta-analysis of muscle weakness identifies 15 susceptibility loci in older men and women.	48,596 European ancestry cases, 207,927 European ancestry controls	NA
12	rs13107325	rs13135092	4	103198082	30698716	HDL cholesterol levels in current drinkers	NR	7e-11	0.014	NR unit increase	4q24	SLC39A8	SLC39A8			ENSG00000138821	NA	NA	rs13135092-G	rs13135092	intron_variant	0	Multi-Ancestry Genome-Wide Association Study of Lipid Levels Incorporating Gene-Alcohol Interactions.	56,505 European ancestry individuals, 9,870 African American individuals, 2,491 Asian ancestry individuals, 2,528 Hispanic individuals	107,548 European ancestry individuals, 2,028 African American or Afro-Caribbean individuals, 41,240 Asian ancestry individuals, 6,622 Hispanic individuals, 1,984 Brazilian ancestry individuals
12	rs13107325	rs13107325	4	103188709	27841878	Diastolic blood pressure		8e-11	0.477	unit increase	4q24	SLC39A8	SLC39A8			ENSG00000138821	NA	NA	rs13107325-C	rs13107325	missense_variant	0	Genome-wide association analyses using electronic health records identify new loci influencing blood pressure variation.	80,792 European ancestry individuals, 8,231 Latino individuals, 3,058 African American individuals, 7,243 East Asian ancestry individuals, 461 South Asian ancestry individuals	NA
12	rs13107325	rs13107325	4	103188709	32606422	Schizophrenia (MTAG)		8e-11	NA		4q24	NR	SLC39A8			ENSG00000138821	NA	NA	rs13107325-?	rs13107325	missense_variant	0	Multi-trait analysis for genome-wide association study of five psychiatric disorders.	67,764 individuals	NA
12	rs13107325	rs35225200	4	103146888	31835028	Anorexia nervosa, attention-deficit/hyperactivity disorder, autism spectrum disorder, bipolar disorder, major depression, obsessive-compulsive disorder, schizophrenia, or Tourette syndrome (pleiotropy)		1e-10	NA		4q24	SLC39A8	NA - SLC39A8		ENSG00000138821		NA	25349	rs35225200-?	rs35225200	intergenic_variant	1	Genomic Relationships, Novel Loci, and Pleiotropic Mechanisms across Eight Psychiatric Disorders.	19,009 European ancestry ADHD cases, 3,495 European ancestry anorexia cases, 18,381 European ancestry autism cases, 20,352 European ancestry bipolar disorder cases, 130,664 European ancestry major depression cases, 2,688 European ancestry OCD cases, 33,640 European ancestry schizophrenia cases, 4,645 European ancestry Tourette's cases, 494,162 European ancestry controls	NA
12	rs13107325	rs13107325	4	103188709	21909110	Blood pressure	0.12	1e-10	0.633	[0.44-0.82] mmHg decrease	4q24	SLC39A8	SLC39A8			ENSG00000138821	NA	NA	rs13107325-T	rs13107325	missense_variant	0	Genome-wide association study identifies six new loci influencing pulse pressure and mean arterial pressure.	74,064 European ancestry individuals	48,607 European ancestry individuals
12	rs13107325	rs13107325	4	103188709	32154731	Low density lipoprotein cholesterol levels	NR	1e-10	0.0313	[0.023-0.04] unit decrease	4q24	SLC39A8	SLC39A8			ENSG00000138821	NA	NA	rs13107325-?	rs13107325	missense_variant	0	Polygenic Hyperlipidemias and Coronary Artery Disease Risk.	324,708 British ancestry individuals	NA
12	rs13107325	rs13107325	4	103188709	32888494	Mean corpuscular volume	0.074597	1e-10	0.0265556	[0.019-0.034] unit increase	4q24	SLC39A8	SLC39A8			ENSG00000138821	NA	NA	rs13107325-T	rs13107325	missense_variant	0	The Polygenic and Monogenic Basis of Blood Traits and Diseases.	408,112 British individuals	NA
12	rs13107325	rs13107325	4	103188709	30595370	Balding type 1	NR	2e-10	NA		4q24		SLC39A8			ENSG00000138821	NA	NA	rs13107325-?	rs13107325	missense_variant	0	Leveraging Polygenic Functional Enrichment to Improve GWAS Power.	approximately 208,000 European ancestry individuals	NA
12	rs13107325	rs13107325	4	103188709	28448500	Body mass index (joint analysis main effects and physical activity interaction)	NR	2e-10	NA		4q24	SLC39A8	SLC39A8			ENSG00000138821	NA	NA	rs13107325-?	rs13107325	missense_variant	0	Genome-wide physical activity interactions in adiposity - A meta-analysis of 200,452 adults.	2,518 African American women, 86,278 European ancestry women, 1,773 Filipino ancestry women, 1,030 Indian ancestry women, 1,457 African American men, 55,137 European ancestry men, 7,648 Indian ancestry men, 5,527 European ancestry individuals	6,244 African American women, 17,531 European ancestry women, 329 African American men, 19,956 European ancestry men
12	rs13107325	rs13107325	4	103188709	28448500	Body mass index	0.0765	2e-10	0.0505	[0.035-0.066] kg/m2 increase	4q24	SLC39A8	SLC39A8			ENSG00000138821	NA	NA	rs13107325-T	rs13107325	missense_variant	0	Genome-wide physical activity interactions in adiposity - A meta-analysis of 200,452 adults.	2,518 African American women, 86,278 European ancestry women, 1,773 Filipino ancestry women, 1,030 Indian ancestry women, 1,457 African American men, 55,137 European ancestry men, 7,648 Indian ancestry men, 5,527 European ancestry individuals	6,244 African American women, 17,531 European ancestry women, 329 African American men, 19,956 European ancestry men
12	rs13107325	rs13107325	4	103188709	28443625	Body mass index (joint analysis main effects and smoking interaction)	0.0737	2e-10	NA		4q24	SLC39A8	SLC39A8			ENSG00000138821	NA	NA	rs13107325-T	rs13107325	missense_variant	0	Genome-wide meta-analysis of 241,258 adults accounting for smoking behaviour identifies novel loci for obesity traits.	98,173 European ancestry women, 64,373 European ancestry men, 5,829 European ancestry individuals, 10,500 African American/Afro-Caribbean ancestry women, 2,706 African American/Afro-Caribbean ancestry men, 1,030 Indian Asian ancestry women, 7,648 Indian Asian ancestry men, 1,793 Filipino ancestry women, 2,944 Hispanic/Latino ancestry women, 1,764 Hispanic/Latino ancestry men	21,496 European ancestry women, 24,385 European ancestry men, 118,364 European ancestry individuals, 2,326 African American/Afro-Caribbean ancestry women, 855 African American/Afro-Caribbean ancestry men
12	rs13107325	rs13107325	4	103188709	30595370	Eczema	NR	2e-10	NA		4q24		SLC39A8			ENSG00000138821	NA	NA	rs13107325-?	rs13107325	missense_variant	0	Leveraging Polygenic Functional Enrichment to Improve GWAS Power.	approximately 459,000 European ancestry individuals	NA
12	rs13107325	rs13135092	4	103198082	30698716	HDL cholesterol levels in current drinkers	NR	2e-10	0.015	NR unit increase	4q24	SLC39A8	SLC39A8			ENSG00000138821	NA	NA	rs13135092-G	rs13135092	intron_variant	0	Multi-Ancestry Genome-Wide Association Study of Lipid Levels Incorporating Gene-Alcohol Interactions.	56,505 European ancestry individuals, 9,870 African American individuals, 2,491 Asian ancestry individuals, 2,528 Hispanic individuals	107,548 European ancestry individuals, 2,028 African American or Afro-Caribbean individuals, 41,240 Asian ancestry individuals, 6,622 Hispanic individuals, 1,984 Brazilian ancestry individuals
12	rs13107325	rs13107325	4	103188709	28448500	Body mass index	0.0754	3e-10	0.0488	[0.034-0.064] kg/m2 increase	4q24	SLC39A8	SLC39A8			ENSG00000138821	NA	NA	rs13107325-T	rs13107325	missense_variant	0	Genome-wide physical activity interactions in adiposity - A meta-analysis of 200,452 adults.	2,518 African American women, 86,278 European ancestry women, 1,773 Filipino ancestry women, 1,030 Indian ancestry women, 1,457 African American men, 55,137 European ancestry men, 7,648 Indian ancestry men, 5,527 European ancestry individuals	6,244 African American women, 17,531 European ancestry women, 329 African American men, 19,956 European ancestry men
12	rs13107325	rs13107325	4	103188709	28443625	BMI (adjusted for smoking behaviour)	0.0737	3e-10	0.0469	[0.032-0.062] kg/m2 increase	4q24	SLC39A8	SLC39A8			ENSG00000138821	NA	NA	rs13107325-T	rs13107325	missense_variant	0	Genome-wide meta-analysis of 241,258 adults accounting for smoking behaviour identifies novel loci for obesity traits.	98,173 European ancestry women, 64,373 European ancestry men, 5,829 European ancestry individuals, 10,500 African American/Afro-Caribbean ancestry women, 2,706 African American/Afro-Caribbean ancestry men, 1,030 Indian Asian ancestry women, 7,648 Indian Asian ancestry men, 1,793 Filipino ancestry women, 2,944 Hispanic/Latino ancestry women, 1,764 Hispanic/Latino ancestry men	21,496 European ancestry women, 24,385 European ancestry men, 118,364 European ancestry individuals, 2,326 African American/Afro-Caribbean ancestry women, 855 African American/Afro-Caribbean ancestry men
12	rs13107325	rs13107325	4	103188709	32352494	Spherical equivalent		3e-10	0.13	[0.091-0.169] unit increase	4q24	NR	SLC39A8			ENSG00000138821	NA	NA	rs13107325-T	rs13107325	missense_variant	0	Association of Myopia and Intraocular Pressure With Retinal Detachment in European Descent Participants of the UK Biobank Cohort: A Mendelian Randomization Study.	95,827 European ancestry individuals	NA
12	rs13107325	rs13107325	4	103188709	30336701	Alcohol use disorder (consumption score)	NR	3e-10	0.01	[0.0061-0.0139] unit decrease	4q24	SLC39A8	SLC39A8			ENSG00000138821	NA	NA	rs13107325-T	rs13107325	missense_variant	0	Genome-Wide Association Study Meta-Analysis of the Alcohol Use Disorders Identification Test (AUDIT) in Two Population-Based Cohorts.	121,604 British ancestry individuals	NA
12	rs13107325	rs13135092	4	103198082	32895543	Cognitive traits (MTAG)	NR	3e-10	NA		4q24		SLC39A8			ENSG00000138821	NA	NA	rs13135092-?	rs13135092	intron_variant	0	A general dimension of genetic sharing across diverse cognitive traits inferred from molecular data.	331,679 British ancestry individuals	NA
12	rs13107325	rs35518360	4	103146890	33067605	ST2 protein levels	0.93	4e-10	0.1109	unit decrease	4q24		LINC02498 - SLC39A8	ENSG00000283083	ENSG00000138821		91476147	25347	rs35518360-A	rs35518360	intergenic_variant	1	Genomic and drug target evaluation of 90 cardiovascular proteins in 30,931 individuals.	21,758 European ancestry individuals	9,173 individuals
12	rs13107325	rs13107325	4	103188709	31589552	Metabolic syndrome	0.0748556	4e-10	0.0760904	[0.052-0.1] unit increase	4q24	SLC39A8	SLC39A8			ENSG00000138821	NA	NA	rs13107325-T	rs13107325	missense_variant	0	Genome-Wide Association Study of the Metabolic Syndrome in UK Biobank.	291,107 European ancestry individuals	NA
12	rs13107325	rs13107325	4	103188709	30593698	Body fat percentage	NR	4e-10	0.30825	[0.21-0.4] unit increase	4q24	NR	SLC39A8			ENSG00000138821	NA	NA	rs13107325-?	rs13107325	missense_variant	0	Genomics of body fat percentage may contribute to sex bias in anorexia nervosa.	70,700 European ancestry female individuals, 85,261 European ancestry male individuals	NA
12	rs13107325	rs13107325	4	103188709	33339817	High density lipoprotein cholesterol levels		4e-10	0.0865	[0.059-0.114] unit increase	4q24	SLC39A8	SLC39A8			ENSG00000138821	NA	NA	rs13107325-?	rs13107325	missense_variant	0	Loss-of-function genomic variants highlight potential therapeutic targets for cardiovascular disease.	76,081 European ancestry individuals, 127,395 Japanese ancestry individuals	NA
12	rs13107325	rs13107325	4	103188709	31015401	Medication use (agents acting on the renin-angiotensin system)	0.0745797	4e-10	0.0715938	[0.049-0.094] unit decrease	4q24	SLC39A8	SLC39A8			ENSG00000138821	NA	NA	rs13107325-T	rs13107325	missense_variant	0	Genome-wide association study of medication-use and associated disease in the UK Biobank.	62,752 European ancestry cases, 174,778 European ancestry controls	NA
12	rs13107325	rs13107325	4	103188709	30593698	Body fat percentage	NR	5e-10	0.25064	[0.17-0.33] unit increase	4q24	NR	SLC39A8			ENSG00000138821	NA	NA	rs13107325-?	rs13107325	missense_variant	0	Genomics of body fat percentage may contribute to sex bias in anorexia nervosa.	70,700 European ancestry female individuals, 85,261 European ancestry male individuals	NA
12	rs13107325	rs13107325	4	103188709	32154731	Triglyceride levels	NR	5e-10	0.031	[0.022-0.04] unit increase	4q24	SLC39A8	SLC39A8			ENSG00000138821	NA	NA	rs13107325-?	rs13107325	missense_variant	0	Polygenic Hyperlipidemias and Coronary Artery Disease Risk.	324,694 British ancestry individuals	NA
12	rs13107325	rs13107325	4	103188709	28448500	Body mass index	0.0765	5e-10	0.0741	[0.051-0.097] kg/m2 increase	4q24	SLC39A8	SLC39A8			ENSG00000138821	NA	NA	rs13107325-T	rs13107325	missense_variant	0	Genome-wide physical activity interactions in adiposity - A meta-analysis of 200,452 adults.	2,518 African American women, 86,278 European ancestry women, 1,773 Filipino ancestry women, 1,030 Indian ancestry women, 1,457 African American men, 55,137 European ancestry men, 7,648 Indian ancestry men, 5,527 European ancestry individuals	6,244 African American women, 17,531 European ancestry women, 329 African American men, 19,956 European ancestry men
12	rs13107325	rs13107325	4	103188709	30038396	Self-reported math ability	0.9166	5e-10	0.0219	[0.015-0.029] unit decrease	4q24	Intergenic	SLC39A8			ENSG00000138821	NA	NA	rs13107325-C	rs13107325	missense_variant	0	Gene discovery and polygenic prediction from a genome-wide association study of educational attainment in 1.1 million individuals.	564,698 European ancestry individuals	NA
12	rs13107325	rs13107325	4	103188709	32203549	LDL cholesterol levels	0.925102	6e-10	0.0245488	[0.017-0.032] unit increase	4q24	SLC39A8	SLC39A8			ENSG00000138821	NA	NA	rs13107325-C	rs13107325	missense_variant	0	Evaluating the relationship between circulating lipoprotein lipids and apolipoproteins with risk of coronary heart disease: A multivariable Mendelian randomisation analysis.	440,546 European ancestry individuals	NA
12	rs13107325	rs13107325	4	103188709	28739976	Systolic blood pressure	0.065	6e-10	0.933	[0.64-1.23] unit decrease	4q24	SLC39A8	SLC39A8			ENSG00000138821	NA	NA	rs13107325-T	rs13107325	missense_variant	0	Novel Blood Pressure Locus and Gene Discovery Using Genome-Wide Association Study and Expression Data Sets From Blood and the Kidney.	150,134 European ancestry individuals	87,359 European ancestry individuals, 140,886 European and unknown ancestry individuals
12	rs13107325	rs13107325	4	103188709	26908625	NT-proBNP levels in acute coronary syndrome	0.078	6e-10	0.216	[0.15-0.28] ng/L increase	4q24	SLC39A8	SLC39A8			ENSG00000138821	NA	NA	rs13107325-T	rs13107325	missense_variant	0	Genome-wide association and Mendelian randomization study of NT-proBNP in patients with acute coronary syndrome.	at least 3,691 European ancestry individuals, up to 29 Asian ancestry individuals, 20 African ancestry individuals	at least 5,404 European ancestry individuals, up to 54 Asian ancestry individuals, 33 African ancestry individuals
12	rs13107325	rs13107325	4	103188709	31636452	Nucleus accumbens volume	0.0638	8e-10	6.15	NR z score increase	4q24	NR	SLC39A8			ENSG00000138821	NA	NA	rs13107325-T	rs13107325	missense_variant	0	Genetic architecture of subcortical brain structures in 38,851 individuals.	32,562 European ancestry individuals	341 South East and East Asian ancestry individuals, 85 African American individuals
12	rs13107325	rs13107325	4	103188709	28448500	Body mass index (joint analysis main effects and physical activity interaction)	NR	8e-10	NA		4q24	SLC39A8	SLC39A8			ENSG00000138821	NA	NA	rs13107325-?	rs13107325	missense_variant	0	Genome-wide physical activity interactions in adiposity - A meta-analysis of 200,452 adults.	2,518 African American women, 86,278 European ancestry women, 1,773 Filipino ancestry women, 1,030 Indian ancestry women, 1,457 African American men, 55,137 European ancestry men, 7,648 Indian ancestry men, 5,527 European ancestry individuals	6,244 African American women, 17,531 European ancestry women, 329 African American men, 19,956 European ancestry men
12	rs13107325	rs13135092	4	103198082	29507422	Total cholesterol levels	0.919	8e-10	0.052	unit increase	4q24	NR	SLC39A8			ENSG00000138821	NA	NA	rs13135092-A	rs13135092	intron_variant	0	A large electronic-health-record-based genome-wide study of serum lipids.	76,627 European ancestry individuals, 7,795 Hispanic individuals, 6,855 East Asian ancestry individuals, 2,958 African American individuals, 439 South Asian ancestry individuals	NA
12	rs13107325	rs13107325	4	103188709	29615537	Diastolic blood pressure	0.0818	9e-10	0.913692	[0.62-1.21] unit decrease	4q24	SLC39A8	SLC39A8			ENSG00000138821	NA	NA	rs13107325-A	rs13107325	missense_variant	0	Strong impact of natural-selection-free heterogeneity in genetics of age-related phenotypes.	up to 33,431 European ancestry individuals	NA
12	rs13107325	rs13107325	4	103188709	29507422	Total cholesterol levels	0.925	1e-09	0.053	unit increase	4q24	NR	SLC39A8			ENSG00000138821	NA	NA	rs13107325-C	rs13107325	missense_variant	0	A large electronic-health-record-based genome-wide study of serum lipids.	76,627 European ancestry individuals, 7,795 Hispanic individuals, 6,855 East Asian ancestry individuals, 2,958 African American individuals, 439 South Asian ancestry individuals	NA
12	rs13107325	rs13107325	4	103188709	28448500	Body mass index in physically active individuals	0.0765	1e-09	0.0531	[0.036-0.07] kg/m2 increase	4q24	SLC39A8	SLC39A8			ENSG00000138821	NA	NA	rs13107325-T	rs13107325	missense_variant	0	Genome-wide physical activity interactions in adiposity - A meta-analysis of 200,452 adults.	1,957 African American women, 1,773 Filipino ancestry women, 305 Indian ancestry women, 67,609 European ancestry women, 1,206 African American men, 2,029 Indian ancestry men, 43,399 European ancestry men, at least 4,819 European ancestry individuals	4,807 African American women, 12,347 European ancestry women, 265 African American men, 14,540 European ancestry men
12	rs13107325	rs13107325	4	103188709	28448500	Body mass index	0.0754	1e-09	0.0698	[0.047-0.092] kg/m2 increase	4q24	SLC39A8	SLC39A8			ENSG00000138821	NA	NA	rs13107325-T	rs13107325	missense_variant	0	Genome-wide physical activity interactions in adiposity - A meta-analysis of 200,452 adults.	2,518 African American women, 86,278 European ancestry women, 1,773 Filipino ancestry women, 1,030 Indian ancestry women, 1,457 African American men, 55,137 European ancestry men, 7,648 Indian ancestry men, 5,527 European ancestry individuals	6,244 African American women, 17,531 European ancestry women, 329 African American men, 19,956 European ancestry men
12	rs13107325	rs13107325	4	103188709	28448500	Body mass index (joint analysis main effects and physical activity interaction)	NR	2e-09	NA		4q24	SLC39A8	SLC39A8			ENSG00000138821	NA	NA	rs13107325-?	rs13107325	missense_variant	0	Genome-wide physical activity interactions in adiposity - A meta-analysis of 200,452 adults.	2,518 African American women, 86,278 European ancestry women, 1,773 Filipino ancestry women, 1,030 Indian ancestry women, 1,457 African American men, 55,137 European ancestry men, 7,648 Indian ancestry men, 5,527 European ancestry individuals	6,244 African American women, 17,531 European ancestry women, 329 African American men, 19,956 European ancestry men
12	rs13107325	rs13135092	4	103198082	33830993	Multisite chronic pain	NR	2e-09	0.038	[0.026-0.05] unit decrease	4q24	SLC39A8	SLC39A8			ENSG00000138821	NA	NA	rs13135092-A	rs13135092	intron_variant	0	Sex-stratified genome-wide association study of multisite chronic pain in UK Biobank.	209,093 British ancestry women	NA
12	rs13107325	rs13107325	4	103188709	25673413	Body mass index	0.074	3e-09	0.053	[0.035-0.07] kg/m2 increase	4q24	SLC39A8	SLC39A8			ENSG00000138821	NA	NA	rs13107325-T	rs13107325	missense_variant	0	Genetic studies of body mass index yield new insights for obesity biology.	up to 104,666 European ancestry male individuals, up to 132,115 European ancestry female individuals, 370 African American male individuals, 517 African American female individuals, 512 Hispanic male individuals, 764 Hispanic female individuals	up to 48,274 European ancestry male individuals, up to 39,864 European ancestry female individuals, 2,441 African American or Afro-Caribbean male individuals, 6,314 African American or Afro-Caribbean female individuals, 919 Filipino male individuals, 828 Filipino female individuals, 205 Seychellois male individuals, 287 Seychellois female individuals, 2,964 South Asian ancestry male individuals, …
12	rs13107325	rs13107325	4	103188709	27841878	Systolic blood pressure		3e-09	0.643	unit increase	4q24	SLC39A8	SLC39A8			ENSG00000138821	NA	NA	rs13107325-C	rs13107325	missense_variant	0	Genome-wide association analyses using electronic health records identify new loci influencing blood pressure variation.	80,792 European ancestry individuals, 8,231 Latino individuals, 3,058 African American individuals, 7,243 East Asian ancestry individuals, 461 South Asian ancestry individuals	NA
12	rs13107325	rs13107325	4	103188709	28443625	BMI (adjusted for smoking behaviour)	0.0737	4e-09	0.0607	[0.041-0.081] kg/m2 increase	4q24	SLC39A8	SLC39A8			ENSG00000138821	NA	NA	rs13107325-T	rs13107325	missense_variant	0	Genome-wide meta-analysis of 241,258 adults accounting for smoking behaviour identifies novel loci for obesity traits.	98,173 European ancestry women, 64,373 European ancestry men, 5,829 European ancestry individuals, 10,500 African American/Afro-Caribbean ancestry women, 2,706 African American/Afro-Caribbean ancestry men, 1,030 Indian Asian ancestry women, 7,648 Indian Asian ancestry men, 1,793 Filipino ancestry women, 2,944 Hispanic/Latino ancestry women, 1,764 Hispanic/Latino ancestry men	21,496 European ancestry women, 24,385 European ancestry men, 118,364 European ancestry individuals, 2,326 African American/Afro-Caribbean ancestry women, 855 African American/Afro-Caribbean ancestry men
12	rs13107325	rs13107325	4	103188709	28448500	Body mass index in physically active individuals	0.0754	4e-09	0.0508	[0.034-0.068] kg/m2 increase	4q24	SLC39A8	SLC39A8			ENSG00000138821	NA	NA	rs13107325-T	rs13107325	missense_variant	0	Genome-wide physical activity interactions in adiposity - A meta-analysis of 200,452 adults.	1,957 African American women, 1,773 Filipino ancestry women, 305 Indian ancestry women, 67,609 European ancestry women, 1,206 African American men, 2,029 Indian ancestry men, 43,399 European ancestry men, at least 4,819 European ancestry individuals	4,807 African American women, 12,347 European ancestry women, 265 African American men, 14,540 European ancestry men
12	rs13107325	rs13135092	4	103198082	30595370	White blood cell count	NR	4e-09	NA		4q24		SLC39A8			ENSG00000138821	NA	NA	rs13135092-?	rs13135092	intron_variant	0	Leveraging Polygenic Functional Enrichment to Improve GWAS Power.	approximately 444,000 European ancestry individuals	NA
12	rs13107325	rs13135092	4	103198082	30275531	Total cholesterol levels	0.9185	4e-09	0.0308	[0.021-0.041] mg dl-1 increase	4q24	SLC39A8	SLC39A8			ENSG00000138821	NA	NA	rs13135092-A	rs13135092	intron_variant	0	Genetics of blood lipids among ~300,000 multi-ethnic participants of the Million Veteran Program.	215,551 European ancestry individuals, 57,332 African American individuals, 24,743 Hispanic individuals	Up to 319,677 individuals
12	rs13107325	rs13107325	4	103188709	32606422	Schizophrenia (MTAG)		5e-09	NA		4q24	NR	SLC39A8			ENSG00000138821	NA	NA	rs13107325-?	rs13107325	missense_variant	0	Multi-trait analysis for genome-wide association study of five psychiatric disorders.	65,967 individuals	NA
12	rs13107325	rs13135092	4	103198082	33686288	Schizophrenia vs anorexia nervosa (ordinary least squares (OLS))	NR	6e-09	0.0192	NR unit increase	4q24		SLC39A8			ENSG00000138821	NA	NA	rs13135092-?	rs13135092	intron_variant	0	Identifying loci with different allele frequencies among cases of eight psychiatric disorders using CC-GWAS.	40,675 schizophrenia cases, 16,992 anorexia nervosa cases	NA
12	rs13107325	rs13107325	4	103188709	31998841	Alcohol consumption (heavy vs. light/non-drinkers)	0.928	7e-09	5.798	NR z score increase	4q24	SLC39A8	SLC39A8			ENSG00000138821	NA	NA	rs13107325-C	rs13107325	missense_variant	0	Functional validity, role, and implications of heavy alcohol consumption genetic loci.	21,967 British ancestry cases, 103,282 British ancestry controls	47,967 European ancestry individuals
12	rs13107325	rs13107325	4	103188709	26604143	Childhood body mass index	NR	1e-08	NA		4q24	NR	SLC39A8			ENSG00000138821	NA	NA	rs13107325-T	rs13107325	missense_variant	0	Genome-wide association analysis identifies three new susceptibility loci for childhood body mass index.	34,744 European ancestry children	11,313 European ancestry children
12	rs13107325	rs13107325	4	103188709	28443625	Body mass index (joint analysis main effects and smoking interaction)	0.0737	1e-08	NA		4q24	SLC39A8	SLC39A8			ENSG00000138821	NA	NA	rs13107325-T	rs13107325	missense_variant	0	Genome-wide meta-analysis of 241,258 adults accounting for smoking behaviour identifies novel loci for obesity traits.	98,173 European ancestry women, 64,373 European ancestry men, 5,829 European ancestry individuals, 10,500 African American/Afro-Caribbean ancestry women, 2,706 African American/Afro-Caribbean ancestry men, 1,030 Indian Asian ancestry women, 7,648 Indian Asian ancestry men, 1,793 Filipino ancestry women, 2,944 Hispanic/Latino ancestry women, 1,764 Hispanic/Latino ancestry men	21,496 European ancestry women, 24,385 European ancestry men, 118,364 European ancestry individuals, 2,326 African American/Afro-Caribbean ancestry women, 855 African American/Afro-Caribbean ancestry men
12	rs13107325	rs13107325	4	103188709	27841878	Systolic blood pressure		1e-08	0.646	unit increase	4q24	SLC39A8	SLC39A8			ENSG00000138821	NA	NA	rs13107325-C	rs13107325	missense_variant	0	Genome-wide association analyses using electronic health records identify new loci influencing blood pressure variation.	80,792 European ancestry individuals, 8,231 Latino individuals, 3,058 African American individuals, 7,243 East Asian ancestry individuals, 461 South Asian ancestry individuals	NA
12	rs13107325	rs13135092	4	103198082	32606422	Bipolar disorder (MTAG)		1e-08	NA		4q24	NR	SLC39A8			ENSG00000138821	NA	NA	rs13135092-?	rs13135092	intron_variant	0	Multi-trait analysis for genome-wide association study of five psychiatric disorders.	65,682 individuals	NA
12	rs13107325	rs13135092	4	103198082	30677029	Obese vs. thin	0.07243	1e-08	1.32	[1.20-1.45]	4q24	SLC39A8	SLC39A8			ENSG00000138821	NA	NA	rs13135092-G	rs13135092	intron_variant	0	Genetic architecture of human thinness compared to severe obesity.	1,456 British ancestry obese children, 1,471 European ancestry thin adults	up to 7,526 British ancestry obese individuals, 7,962 obese individuals, up to 3,532 British ancestry thin individuals, 8,106 thin individuals
12	rs13107325	rs13107325	4	103188709	28448500	Body mass index (joint analysis main effects and physical activity interaction)	NR	2e-08	NA		4q24	SLC39A8	SLC39A8			ENSG00000138821	NA	NA	rs13107325-?	rs13107325	missense_variant	0	Genome-wide physical activity interactions in adiposity - A meta-analysis of 200,452 adults.	2,518 African American women, 86,278 European ancestry women, 1,773 Filipino ancestry women, 1,030 Indian ancestry women, 1,457 African American men, 55,137 European ancestry men, 7,648 Indian ancestry men, 5,527 European ancestry individuals	6,244 African American women, 17,531 European ancestry women, 329 African American men, 19,956 European ancestry men
12	rs13107325	rs13135092	4	103198082	33479212	Bipolar disorder (MTAG)	0.9145	2e-08	0.114025	[0.074-0.154] unit decrease	4q24	NR	SLC39A8			ENSG00000138821	NA	NA	rs13135092-A	rs13135092	intron_variant	0	Integrative analysis of genome-wide association studies identifies novel loci associated with neuropsychiatric disorders.	at least 20,352 European ancestry cases, at least 31,358 European ancestry controls	NA
12	rs13107325	rs35225200	4	103146888	33510174	Low hand grip strength (60 years and older) (EWGSOP)	0.08	3e-08	0.1289	unit increase	4q24	SLC39A8	NA - SLC39A8		ENSG00000138821		NA	25349	rs35225200-C	rs35225200	intergenic_variant	1	Genome-wide meta-analysis of muscle weakness identifies 15 susceptibility loci in older men and women.	14,007 European ancestry male cases, 107,048 European ancestry male controls	NA
12	rs13107325	rs13107325	4	103188709	32541925	Type 2 diabetes	0.9265	3e-08	0.0473	[0.03-0.064] unit decrease	4q24	NR	SLC39A8			ENSG00000138821	NA	NA	rs13107325-C	rs13107325	missense_variant	0	Discovery of 318 new risk loci for type 2 diabetes and related vascular outcomes among 1.4 million participants in a multi-ancestry meta-analysis.	148,726 European ancestry cases, 24,646 African American cases, 8,616 Hispanic cases, 46,511 Asian ancestry cases, 965,732 European ancestry controls, 31,446 African American controls, 11,829 Hispanic controls, 169,776 Asian ancestry controls	NA
12	rs13107325	rs13107325	4	103188709	33482370	Shoulder impingement or rotator cuff tear	0.0745	4e-08	1.1557	NR	4q24	SLC39A8, UBE2D3	SLC39A8			ENSG00000138821	NA	NA	rs13107325-T	rs13107325	missense_variant	0	A Genome Wide Association Study For Shoulder Impingement and Rotator Cuff Disease.	3,864 European ancestry shoulder impingement cases, 5,701 European ancestry rotator cuff tear cases, up to 614,568 European ancestry controls	NA
12	rs13107325	rs13107325	4	103188709	33045005	Childhood body mass index	0.07	4e-08	0.095	[0.062-0.128] unit increase	4q24	SLC39A8	SLC39A8			ENSG00000138821	NA	NA	rs13107325-T	rs13107325	missense_variant	0	Novel loci for childhood body mass index and shared heritability with adult cardiometabolic traits.	39,620 European ancestry individuals	NA
12	rs13107325	rs13135092	4	103198082	30698716	HDL cholesterol levels	NR	4e-08	0.0158	NR unit increase	4q24	SLC39A8	SLC39A8			ENSG00000138821	NA	NA	rs13135092-G	rs13135092	intron_variant	0	Multi-Ancestry Genome-Wide Association Study of Lipid Levels Incorporating Gene-Alcohol Interactions.	89,893 European ancestry individuals, 20,989 African American individuals, 12,450 Asian ancestry individuals, 3,994 HIspanic individuals	136,986 European ancestry individuals, 4,475 African American or Afro-Caribbean individuals, 108,431 Asian ancestry individuals, 13,714 Hispanic individuals, 3,652 Brazilian ancestry individuals
12	rs13107325	rs13135092	4	103198082	33686288	Schizophrenia vs ADHD (ordinary least squares (OLS))	NR	4e-08	0.0189	NR unit increase	4q24		SLC39A8			ENSG00000138821	NA	NA	rs13135092-?	rs13135092	intron_variant	0	Identifying loci with different allele frequencies among cases of eight psychiatric disorders using CC-GWAS.	40,675 schizophrenia cases, 19,099 ADHD cases	NA
14	rs6825241	rs2724564	4	152349962	32888493	Platelet count	0.508454	6e-47	NA		4q31.3	NR	FAM160A1			ENSG00000164142	NA	NA	rs2724564-T	rs2724564	intron_variant	0	Trans-ethnic and Ancestry-Specific Blood-Cell Genetics in 746,667 Individuals from 5 Global Populations.	721,201 African American or Afro-Caribbean, African ancestry, European ancestry, East Asian ancestry, Hispanic or Latin American and South Asian ancestry individuals	NA
14	rs6825241	rs2724564	4	152349962	32888493	Platelet count	0.556689	6e-46	0.026249	[0.023-0.03] SD unit increase	4q31.3	NR	FAM160A1			ENSG00000164142	NA	NA	rs2724564-T	rs2724564	intron_variant	0	Trans-ethnic and Ancestry-Specific Blood-Cell Genetics in 746,667 Individuals from 5 Global Populations.	542,827 European ancestry individuals	NA
14	rs6825241	rs4519779	4	152301185	32888493	White blood cell count	0.489981	4e-24	NA		4q31.3	NR	SH3D19 - FAM160A1-DT	ENSG00000109686	ENSG00000251611		54428	27518	rs4519779-A	rs4519779	intergenic_variant	1	Trans-ethnic and Ancestry-Specific Blood-Cell Genetics in 746,667 Individuals from 5 Global Populations.	746,667 African American or Afro-Caribbean, African ancestry, European ancestry, East Asian ancestry, Hispanic or Latin American and South Asian ancestry individuals	NA
14	rs6825241	rs4696256	4	152291432	32888493	White blood cell count	0.524772	5e-22	0.017872	[0.014-0.021] SD unit increase	4q31.3	NR	SH3D19 - FAM160A1-DT	ENSG00000109686	ENSG00000251611		44675	37271	rs4696256-A	rs4696256	intergenic_variant	1	Trans-ethnic and Ancestry-Specific Blood-Cell Genetics in 746,667 Individuals from 5 Global Populations.	562,243 European ancestry individuals	NA
14	rs6825241	rs6825241	4	152543783	32317632	Leisure sedentary behaviour (television watching)		5e-15	0.0169583	[0.013-0.021] unit decrease	4q31.3	NR	FAM160A1			ENSG00000164142	NA	NA	rs6825241-?	rs6825241	intron_variant	0	Genome-wide association studies and Mendelian randomization analyses for leisure sedentary behaviours.	408,815 European ancestry individuals	NA
14	rs6825241	rs4696278	4	152558978	30038396	Self-reported math ability	0.6671	5e-15	0.0162	[0.012-0.02] unit increase	4q31.3	Intergenic	FAM160A1			ENSG00000164142	NA	NA	rs4696278-A	rs4696278	intron_variant	0	Gene discovery and polygenic prediction from a genome-wide association study of educational attainment in 1.1 million individuals.	564,698 European ancestry individuals	NA
14	rs6825241	rs6535809	4	152592933	30038396	Cognitive performance (MTAG)	0.5148	5e-15	0.0179	[0.013-0.022] unit increase	4q31.3	Intergenic	GATB			ENSG00000059691	NA	NA	rs6535809-A	rs6535809	intron_variant	0	Gene discovery and polygenic prediction from a genome-wide association study of educational attainment in 1.1 million individuals.	402,382 European ancestry individuals	NA
14	rs6825241	rs6535803	4	152441914	32888494	White blood cell count	0.546269	4e-13	0.016219	[0.012-0.021] unit increase	4q31.3	FAM160A1	FAM160A1			ENSG00000164142	NA	NA	rs6535803-A	rs6535803	intron_variant	0	The Polygenic and Monogenic Basis of Blood Traits and Diseases.	408,112 British individuals	NA
14	rs6825241	rs6535809	4	152592933	29942086	Intelligence	NR	7e-13	7.186	z-score increase	4q31.3	NR	GATB			ENSG00000059691	NA	NA	rs6535809-A	rs6535809	intron_variant	0	Genome-wide association meta-analysis in 269,867 individuals identifies new genetic and functional links to intelligence.	269,867 European ancestry individuals	NA
14	rs6825241	rs6535809	4	152592933	30038396	Cognitive performance	0.5148	7e-12	0.0196	[0.014-0.025] unit increase	4q31.3	Intergenic	GATB			ENSG00000059691	NA	NA	rs6535809-A	rs6535809	intron_variant	0	Gene discovery and polygenic prediction from a genome-wide association study of educational attainment in 1.1 million individuals.	257,841 European ancestry individuals	NA
14	rs6825241	rs6840360	4	152604031	29326435	Intelligence (MTAG)	NR	7e-12	0.0205007	[0.015-0.026] unit decrease	4q31.3	PET112	GATB			ENSG00000059691	NA	NA	rs6840360-A	rs6840360	intron_variant	0	A combined analysis of genetically correlated traits identifies 187 loci and a role for neurogenesis and myelination in intelligence.	120,934 British ancestry individuals, 127,548 individuals	NA
14	rs6825241	rs6535809	4	152592933	33414549	Cognitive aspects of educational attainment	0.484095	1e-11	0.0428321	[0.03-0.055] unit increase	4q31.3	NR	GATB			ENSG00000059691	NA	NA	rs6535809-A	rs6535809	intron_variant	0	Investigating the genetic architecture of noncognitive skills using GWAS-by-subtraction.	257,700 European ancestry individuals	NA
14	rs6825241	rs2709821	4	152342190	30595370	White blood cell count	NR	2e-11	NA		4q31.3		FAM160A1			ENSG00000164142	NA	NA	rs2709821-?	rs2709821	intron_variant	0	Leveraging Polygenic Functional Enrichment to Improve GWAS Power.	approximately 444,000 European ancestry individuals	NA
14	rs6825241	rs13146981	4	152720703	29844566	General cognitive ability	NR	9e-10	6.126	z-score decrease	4q31.3	ENSG00000249184	GATB - NA	ENSG00000059691			38544	NA	rs13146981-T	rs13146981	non_coding_transcript_exon_variant	1	Study of 300,486 individuals identifies 148 independent genetic loci influencing general cognitive function.	up to 300,486 European ancestry individuals	NA
14	rs6825241	rs6813516	4	152594407	32895543	Verbal-numerical reasoning	NR	1e-09	NA		4q31.3		GATB			ENSG00000059691	NA	NA	rs6813516-?	rs6813516	non_coding_transcript_exon_variant	0	A general dimension of genetic sharing across diverse cognitive traits inferred from molecular data.	171,304 British ancestry individuals	NA
14	rs6825241	rs6823423	4	152604723	30038396	Educational attainment (MTAG)	0.5123	4e-09	0.0077	[0.0052-0.0102] unit increase	4q31.3	Intergenic	GATB			ENSG00000059691	NA	NA	rs6823423-T	rs6823423	intron_variant	0	Gene discovery and polygenic prediction from a genome-wide association study of educational attainment in 1.1 million individuals.	1,311,438 European ancestry individuals	NA
16	rs570241367	rs58206417	5	166168360	30038396	Self-reported math ability (MTAG)	0.8428	1e-21	0.0235	[0.019-0.028] unit decrease	5q34	Intergenic					NA	NA	rs58206417-A	rs58206417	intergenic_variant	1	Gene discovery and polygenic prediction from a genome-wide association study of educational attainment in 1.1 million individuals.	670,471 European ancestry individuals	NA
17	rs2545799	rs2545795	5	176887106	30038396	Educational attainment (MTAG)	0.4437	1e-22	0.013	[0.01-0.016] unit increase	5q35.3	Intergenic	DBN1			ENSG00000113758	NA	NA	rs2545795-A	rs2545795	intron_variant	0	Gene discovery and polygenic prediction from a genome-wide association study of educational attainment in 1.1 million individuals.	1,311,438 European ancestry individuals	NA
17	rs2545799	rs2545795	5	176887106	30038396	Educational attainment (years of education)	0.4437	1e-18	0.0125	[0.0098-0.0152] unit increase	5q35.3		DBN1			ENSG00000113758	NA	NA	rs2545795-A	rs2545795	intron_variant	0	Gene discovery and polygenic prediction from a genome-wide association study of educational attainment in 1.1 million individuals.	up to 1,131,881 European ancestry individuals	NA
17	rs2545799	rs335426	5	176908731	30038396	Cognitive performance (MTAG)	0.4579	4e-18	0.0201	[0.016-0.025] unit increase	5q35.3	Intergenic	DBN1 - PDLIM7	ENSG00000113758	ENSG00000196923		7329	1664	rs335426-A	rs335426	regulatory_region_variant	1	Gene discovery and polygenic prediction from a genome-wide association study of educational attainment in 1.1 million individuals.	402,382 European ancestry individuals	NA
17	rs2545799	rs2630765	5	176876825	30038396	Highest math class taken (MTAG)	0.4424	6e-18	0.0144	[0.011-0.018] unit increase	5q35.3	Intergenic	PRR7			ENSG00000131188	NA	NA	rs2630765-T	rs2630765	intron_variant	0	Gene discovery and polygenic prediction from a genome-wide association study of educational attainment in 1.1 million individuals.	811,539 European ancestry individuals	NA
17	rs2545799	rs2731670	5	176848019	30038396	Educational attainment (years of education)	0.4401	6e-17	0.0119	[0.0092-0.0146] unit increase	5q35.3		GRK6			ENSG00000198055	NA	NA	rs2731670-A	rs2731670	intron_variant	0	Gene discovery and polygenic prediction from a genome-wide association study of educational attainment in 1.1 million individuals.	up to 1,131,881 European ancestry individuals	NA
17	rs2545799	rs335426	5	176908731	30038396	Cognitive performance	0.4579	7e-12	0.0197	[0.014-0.025] unit increase	5q35.3	Intergenic	DBN1 - PDLIM7	ENSG00000113758	ENSG00000196923		7329	1664	rs335426-A	rs335426	regulatory_region_variant	1	Gene discovery and polygenic prediction from a genome-wide association study of educational attainment in 1.1 million individuals.	257,841 European ancestry individuals	NA
17	rs2545799	rs335426	5	176908731	33414549	Cognitive aspects of educational attainment	0.499006	1e-11	0.0427676	[0.03-0.055] unit increase	5q35.3	NR	DBN1 - PDLIM7	ENSG00000113758	ENSG00000196923		7329	1664	rs335426-A	rs335426	regulatory_region_variant	1	Investigating the genetic architecture of noncognitive skills using GWAS-by-subtraction.	257,700 European ancestry individuals	NA
17	rs2545799	rs2450333	5	176899546	29942086	Intelligence	NR	2e-11	6.727	z-score decrease	5q35.3	NR	DBN1			ENSG00000113758	NA	NA	rs2450333-A	rs2450333	intron_variant	0	Genome-wide association meta-analysis in 269,867 individuals identifies new genetic and functional links to intelligence.	269,867 European ancestry individuals	NA
17	rs2545799	rs2731664	5	176859848	29326435	Intelligence (MTAG)	NR	3e-11	0.0199179	[0.014-0.026] unit decrease	5q35.3	GRK6	GRK6			ENSG00000198055	NA	NA	rs2731664-A	rs2731664	intron_variant	0	A combined analysis of genetically correlated traits identifies 187 loci and a role for neurogenesis and myelination in intelligence.	120,934 British ancestry individuals, 127,548 individuals	NA
17	rs2545799	rs2630761	5	176907510	30038396	Self-reported math ability (MTAG)	0.5169	9e-11	0.0116	[0.0081-0.0151] unit decrease	5q35.3	Intergenic	DBN1 - PDLIM7	ENSG00000113758	ENSG00000196923		6108	2885	rs2630761-A	rs2630761	intergenic_variant	1	Gene discovery and polygenic prediction from a genome-wide association study of educational attainment in 1.1 million individuals.	670,471 European ancestry individuals	NA
17	rs2545799	rs465670	5	176877624	30696823	Chronotype	0.5404	3e-10	1.02439		5q35.3	PRR7	PRR7			ENSG00000131188	NA	NA	rs465670-T	rs465670	intron_variant	0	Genome-wide association analyses of chronotype in 697,828 individuals provides insights into circadian rhythms.	449,734 European ancestry individuals	248,098 European ancestry individuals
17	rs2545799	rs2545798	5	176855627	30595370	Educational attainment (years of education)	NR	1e-09	NA		5q35.3		GRK6			ENSG00000198055	NA	NA	rs2545798-?	rs2545798	intron_variant	0	Leveraging Polygenic Functional Enrichment to Improve GWAS Power.	approximately 455,000 European ancestry individuals	NA
17	rs2545799	rs335433	5	176867207	30804565	Morningness	0.4568	2e-09	0.013	[0.0091-0.0169] unit decrease	5q35.3		GRK6, PRR7-AS1			ENSG00000198055, ENSG00000246334	NA	NA	rs335433-T	rs335433	intron_variant	0	Genome-wide analysis of insomnia in 1,331,010 individuals identifies new risk loci and functional pathways.	434,835 European ancestry individuals	NA
17	rs2545799	rs2545797	5	176864202	29520040	Extremely high intelligence	0.455	3e-08	5.53	NR z score increase increase	5q35.3	DBN1, GRK6, PRR7	GRK6			ENSG00000198055	NA	NA	rs2545797-T	rs2545797	intron_variant	0	Biological annotation of genetic loci associated with intelligence in a meta-analysis of 87,740 individuals.	1,247 European ancestry cases, 86,493 European ancestry controls	NA
17	rs2545799	rs2630761	5	176907510	30038396	Highest math class taken	0.483	5e-08	0.0124	[0.0079-0.0169] unit increase	5q35.3	Intergenic	DBN1 - PDLIM7	ENSG00000113758	ENSG00000196923		6108	2885	rs2630761-T	rs2630761	intergenic_variant	1	Gene discovery and polygenic prediction from a genome-wide association study of educational attainment in 1.1 million individuals.	430,445 European ancestry individuals	NA
17	rs2545799	rs335426	5	176908731	32895543	Verbal-numerical reasoning	NR	5e-08	NA		5q35.3		DBN1 - PDLIM7	ENSG00000113758	ENSG00000196923		7329	1664	rs335426-?	rs335426	regulatory_region_variant	1	A general dimension of genetic sharing across diverse cognitive traits inferred from molecular data.	171,304 British ancestry individuals	NA
21	rs1574430	rs56401710	6	43269180	31578528	Urate levels	0.5866	5e-30	0.0424	[0.035-0.05] mg/dL decrease	6p21.1	SLC22A7	SLC22A7, CRIP3			ENSG00000137204, ENSG00000146215	NA	NA	rs56401710-A	rs56401710	intron_variant	0	Target genes, variants, tissues and transcriptional pathways influencing human serum urate levels.	288,649 European ancestry individuals, 125,725 East Asian ancestry individuals, 33,671 African American individuals, 9,037 South Asian ancestry individuals, 608 Hispanic individuals	NA
21	rs1574430	rs6919440	6	43352898	32888493	Platelet count	0.56427	2e-23	0.018405	[0.015-0.022] SD unit increase	6p21.1	NR	ZNF318 - ABCC10	ENSG00000171467	ENSG00000124574		15513	42206	rs6919440-A	rs6919440	intron_variant	1	Trans-ethnic and Ancestry-Specific Blood-Cell Genetics in 746,667 Individuals from 5 Global Populations.	542,827 European ancestry individuals	NA
21	rs1574430	rs2270860	6	43270151	29455858	Systolic blood pressure (cigarette smoking interaction)	NR	8e-23	NA		6p21.1	SLC22A7	CRIP3, SLC22A7			ENSG00000146215, ENSG00000137204	NA	NA	rs2270860-?	rs2270860	splice_region_variant	0	A Large-Scale Multi-ancestry Genome-wide Study Accounting for Smoking Behavior Identifies Multiple Significant Loci for Blood Pressure.	80,552 European ancestry individuals, 27,118 African individuals, 13,438 Asian individuals, 8,805 Hispanic individuals	305,513 European ancestry individuals, 7,786 African individuals, 148,932 Asian individuals, 13,533 Hispanic individuals, 4,414 Brazilian individuals
21	rs1574430	rs6458331	6	43280028	32042192	Total testosterone levels	0.725251	1e-22	0.0141529	[0.011-0.017] unit increase	6p21.1	NR	ZNF318			ENSG00000171467	NA	NA	rs6458331-T	rs6458331	intron_variant	0	Using human genetics to understand the disease impacts of testosterone in men and women.	425,097 European ancestry individuals	NA
21	rs1574430	rs6919440	6	43352898	32888493	Platelet count	0.570839	5e-22	NA		6p21.1	NR	ZNF318 - ABCC10	ENSG00000171467	ENSG00000124574		15513	42206	rs6919440-A	rs6919440	intron_variant	1	Trans-ethnic and Ancestry-Specific Blood-Cell Genetics in 746,667 Individuals from 5 Global Populations.	721,201 African American or Afro-Caribbean, African ancestry, European ancestry, East Asian ancestry, Hispanic or Latin American and South Asian ancestry individuals	NA
21	rs1574430	rs10948071	6	43280713	29455858	Systolic blood pressure (cigarette smoking interaction)	NR	8e-21	NA		6p21.1	CRIP3	ZNF318			ENSG00000171467	NA	NA	rs10948071-?	rs10948071	intron_variant	0	A Large-Scale Multi-ancestry Genome-wide Study Accounting for Smoking Behavior Identifies Multiple Significant Loci for Blood Pressure.	80,552 European ancestry individuals, 27,118 African individuals, 13,438 Asian individuals, 8,805 Hispanic individuals	305,513 European ancestry individuals, 7,786 African individuals, 148,932 Asian individuals, 13,533 Hispanic individuals, 4,414 Brazilian individuals
21	rs1574430	rs10948071	6	43280713	32986727	Age-related hearing impairment (MTAG)	NR	1e-18	8.83583	z score increase	6p21.1		ZNF318			ENSG00000171467	NA	NA	rs10948071-?	rs10948071	intron_variant	0	Biological insights from multi-omic analysis of 31 genomic risk loci for adult hearing difficulty.	330,759 European ancestry individuals	NA
21	rs1574430	rs4714678	6	43342591	30487518	Systolic blood pressure	0.3499	1e-17	0.5681	[0.44-0.7] unit increase	6p21.1	NR	ZNF318 - ABCC10	ENSG00000171467	ENSG00000124574		5206	52513	rs4714678-A	rs4714678	intron_variant	1	Interethnic analyses of blood pressure loci in populations of East Asian and European descent.	130,777 Japanese ancestry individuals	53,008 East Asian individuals, 105,253 European ancestry individuals
21	rs1574430	rs9394951	6	43350753	32888494	Mean spheric corpuscular volume	0.566392	1e-17	0.0187427	[0.014-0.023] unit decrease	6p21.1		ZNF318 - ABCC10	ENSG00000171467	ENSG00000124574		13368	44351	rs9394951-T	rs9394951	intron_variant	1	The Polygenic and Monogenic Basis of Blood Traits and Diseases.	408,112 British individuals	NA
21	rs1574430	rs9394951	6	43350753	32888494	Mean corpuscular volume	0.566423	1e-16	0.0155709	[0.012-0.02] unit decrease	6p21.1		ZNF318 - ABCC10	ENSG00000171467	ENSG00000124574		13368	44351	rs9394951-T	rs9394951	intron_variant	1	The Polygenic and Monogenic Basis of Blood Traits and Diseases.	408,112 British individuals	NA
21	rs1574430	rs1563788	6	43308363	26390057	Systolic blood pressure	0.309336	2e-16	0.511306	[0.39-0.63] mmHg increase	6p21.1	TTBK1, SLC22A7, ZNF318	ZNF318			ENSG00000171467	NA	NA	rs1563788-T	rs1563788	intron_variant	0	Trans-ancestry genome-wide association study identifies 12 genetic loci influencing blood pressure and implicates a role for DNA methylation.	31,516 East Asian ancestry individuals, 35,352 European ancestry individuals, 33,126 South Asian ancestry individuals	87,205 individuals, 48,268 East Asian ancestry individuals, 68,456 European ancestry individuals and 16,328 South Asian ancestry individuals
21	rs1574430	rs6919440	6	43352898	34021172	Hip circumference adjusted for BMI	NR	4e-16	0.0250879	[0.019-0.031] unit decrease	6p21.1	ZNF318	ZNF318 - ABCC10	ENSG00000171467	ENSG00000124574		15513	42206	rs6919440-G	rs6919440	intron_variant	1	GWAS of allometric body-shape indices in UK Biobank identifies loci suggesting associations with morphogenesis, organogenesis, adrenal cell renewal and cancer.	186,825 British ancestry men	NA
21	rs1574430	rs4714678	6	43342591	30487518	Mean arterial pressure	0.3499	9e-16	0.3758	[0.28-0.47] unit increase	6p21.1	NR	ZNF318 - ABCC10	ENSG00000171467	ENSG00000124574		5206	52513	rs4714678-A	rs4714678	intron_variant	1	Interethnic analyses of blood pressure loci in populations of East Asian and European descent.	130,777 Japanese ancestry individuals	53,008 East Asian individuals, 105,253 European ancestry individuals
21	rs1574430	rs7742789	6	43345803	34021172	Hip circumference adjusted for BMI	NR	3e-15	0.0266177	[0.02-0.033] unit decrease	6p21.1	ZNF318	ZNF318 - ABCC10	ENSG00000171467	ENSG00000124574		8418	49301	rs7742789-T	rs7742789	intron_variant	1	GWAS of allometric body-shape indices in UK Biobank identifies loci suggesting associations with morphogenesis, organogenesis, adrenal cell renewal and cancer.	186,825 British ancestry men	NA
21	rs1574430	rs9369409	6	43346462	30595370	Waist-hip ratio	NR	8e-15	NA		6p21.1		ZNF318 - ABCC10	ENSG00000171467	ENSG00000124574		9077	48642	rs9369409-?	rs9369409	intron_variant	1	Leveraging Polygenic Functional Enrichment to Improve GWAS Power.	approximately 458,000 European ancestry individuals	NA
21	rs1574430	rs6919440	6	43352898	32888493	Mean corpuscular volume	0.564486	1e-14	0.013991	[0.01-0.018] SD unit decrease	6p21.1	NR	ZNF318 - ABCC10	ENSG00000171467	ENSG00000124574		15513	42206	rs6919440-A	rs6919440	intron_variant	1	Trans-ethnic and Ancestry-Specific Blood-Cell Genetics in 746,667 Individuals from 5 Global Populations.	544,127 European ancestry individuals	NA
21	rs1574430	rs1574430	6	43269029	31578528	Urate levels	0.4051	3e-14	0.029394	[0.022-0.037] mg/dL increase	6p21.1	SLC22A7	SLC22A7, CRIP3			ENSG00000137204, ENSG00000146215	NA	NA	rs1574430-A	rs1574430	intron_variant	0	Target genes, variants, tissues and transcriptional pathways influencing human serum urate levels.	288,649 European ancestry individuals	NA
21	rs1574430	rs6930689	6	43293630	31578528	Urate levels	0.6236	3e-14	0.0466	[0.034-0.059] mg/dL decrease	6p21.1	ZNF318	ZNF318			ENSG00000171467	NA	NA	rs6930689-T	rs6930689	intron_variant	0	Target genes, variants, tissues and transcriptional pathways influencing human serum urate levels.	288,649 European ancestry individuals, 125,725 East Asian ancestry individuals, 33,671 African American individuals, 9,037 South Asian ancestry individuals, 608 Hispanic individuals	NA
21	rs1574430	rs9394951	6	43350753	32888494	Mean reticulocyte volume	0.56623	4e-14	0.0168265	[0.012-0.021] unit decrease	6p21.1		ZNF318 - ABCC10	ENSG00000171467	ENSG00000124574		13368	44351	rs9394951-T	rs9394951	intron_variant	1	The Polygenic and Monogenic Basis of Blood Traits and Diseases.	408,112 British individuals	NA
21	rs1574430	rs6919440	6	43352898	32888493	Mean corpuscular volume	0.568212	4e-14	NA		6p21.1	NR	ZNF318 - ABCC10	ENSG00000171467	ENSG00000124574		15513	42206	rs6919440-A	rs6919440	intron_variant	1	Trans-ethnic and Ancestry-Specific Blood-Cell Genetics in 746,667 Individuals from 5 Global Populations.	696,882 African American or Afro-Caribbean, African ancestry, European ancestry, East Asian ancestry, Hispanic or Latin American and South Asian ancestry individuals	NA
21	rs1574430	rs56401710	6	43269180	31578528	Urate levels	0.6053	5e-14	0.0446	[0.033-0.056] mg/dL decrease	6p21.1	NR	SLC22A7, CRIP3			ENSG00000137204, ENSG00000146215	NA	NA	rs56401710-A	rs56401710	intron_variant	0	Target genes, variants, tissues and transcriptional pathways influencing human serum urate levels.	174,111 European, East Asian, African American, South Asian and Hispanic ancestry men, 172,102 European, East Asian, African American, South Asian and Hispanic ancestry women	NA
21	rs1574430	rs9394948	6	43334755	30993211	Serum uric acid levels	0.341	2e-13	0.032	[0.024-0.04] unit increase	6p21.1	ZNF318	ZNF318			ENSG00000171467	NA	NA	rs9394948-A	rs9394948	intron_variant	0	Genome-wide meta-analysis identifies multiple novel loci associated with serum uric acid levels in Japanese individuals.	121,745 Japanese ancestry individuals	at least 101,293 European ancestry individuals
21	rs1574430	rs16896398	6	43262704	29403010	Systolic blood pressure	NR	9e-13	0.02913	[0.021-0.037] unit increase	6p21.1	TTBK1, SLC22A7	TTBK1 - SLC22A7	ENSG00000146216	ENSG00000137204		6708	728	rs16896398-?	rs16896398	intergenic_variant	1	Genetic analysis of quantitative traits in the Japanese population links cell types to complex human diseases.	136,597 Japanese ancestry individuals	NA
21	rs1574430	rs2396004	6	43355851	32888494	Mean corpuscular hemoglobin	0.566585	1e-12	0.0151742	[0.011-0.019] unit decrease	6p21.1		ZNF318 - ABCC10	ENSG00000171467	ENSG00000124574		18466	39253	rs2396004-G	rs2396004	intron_variant	1	The Polygenic and Monogenic Basis of Blood Traits and Diseases.	408,112 British individuals	NA
21	rs1574430	rs6912283	6	43364494	32042192	Bioavailable testosterone levels	0.562199	1e-12	0.0138991	[0.01-0.0178] unit increase	6p21.1	NR	ZNF318 - ABCC10	ENSG00000171467	ENSG00000124574		27109	30610	rs6912283-A	rs6912283	intron_variant	1	Using human genetics to understand the disease impacts of testosterone in men and women.	382,988 European ancestry individuals	NA
21	rs1574430	rs16896398	6	43262704	29403010	Mean arterial pressure	NR	1e-11	0.02795	[0.02-0.036] unit increase novel	6p21.1	TTBK1, SLC22A7	TTBK1 - SLC22A7	ENSG00000146216	ENSG00000137204		6708	728	rs16896398-?	rs16896398	intergenic_variant	1	Genetic analysis of quantitative traits in the Japanese population links cell types to complex human diseases.	136,482 Japanese ancestry individuals	NA
21	rs1574430	rs9394948	6	43334755	29403010	Serum uric acid levels	NR	1e-11	0.03079	[0.022-0.04] unit decrease novel	6p21.1	ZNF318	ZNF318			ENSG00000171467	NA	NA	rs9394948-?	rs9394948	intron_variant	0	Genetic analysis of quantitative traits in the Japanese population links cell types to complex human diseases.	109,029 Japanese ancestry individuals	NA
21	rs1574430	rs6919440	6	43352898	30487518	Diastolic blood pressure	0.6483	1e-11	0.2822	[0.2-0.36] unit decrease	6p21.1	NR	ZNF318 - ABCC10	ENSG00000171467	ENSG00000124574		15513	42206	rs6919440-A	rs6919440	intron_variant	1	Interethnic analyses of blood pressure loci in populations of East Asian and European descent.	130,777 Japanese ancestry individuals	53,008 East Asian individuals, 105,253 European ancestry individuals
21	rs1574430	rs2270860	6	43270151	27618448	Systolic blood pressure	0.367	3e-11	0.32	[0.22-0.42] unit increase	6p21.1	SLC22A7	CRIP3, SLC22A7			ENSG00000146215, ENSG00000137204	NA	NA	rs2270860-T	rs2270860	splice_region_variant	0	Meta-analysis identifies common and rare variants influencing blood pressure and overlapping with metabolic trait loci.	120,473 European ancestry individuals, 21,503 African American individuals, 4,586 Hispanic individuals	154,543 European ancestry individuals, 26,183 South Asian ancestry individuals
21	rs1574430	rs2270860	6	43270151	29455858	Diastolic blood pressure (cigarette smoking interaction)		4e-11	NA		6p21.1	SLC22A7	CRIP3, SLC22A7			ENSG00000146215, ENSG00000137204	NA	NA	rs2270860-?	rs2270860	splice_region_variant	0	A Large-Scale Multi-ancestry Genome-wide Study Accounting for Smoking Behavior Identifies Multiple Significant Loci for Blood Pressure.	80,552 European ancestry individuals, 27,118 African individuals, 13,438 Asian individuals, 8,805 Hispanic individuals	305,513 European ancestry individuals, 7,786 African individuals, 148,932 Asian individuals, 13,533 Hispanic individuals, 4,414 Brazilian individuals
21	rs1574430	rs2254303	6	43276390	30487518	Pulse pressure	0.6493	6e-11	0.2926	[0.2-0.38] unit decrease	6p21.1	NR	ZNF318, CRIP3			ENSG00000171467, ENSG00000146215	NA	NA	rs2254303-A	rs2254303	non_coding_transcript_exon_variant	0	Interethnic analyses of blood pressure loci in populations of East Asian and European descent.	130,777 Japanese ancestry individuals	53,008 East Asian individuals, 105,253 Japanese ancestry individuals
21	rs1574430	rs9394951	6	43350753	31015401	Medication use (diuretics)	0.433625	6e-11	0.0518412	[0.036-0.067] unit increase	6p21.1	ZNF318	ZNF318 - ABCC10	ENSG00000171467	ENSG00000124574		13368	44351	rs9394951-C	rs9394951	intron_variant	1	Genome-wide association study of medication-use and associated disease in the UK Biobank.	34,453 European ancestry cases, 194,633 European ancestry controls	NA
21	rs1574430	rs6912283	6	43364494	34021172	Hip index	NR	7e-11	0.0210517	[0.015-0.027] unit decrease	6p21.1	ZNF318	ZNF318 - ABCC10	ENSG00000171467	ENSG00000124574		27109	30610	rs6912283-G	rs6912283	intron_variant	1	GWAS of allometric body-shape indices in UK Biobank identifies loci suggesting associations with morphogenesis, organogenesis, adrenal cell renewal and cancer.	186,825 British ancestry men	NA
21	rs1574430	rs7742789	6	43345803	33713608	Height		8e-11	NA		6p21.1	ZNF318	ZNF318 - ABCC10	ENSG00000171467	ENSG00000124574		8418	49301	rs7742789-C	rs7742789	intron_variant	1	Discovery and fine-mapping of height loci via high-density imputation of GWASs in individuals of African ancestry.	41,389 African ancestry individuals	11,364 African ancestry individuals, 253,288 European ancestry individuals
21	rs1574430	rs6919440	6	43352898	32888493	Mean corpuscular hemoglobin	0.566095	9e-11	0.012484	[0.0087-0.0163] SD unit decrease	6p21.1	NR	ZNF318 - ABCC10	ENSG00000171467	ENSG00000124574		15513	42206	rs6919440-A	rs6919440	intron_variant	1	Trans-ethnic and Ancestry-Specific Blood-Cell Genetics in 746,667 Individuals from 5 Global Populations.	486,823 European ancestry individuals	NA
21	rs1574430	rs16896398	6	43262704	30487518	Systolic blood pressure	0.65	1e-10	0.5167	[0.36-0.67] unit decrease	6p21.1	SLC22A7	TTBK1 - SLC22A7	ENSG00000146216	ENSG00000137204		6708	728	rs16896398-A	rs16896398	intergenic_variant	1	Interethnic analyses of blood pressure loci in populations of East Asian and European descent.	130,777 Japanese ancestry individuals	53,008 East Asian individuals, 105,253 European ancestry individuals
21	rs1574430	rs2270860	6	43270151	30487518	Systolic blood pressure	0.35	1e-10	0.5027	[0.35-0.66] unit increase	6p21.1	SLC22A7	CRIP3, SLC22A7			ENSG00000146215, ENSG00000137204	NA	NA	rs2270860-T	rs2270860	splice_region_variant	0	Interethnic analyses of blood pressure loci in populations of East Asian and European descent.	130,777 Japanese ancestry individuals	53,008 East Asian individuals, 105,253 European ancestry individuals
21	rs1574430	rs10948071	6	43280713	29455858	Diastolic blood pressure (cigarette smoking interaction)		1e-10	NA		6p21.1	CRIP3	ZNF318			ENSG00000171467	NA	NA	rs10948071-?	rs10948071	intron_variant	0	A Large-Scale Multi-ancestry Genome-wide Study Accounting for Smoking Behavior Identifies Multiple Significant Loci for Blood Pressure.	80,552 European ancestry individuals, 27,118 African individuals, 13,438 Asian individuals, 8,805 Hispanic individuals	305,513 European ancestry individuals, 7,786 African individuals, 148,932 Asian individuals, 13,533 Hispanic individuals, 4,414 Brazilian individuals
21	rs1574430	rs7742789	6	43345803	34021172	Hip index	NR	2e-10	0.0223298	[0.015-0.029] unit decrease	6p21.1	ZNF318	ZNF318 - ABCC10	ENSG00000171467	ENSG00000124574		8418	49301	rs7742789-T	rs7742789	intron_variant	1	GWAS of allometric body-shape indices in UK Biobank identifies loci suggesting associations with morphogenesis, organogenesis, adrenal cell renewal and cancer.	186,825 British ancestry men	NA
21	rs1574430	rs6912283	6	43364494	33547301	Serum alkaline phosphatase levels	0.56	2e-10	6.38	z-score increase	6p21.1	ZNF318, ABCC10	ZNF318 - ABCC10	ENSG00000171467	ENSG00000124574		27109	30610	rs6912283-A	rs6912283	intron_variant	1	Genome-wide association study of serum liver enzymes implicates diverse metabolic and liver pathology.	390,964 European ancestry individuals	105,030 East Asian ancestry individuals
21	rs1574430	rs1563788	6	43308363	30487518	Systolic blood pressure	0.35	3e-10	0.4949	[0.34-0.65] unit increase	6p21.1	ZNF318	ZNF318			ENSG00000171467	NA	NA	rs1563788-T	rs1563788	intron_variant	0	Interethnic analyses of blood pressure loci in populations of East Asian and European descent.	130,777 Japanese ancestry individuals	53,008 East Asian individuals, 105,253 European ancestry individuals
21	rs1574430	rs4714677	6	43327039	30595370	Heel bone mineral density	NR	3e-10	NA		6p21.1		ZNF318			ENSG00000171467	NA	NA	rs4714677-?	rs4714677	intron_variant	0	Leveraging Polygenic Functional Enrichment to Improve GWAS Power.	approximately 446,000 European ancestry individuals	NA
21	rs1574430	rs4714678	6	43342591	33462484	Urea levels	NR	3e-10	0.0153	[0.011-0.02] unit increase	6p21.1	NR	ZNF318 - ABCC10	ENSG00000171467	ENSG00000124574		5206	52513	rs4714678-G	rs4714678	intron_variant	1	Genetics of 35 blood and urine biomarkers in the UK Biobank.	342,286 European ancestry individuals, 6,015 African ancestry individuals, 7,336 South Asian ancestry individuals	NA
21	rs1574430	rs9369409	6	43346462	31015401	Medication use (calcium channel blockers)	0.403623	3e-10	0.0513127	[0.035-0.067] unit increase	6p21.1	ZNF318	ZNF318 - ABCC10	ENSG00000171467	ENSG00000124574		9077	48642	rs9369409-C	rs9369409	intron_variant	1	Genome-wide association study of medication-use and associated disease in the UK Biobank.	31,904 European ancestry cases, 172,474 European ancestry controls	NA
21	rs1574430	rs56401710	6	43269180	31578528	Urate levels	0.6021	4e-10	0.0359	[0.025-0.047] mg/dL decrease	6p21.1	NR	SLC22A7, CRIP3			ENSG00000137204, ENSG00000146215	NA	NA	rs56401710-A	rs56401710	intron_variant	0	Target genes, variants, tissues and transcriptional pathways influencing human serum urate levels.	174,111 European, East Asian, African American, South Asian and Hispanic ancestry men, 172,102 European, East Asian, African American, South Asian and Hispanic ancestry women	NA
21	rs1574430	rs10948071	6	43280713	30487518	Systolic blood pressure	0.65	4e-10	0.4891	[0.34-0.64] unit decrease	6p21.1	CRIP3	ZNF318			ENSG00000171467	NA	NA	rs10948071-T	rs10948071	intron_variant	0	Interethnic analyses of blood pressure loci in populations of East Asian and European descent.	130,777 Japanese ancestry individuals	53,008 East Asian individuals, 105,253 European ancestry individuals
21	rs1574430	rs1563788	6	43308363	27841878	Systolic blood pressure		4e-10	0.258	unit decrease	6p21.1	ZNF318	ZNF318			ENSG00000171467	NA	NA	rs1563788-C	rs1563788	intron_variant	0	Genome-wide association analyses using electronic health records identify new loci influencing blood pressure variation.	295,529 European ancestry individuals, 8,231 Latino individuals, 3,058 African American individuals, 2,029 African British individuals, 7,701 East Asian ancestry individuals, 2,735 South Asian ancestry individuals, 1,979 mixed and unknown ancestry individuals	NA
21	rs1574430	rs16896398	6	43262704	30487518	Mean arterial pressure	0.654	1e-09	0.3467	[0.24-0.46] unit decrease	6p21.1	SLC22A7	TTBK1 - SLC22A7	ENSG00000146216	ENSG00000137204		6708	728	rs16896398-A	rs16896398	intergenic_variant	1	Interethnic analyses of blood pressure loci in populations of East Asian and European descent.	130,777 Japanese ancestry individuals	53,008 East Asian individuals, 105,253 European ancestry individuals
21	rs1574430	rs2270860	6	43270151	30487518	Mean arterial pressure	0.3456	1e-09	0.3351	[0.23-0.44] unit increase	6p21.1	SLC22A7	CRIP3, SLC22A7			ENSG00000146215, ENSG00000137204	NA	NA	rs2270860-T	rs2270860	splice_region_variant	0	Interethnic analyses of blood pressure loci in populations of East Asian and European descent.	130,777 Japanese ancestry individuals	53,008 East Asian individuals, 105,253 European ancestry individuals
21	rs1574430	rs10948071	6	43280713	27841878	Systolic blood pressure		1e-09	0.237	unit increase	6p21.1	CRIP3, ZNF318	ZNF318			ENSG00000171467	NA	NA	rs10948071-C	rs10948071	intron_variant	0	Genome-wide association analyses using electronic health records identify new loci influencing blood pressure variation.	295,529 European ancestry individuals, 8,231 Latino individuals, 3,058 African American individuals, 2,029 African British individuals, 7,701 East Asian ancestry individuals, 2,735 South Asian ancestry individuals, 1,979 mixed and unknown ancestry individuals	NA
21	rs1574430	rs9369409	6	43346462	34021172	Waist-to-hip ratio adjusted for BMI	NR	1e-09	0.0174983	[0.012-0.023] unit increase	6p21.1	ZNF318	ZNF318 - ABCC10	ENSG00000171467	ENSG00000124574		9077	48642	rs9369409-C	rs9369409	intron_variant	1	GWAS of allometric body-shape indices in UK Biobank identifies loci suggesting associations with morphogenesis, organogenesis, adrenal cell renewal and cancer.	219,872 British ancestry women	NA
21	rs1574430	rs1563788	6	43308363	30487518	Mean arterial pressure	0.348	2e-09	0.3305	[0.22-0.44] unit increase	6p21.1	ZNF318	ZNF318			ENSG00000171467	NA	NA	rs1563788-T	rs1563788	intron_variant	0	Interethnic analyses of blood pressure loci in populations of East Asian and European descent.	130,777 Japanese ancestry individuals	53,008 East Asian individuals, 105,253 European ancestry individuals
21	rs1574430	rs9394951	6	43350753	31015401	Medication use (agents acting on the renin-angiotensin system)	0.434424	2e-09	0.0362977	[0.024-0.048] unit increase	6p21.1	ZNF318	ZNF318 - ABCC10	ENSG00000171467	ENSG00000124574		13368	44351	rs9394951-C	rs9394951	intron_variant	1	Genome-wide association study of medication-use and associated disease in the UK Biobank.	62,752 European ancestry cases, 174,778 European ancestry controls	NA
21	rs1574430	rs6919440	6	43352898	27863252	Plateletcrit	0.5671	3e-09	0.0217535	[0.015-0.029] unit increase	6p21.1	intergenic	ZNF318 - ABCC10	ENSG00000171467	ENSG00000124574		15513	42206	rs6919440-A	rs6919440	intron_variant	1	The Allelic Landscape of Human Blood Cell Trait Variation and Links to Common Complex Disease.	164,339 European ancestry individuals	NA
21	rs1574430	rs2396004	6	43355851	30696823	Chronotype	0.4354	3e-09	1.02163		6p21.1	ZNF318, ABCC10	ZNF318 - ABCC10	ENSG00000171467	ENSG00000124574		18466	39253	rs2396004-A	rs2396004	intron_variant	1	Genome-wide association analyses of chronotype in 697,828 individuals provides insights into circadian rhythms.	449,734 European ancestry individuals	248,098 European ancestry individuals
21	rs1574430	rs10948071	6	43280713	30487518	Mean arterial pressure	0.6498	4e-09	0.3251	[0.22-0.43] unit decrease	6p21.1	CRIP3	ZNF318			ENSG00000171467	NA	NA	rs10948071-T	rs10948071	intron_variant	0	Interethnic analyses of blood pressure loci in populations of East Asian and European descent.	130,777 Japanese ancestry individuals	53,008 East Asian individuals, 105,253 European ancestry individuals
21	rs1574430	rs2270860	6	43270151	27618448	Pulse pressure	0.367	5e-09	0.2	[0.14-0.26] unit increase	6p21.1	SLC22A7	CRIP3, SLC22A7			ENSG00000146215, ENSG00000137204	NA	NA	rs2270860-T	rs2270860	splice_region_variant	0	Meta-analysis identifies common and rare variants influencing blood pressure and overlapping with metabolic trait loci.	120,473 European ancestry individuals, 21,503 African American individuals, 4,586 Hispanic individuals	154,543 European ancestry individuals, 26,183 South Asian ancestry individuals
21	rs1574430	rs9369409	6	43346462	34021172	Waist-hip index	NR	5e-09	0.0167783	[0.011-0.022] unit increase	6p21.1	ZNF318	ZNF318 - ABCC10	ENSG00000171467	ENSG00000124574		9077	48642	rs9369409-C	rs9369409	intron_variant	1	GWAS of allometric body-shape indices in UK Biobank identifies loci suggesting associations with morphogenesis, organogenesis, adrenal cell renewal and cancer.	219,872 British ancestry women	NA
21	rs1574430	rs6919440	6	43352898	27618452	Systolic blood pressure	0.57	5e-09	0.337	[0.22-0.45] mm Hg decrease	6p21.1	ZNF318, ABCC10	ZNF318 - ABCC10	ENSG00000171467	ENSG00000124574		15513	42206	rs6919440-A	rs6919440	intron_variant	1	The genetics of blood pressure regulation and its target organs from association studies in 342,415 individuals.	up to 201,529 European ancestry individuals	up to 140,886 European ancestry individuals
21	rs1574430	rs6912283	6	43364494	30598549	Heel bone mineral density	0.436494	6e-09	0.0107196	[0.0071-0.0143] unit increase	6p21.1	ZNF318	ZNF318 - ABCC10	ENSG00000171467	ENSG00000124574		27109	30610	rs6912283-G	rs6912283	intron_variant	1	An atlas of genetic influences on osteoporosis in humans and mice.	426,824 British ancestry individuals	NA
21	rs1574430	rs1563788	6	43308363	34021172	Hip circumference adjusted for BMI	NR	7e-09	0.0181384	[0.012-0.024] unit decrease	6p21.1	ZNF318	ZNF318			ENSG00000171467	NA	NA	rs1563788-T	rs1563788	intron_variant	0	GWAS of allometric body-shape indices in UK Biobank identifies loci suggesting associations with morphogenesis, organogenesis, adrenal cell renewal and cancer.	219,872 British ancestry women	NA
21	rs1574430	rs16896398	6	43262704	29531354	Stroke	NR	1e-08	NA		6p21.1	SLC22A7, ZNF318	TTBK1 - SLC22A7	ENSG00000146216	ENSG00000137204		6708	728	rs16896398-?	rs16896398	intergenic_variant	1	Multiancestry genome-wide association study of 520,000 subjects identifies 32 loci associated with stroke and stroke subtypes.	40,585 European ancestry cases, 406,111 European ancestry controls, 17,369 East Asian ancestry cases, 28,195 East Asian ancestry controls, 2,437 South Asian ancestry cases, 6,707 South Asian ancestry controls, 5,541 African American cases, 15,154 African American controls, 365 Asian ancestry cases, 333 Asian ancestry controls, 865 Latin American cases, 692 Latin American controls	NA
21	rs1574430	rs62415384	6	43261767	32042192	Total testosterone levels	0.548166	3e-08	0.0162801	[0.01-0.022] unit increase	6p21.1	NR	TTBK1 - SLC22A7	ENSG00000146216	ENSG00000137204		5771	1665	rs62415384-G	rs62415384	intergenic_variant	1	Using human genetics to understand the disease impacts of testosterone in men and women.	194,453 European ancestry men	NA
21	rs1574430	rs16896398	6	43262704	29403010	Diastolic blood pressure	NR	3e-08	0.02264	[0.015-0.031] unit increase	6p21.1	TTBK1, SLC22A7	TTBK1 - SLC22A7	ENSG00000146216	ENSG00000137204		6708	728	rs16896398-?	rs16896398	intergenic_variant	1	Genetic analysis of quantitative traits in the Japanese population links cell types to complex human diseases.	136,615 Japanese ancestry individuals	NA
21	rs1574430	rs2254303	6	43276390	31562340	Height	NR	4e-08	0.0162229	[0.01-0.022] unit increase	6p21.1	CRIP3	ZNF318, CRIP3			ENSG00000171467, ENSG00000146215	NA	NA	rs2254303-?	rs2254303	non_coding_transcript_exon_variant	0	Characterizing rare and low-frequency height-associated variants in the Japanese population.	159,095 Japanese ancestry individuals	32,692 Japanese ancestry individuals
21	rs1574430	rs1563788	6	43308363	27841878	Pulse pressure		4e-08	0.151	unit decrease	6p21.1	ZNF318	ZNF318			ENSG00000171467	NA	NA	rs1563788-C	rs1563788	intron_variant	0	Genome-wide association analyses using electronic health records identify new loci influencing blood pressure variation.	295,529 European ancestry individuals, 8,231 Latino individuals, 3,058 African American individuals, 2,029 African British individuals, 7,701 East Asian ancestry individuals, 2,735 South Asian ancestry individuals, 1,979 mixed and unknown ancestry individuals	NA
21	rs1574430	rs4714680	6	43371565	34021172	Hip circumference adjusted for BMI	NR	4e-08	0.016773	[0.011-0.023] unit increase	6p21.1	ABCC10	ZNF318 - ABCC10	ENSG00000171467	ENSG00000124574		34180	23539	rs4714680-T	rs4714680	non_coding_transcript_exon_variant	1	GWAS of allometric body-shape indices in UK Biobank identifies loci suggesting associations with morphogenesis, organogenesis, adrenal cell renewal and cancer.	186,825 British ancestry men	NA
22	rs13252982	rs6982308	8	10193772	32203549	Triglyceride levels	0.480364	1e-35	0.0247653	[0.021-0.029] unit decrease	8p23.1	MSRA	MSRA, MSRA			ENSG00000175806, ENSG00000285250	NA	NA	rs6982308-C	rs6982308	intron_variant	0	Evaluating the relationship between circulating lipoprotein lipids and apolipoproteins with risk of coronary heart disease: A multivariable Mendelian randomisation analysis.	441,016 European ancestry individuals	NA
22	rs13252982	rs6982308	8	10193772	30643256	Neuroticism	0.526408	6e-31	0.0214548	[0.018-0.025] unit increase	8p23.1	NR	MSRA, MSRA			ENSG00000175806, ENSG00000285250	NA	NA	rs6982308-G	rs6982308	intron_variant	0	Multivariate genome-wide analyses of the well-being spectrum.	523,783 European ancestry individuals	59,206 European ancestry individuals
22	rs13252982	rs9329221	8	10240202	29255261	Neuroticism	0.45034	9e-28	10.922	z score decrease	8p23.1	intergenic	MSRA, MSRA			ENSG00000175806, ENSG00000285250	NA	NA	rs9329221-T	rs9329221	intron_variant	0	Association analysis in over 329,000 individuals identifies 116 independent variants influencing neuroticism.	329,821 European ancestry individuals	122,867 European ancestry individuals
22	rs13252982	rs7005363	8	10283748	32665545	Brain morphology (MOSTest)		5e-26	NA		8p23.1	PRR23D2, SGK223, CLDN23, MFHAS1, ERI1, PPP1R3B, RP11-10A14.4, TNKS, MSRA, PRSS55, RP1L1, C8orf74, SOX7, PINX1, XKR6, AF131215.5, MTMR9, SLC35G5, C8orf12, FAM167A, BLK, GATA4, C8orf49, NEIL2, FDFT1, RP11-297N6.4, CTSB, DEFB136, DEFB135, DEFB134, RP11-481A20.11, DEFB130	MSRA, MSRA			ENSG00000175806, ENSG00000285250	NA	NA	rs7005363-?	rs7005363	intron_variant	0	Understanding the genetic determinants of the brain with MOSTest.	26,502 European ancestry individuals	NA
22	rs13252982	rs7832708	8	10190040	30038396	Self-reported math ability	0.5108	1e-24	0.02	[0.016-0.024] unit decrease	8p23.1	Intergenic	MSRA, MSRA			ENSG00000175806, ENSG00000285250	NA	NA	rs7832708-C	rs7832708	intron_variant	0	Gene discovery and polygenic prediction from a genome-wide association study of educational attainment in 1.1 million individuals.	564,698 European ancestry individuals	NA
22	rs13252982	rs3750310	8	10283426	31900758	C-reactive protein levels	0.488932	3e-18	0.0184298	[0.014-0.023] unit increase	8p23.1	NR	MSRA, MSRA			ENSG00000175806, ENSG00000285250	NA	NA	rs3750310-G	rs3750310	intron_variant	0	Using Mendelian randomization to evaluate the causal relationship between serum C-reactive protein levels and age-related macular degeneration.	418,642 British ancestry individuals	NA
22	rs13252982	rs6601451	8	10243681	32376654	Adult body size	0.48458	4e-17	0.0115699	[0.0089-0.0143] unit increase	8p23.1	MSRA	MSRA, MSRA			ENSG00000175806, ENSG00000285250	NA	NA	rs6601451-C	rs6601451	intron_variant	0	Use of genetic variation to separate the effects of early and later life adiposity on disease risk: mendelian randomisation study.	453,169 European ancestry individuals
22	rs13252982	rs7832708	8	10190040	30643256	Well-being spectrum (multivariate analysis)	0.481356	3e-16	0.00751278	[0.0057-0.0093] unit decrease	8p23.1	NR	MSRA, MSRA			ENSG00000175806, ENSG00000285250	NA	NA	rs7832708-T	rs7832708	intron_variant	0	Multivariate genome-wide analyses of the well-being spectrum.	2,083,151 European ancestry individuals	287,239 European ancestry individuals
22	rs13252982	rs13252982	8	10255105	34021172	Waist circumference adjusted for body mass index	NR	2e-15	0.0225903	[0.017-0.028] unit decrease	8p23.1	MSRA	MSRA, MSRA			ENSG00000175806, ENSG00000285250	NA	NA	rs13252982-C	rs13252982	intron_variant	0	GWAS of allometric body-shape indices in UK Biobank identifies loci suggesting associations with morphogenesis, organogenesis, adrenal cell renewal and cancer.	219,872 British ancestry women	NA
22	rs13252982	rs7832708	8	10190040	30867560	General factor of neuroticism	NR	4e-15	0.013677	[0.01-0.017] unit decrease	8p23.1	MSRA	MSRA, MSRA			ENSG00000175806, ENSG00000285250	NA	NA	rs7832708-C	rs7832708	intron_variant	0	Genetic contributions to two special factors of neuroticism are associated with affluence, higher intelligence, better health, and longer life.	270,059 British ancestry individuals	NA
22	rs13252982	rs10283145	8	10241411	32888493	Mean corpuscular volume	0.512175	7e-15	0.014154	[0.011-0.018] SD unit increase	8p23.1	NR	MSRA, MSRA			ENSG00000175806, ENSG00000285250	NA	NA	rs10283145-T	rs10283145	intron_variant	0	Trans-ethnic and Ancestry-Specific Blood-Cell Genetics in 746,667 Individuals from 5 Global Populations.	544,127 European ancestry individuals	NA
22	rs13252982	rs7832708	8	10190040	31152163	Estimated glomerular filtration rate	0.492	2e-14	0.0023	[0.0015-0.0031] unit increase	8p23.1	MSRA	MSRA, MSRA			ENSG00000175806, ENSG00000285250	NA	NA	rs7832708-T	rs7832708	intron_variant	0	A catalog of genetic loci associated with kidney function from analyses of a million individuals.	567,460 European ancestry individuals	216,518 European ancestry individuals
22	rs13252982	rs7831557	8	10280228	34021172	Waist-hip index	NR	2e-14	0.0240254	[0.018-0.03] unit decrease	8p23.1	MSRA	MSRA, MSRA			ENSG00000175806, ENSG00000285250	NA	NA	rs7831557-G	rs7831557	intron_variant	0	GWAS of allometric body-shape indices in UK Biobank identifies loci suggesting associations with morphogenesis, organogenesis, adrenal cell renewal and cancer.	186,825 British ancestry men	NA
22	rs13252982	rs13252982	8	10255105	34021172	Body shape index	NR	9e-14	0.0212213	[0.016-0.027] unit decrease	8p23.1	MSRA	MSRA, MSRA			ENSG00000175806, ENSG00000285250	NA	NA	rs13252982-C	rs13252982	intron_variant	0	GWAS of allometric body-shape indices in UK Biobank identifies loci suggesting associations with morphogenesis, organogenesis, adrenal cell renewal and cancer.	219,872 British ancestry women	NA
22	rs13252982	rs7831557	8	10280228	34021172	Waist circumference adjusted for body mass index	NR	1e-13	0.022904	[0.017-0.029] unit decrease	8p23.1	MSRA	MSRA, MSRA			ENSG00000175806, ENSG00000285250	NA	NA	rs7831557-G	rs7831557	intron_variant	0	GWAS of allometric body-shape indices in UK Biobank identifies loci suggesting associations with morphogenesis, organogenesis, adrenal cell renewal and cancer.	186,825 British ancestry men	NA
22	rs13252982	rs7831557	8	10280228	34021172	Body shape index	NR	4e-13	0.0225264	[0.016-0.029] unit decrease	8p23.1	MSRA	MSRA, MSRA			ENSG00000175806, ENSG00000285250	NA	NA	rs7831557-G	rs7831557	intron_variant	0	GWAS of allometric body-shape indices in UK Biobank identifies loci suggesting associations with morphogenesis, organogenesis, adrenal cell renewal and cancer.	186,825 British ancestry men	NA
22	rs13252982	rs7831557	8	10280228	31015401	Medication use (thyroid preparations)	0.482275	5e-13	0.066135	[0.048-0.084] unit decrease	8p23.1	MSRA	MSRA, MSRA			ENSG00000175806, ENSG00000285250	NA	NA	rs7831557-G	rs7831557	intron_variant	0	Genome-wide association study of medication-use and associated disease in the UK Biobank.	24,832 European ancestry cases, 280,750 European ancestry controls	NA
22	rs13252982	rs7832708	8	10190040	29912962	Systolic blood pressure x alcohol consumption (light vs heavy) interaction (2df test)	0.49	6e-13	NA		8p23.1	MSRA	MSRA, MSRA			ENSG00000175806, ENSG00000285250	NA	NA	rs7832708-T	rs7832708	intron_variant	0	Novel genetic associations for blood pressure identified via gene-alcohol interaction in up to 570K individuals across multiple ancestries.	12,758 European ancestry heavy drinkers, 1,326 African American or Afro-Caribbean heavy drinkers, 648 Asian ancestry heavy drinkers, 364 Hispanic or Latin American heavy drinkers, 43,947 European ancestry light drinkers, 8,239 African American or Afro-Caribbean light drinkers, 1,141 Asian ancestry light drinkers, 4,448 Hispanic or Latin American light drinkers	42,078 European ancestry heavy drinkers, 217 African American heavy drinkers, 282,294 Asian ancestry heavy drinkers, 124 Hispanic heavy drinkers, 74,706 European ancestry light drinkers, 845 African American light drinkers, 24,129 Asian ancestry light drinkers, 411 Hispanic light drinkers
22	rs13252982	rs7831557	8	10280228	34021172	Waist-to-hip ratio adjusted for BMI	NR	6e-13	0.0224828	[0.016-0.029] unit decrease	8p23.1	MSRA	MSRA, MSRA			ENSG00000175806, ENSG00000285250	NA	NA	rs7831557-G	rs7831557	intron_variant	0	GWAS of allometric body-shape indices in UK Biobank identifies loci suggesting associations with morphogenesis, organogenesis, adrenal cell renewal and cancer.	186,825 British ancestry men	NA
22	rs13252982	rs7832708	8	10190040	31152163	Estimated glomerular filtration rate	0.4947	1e-12	0.0022	[0.0014-0.003] unit increase	8p23.1	MSRA	MSRA, MSRA			ENSG00000175806, ENSG00000285250	NA	NA	rs7832708-T	rs7832708	intron_variant	0	A catalog of genetic loci associated with kidney function from analyses of a million individuals.	567,460 European ancestry individuals, 165,726 East Asian ancestry individuals, 13,842 African American individuals, 13,359 South Asian ancestry individuals, 4,961 Hispanic individuals	216,518 European ancestry individuals, 64,204 non-Hispanic black individuals
22	rs13252982	rs7005363	8	10283748	30867560	General factor of neuroticism	NR	3e-12	0.012122	[0.0087-0.0155] unit decrease	8p23.1	MSRA	MSRA, MSRA			ENSG00000175806, ENSG00000285250	NA	NA	rs7005363-T	rs7005363	intron_variant	0	Genetic contributions to two special factors of neuroticism are associated with affluence, higher intelligence, better health, and longer life.	270,059 British ancestry individuals	NA
22	rs13252982	rs7831557	8	10280228	32581359	Autoimmune thyroid disease	0.506	3e-11	1.06383	[NR]	8p23.1	MSRA	MSRA, MSRA			ENSG00000175806, ENSG00000285250	NA	NA	rs7831557-A	rs7831557	intron_variant	0	FLT3 stop mutation increases FLT3 ligand level and risk of autoimmune thyroid disease.	30,234 European ancestry cases, 724,172 European ancestry controls	NA
22	rs13252982	rs6601450	8	10243101	27863252	Eosinophil percentage of granulocytes	0.4528	2e-09	0.0216898	[0.015-0.029] unit increase	8p23.1	MSRA	MSRA, MSRA			ENSG00000175806, ENSG00000285250	NA	NA	rs6601450-T	rs6601450	intron_variant	0	The Allelic Landscape of Human Blood Cell Trait Variation and Links to Common Complex Disease.	170,536 European ancestry individuals	NA
22	rs13252982	rs11777976	8	10255402	31761296	Appendicular lean mass	0.504594	2e-09	0.039973	[0.027-0.053] unit decrease	8p23.1	NR	MSRA, MSRA			ENSG00000175806, ENSG00000285250	NA	NA	rs11777976-G	rs11777976	intron_variant	0	Genome-wide Associations Reveal Human-Mouse Genetic Convergence and Modifiers of Myogenesis, CPNE1 and STC2.	181,862 European ancestry elderly individuals	NA
22	rs13252982	rs6601450	8	10243101	27863252	Eosinophil percentage of white cells	0.4528	3e-09	0.0213557	[0.014-0.028] unit increase	8p23.1	MSRA	MSRA, MSRA			ENSG00000175806, ENSG00000285250	NA	NA	rs6601450-T	rs6601450	intron_variant	0	The Allelic Landscape of Human Blood Cell Trait Variation and Links to Common Complex Disease.	172,378 European ancestry individuals	NA
22	rs13252982	rs10283145	8	10241411	32386560	TPE interval (resting)	0.483	6e-09	0.03	[0.02-0.04] unit increase	8p23.1	MSRA	MSRA, MSRA			ENSG00000175806, ENSG00000285250	NA	NA	rs10283145-C	rs10283145	intron_variant	0	Common Genetic Variants Modulate the Electrocardiographic Tpeak-to-Tend Interval.	71,338 European ancestry individuals	NA
25	rs3003615	rs3003612	9	130988616	30239722	Body mass index	0.5537	2e-10	0.0109	[0.0076-0.0142] unit decrease	9q34.11	NA	DNM1			ENSG00000106976	NA	NA	rs3003612-T	rs3003612	intron_variant	0	Meta-analysis of genome-wide association studies for body fat distribution in 694,649 individuals of European ancestry.	434,794 European ancestry female individuals	NA
25	rs3003615	rs2267958	9	131015279	30595370	Height	NR	4e-09	NA		9q34.11		DNM1			ENSG00000106976	NA	NA	rs2267958-?	rs2267958	non_coding_transcript_exon_variant	0	Leveraging Polygenic Functional Enrichment to Improve GWAS Power.	approximately 458,000 European ancestry individuals	NA
25	rs3003615	rs3003612	9	130988616	31669095	Body mass index	NR	5e-09	NA		9q34.11	NR	DNM1			ENSG00000106976	NA	NA	rs3003612-?	rs3003612	intron_variant	0	Shared Genetic and Experimental Links between Obesity-Related Traits and Asthma Subtypes in UK Biobank.	457,822 European ancestry individuals	NA
25	rs3003615	rs3003612	9	130988616	31669095	Atopic asthma	NR	1e-08	NA		9q34.11	NR	DNM1			ENSG00000106976	NA	NA	rs3003612-?	rs3003612	intron_variant	0	Shared Genetic and Experimental Links between Obesity-Related Traits and Asthma Subtypes in UK Biobank.	23,982 European ancestry cases, 393,169 European ancestry controls	NA
25	rs3003615	rs2267958	9	131015279	30595370	Menarche (age at onset)	NR	3e-08	NA		9q34.11		DNM1			ENSG00000106976	NA	NA	rs2267958-?	rs2267958	non_coding_transcript_exon_variant	0	Leveraging Polygenic Functional Enrichment to Improve GWAS Power.	approximately 242,000 European ancestry individuals	NA
26	rs10761411	rs55931012	9	136949669	32888493	Mean corpuscular hemoglobin	0.164793	4e-37	0.033177	[0.028-0.038] SD unit increase	9q34.2	NR	ARF4P1 - WDR5-DT	ENSG00000271525	ENSG00000273249		5103	47695	rs55931012-T	rs55931012	intergenic_variant	1	Trans-ethnic and Ancestry-Specific Blood-Cell Genetics in 746,667 Individuals from 5 Global Populations.	486,823 European ancestry individuals	NA
26	rs10761411	rs72766630	9	136926791	30595370	Mean corpuscular hemoglobin	NR	5e-36	NA		9q34.2		BRD3			ENSG00000169925	NA	NA	rs72766630-?	rs72766630	intron_variant	0	Leveraging Polygenic Functional Enrichment to Improve GWAS Power.	approximately 443,000 European ancestry individuals	NA
26	rs10761411	rs55924785	9	136929586	32888493	Mean corpuscular hemoglobin	0.142466	1e-34	NA		9q34.2	NR	BRD3			ENSG00000169925	NA	NA	rs55924785-T	rs55924785	intron_variant	0	Trans-ethnic and Ancestry-Specific Blood-Cell Genetics in 746,667 Individuals from 5 Global Populations.	630,125 African American or Afro-Caribbean, African ancestry, European ancestry, East Asian ancestry, Hispanic or Latin American and South Asian ancestry individuals	NA
26	rs10761411	rs55931012	9	136949669	32888494	Mean corpuscular hemoglobin	0.164013	1e-28	0.0331399	[0.027-0.039] unit increase	9q34.2		ARF4P1 - WDR5-DT	ENSG00000271525	ENSG00000273249		5103	47695	rs55931012-T	rs55931012	intergenic_variant	1	The Polygenic and Monogenic Basis of Blood Traits and Diseases.	408,112 British individuals	NA
26	rs10761411	rs55931012	9	136949669	32888494	Mean corpuscular volume	0.164004	3e-27	0.0318743	[0.026-0.037] unit increase	9q34.2		ARF4P1 - WDR5-DT	ENSG00000271525	ENSG00000273249		5103	47695	rs55931012-T	rs55931012	intergenic_variant	1	The Polygenic and Monogenic Basis of Blood Traits and Diseases.	408,112 British individuals	NA
26	rs10761411	rs72766630	9	136926791	30595370	Eosinophil counts	NR	3e-23	NA		9q34.2		BRD3			ENSG00000169925	NA	NA	rs72766630-?	rs72766630	intron_variant	0	Leveraging Polygenic Functional Enrichment to Improve GWAS Power.	approximately 440,000 European ancestry individuals	NA
26	rs10761411	rs72766638	9	136931778	30595370	Height	NR	2e-21	NA		9q34.2		BRD3			ENSG00000169925	NA	NA	rs72766638-?	rs72766638	intron_variant	0	Leveraging Polygenic Functional Enrichment to Improve GWAS Power.	approximately 458,000 European ancestry individuals	NA
26	rs10761411	rs11795079	9	136930134	29617998	Intraocular pressure	0.8332	4e-16	0.153	[0.12-0.19] unit decrease	9q34.2	BRD3	BRD3			ENSG00000169925	NA	NA	rs11795079-T	rs11795079	intron_variant	0	Genome-Wide Association Analyses Identify New Loci Influencing Intraocular Pressure.	115,486 European ancestry individuals	NA
26	rs10761411	rs72766630	9	136926791	29617998	Intraocular pressure	0.8329	1e-15	0.15	[0.11-0.19] unit decrease	9q34.2	BRD3	BRD3			ENSG00000169925	NA	NA	rs72766630-G	rs72766630	intron_variant	0	Genome-Wide Association Analyses Identify New Loci Influencing Intraocular Pressure.	115,486 European ancestry individuals	NA
26	rs10761411	rs72766638	9	136931778	30038396	Self-reported math ability (MTAG)	0.1802	1e-15	0.0186	[0.014-0.023] unit decrease	9q34.2	Intergenic	BRD3			ENSG00000169925	NA	NA	rs72766638-A	rs72766638	intron_variant	0	Gene discovery and polygenic prediction from a genome-wide association study of educational attainment in 1.1 million individuals.	670,471 European ancestry individuals	NA
26	rs10761411	rs55924785	9	136929586	30038396	Self-reported math ability	0.8183	1e-13	0.0188	[0.014-0.024] unit increase	9q34.2	Intergenic	BRD3			ENSG00000169925	NA	NA	rs55924785-C	rs55924785	intron_variant	0	Gene discovery and polygenic prediction from a genome-wide association study of educational attainment in 1.1 million individuals.	564,698 European ancestry individuals	NA
26	rs10761411	rs55931012	9	136949669	32888494	Mean spheric corpuscular volume	0.163969	1e-09	0.0183999	[0.012-0.024] unit increase	9q34.2		ARF4P1 - WDR5-DT	ENSG00000271525	ENSG00000273249		5103	47695	rs55931012-T	rs55931012	intergenic_variant	1	The Polygenic and Monogenic Basis of Blood Traits and Diseases.	408,112 British individuals	NA
26	rs10761411	rs55931012	9	136949669	32888494	Mean reticulocyte volume	0.164073	2e-09	0.0183409	[0.012-0.024] unit increase	9q34.2		ARF4P1 - WDR5-DT	ENSG00000271525	ENSG00000273249		5103	47695	rs55931012-T	rs55931012	intergenic_variant	1	The Polygenic and Monogenic Basis of Blood Traits and Diseases.	408,112 British individuals	NA
28	rs12805064	rs35424804	11	13248730	30643258	General risk tolerance (MTAG)	0.5	1e-13	0.0088	[0.0064-0.0112] unit increase	11p15.3	ARNTL	NA - ARNTL		ENSG00000133794		NA	49469	rs35424804-T	rs35424804	intergenic_variant	1	Genome-wide association analyses of risk tolerance and risky behaviors in over 1 million individuals identify hundreds of loci and shared genetic influences.	975,353 European ancestry individuals	NA
28	rs12805064	rs10500775	11	13230924	31669095	Body mass index	NR	5e-11	NA		11p15.3	NR	NA - ARNTL		ENSG00000133794		NA	67275	rs10500775-?	rs10500775	intergenic_variant	1	Shared Genetic and Experimental Links between Obesity-Related Traits and Asthma Subtypes in UK Biobank.	457,822 European ancestry individuals	NA
29	rs67279079	rs1126809	11	89017961	30595370	Sunburns	NR	4e-280	NA		11q14.3		TYR			ENSG00000077498	NA	NA	rs1126809-?	rs1126809	missense_variant	0	Leveraging Polygenic Functional Enrichment to Improve GWAS Power.	approximately 344,000 European ancestry individuals	NA
29	rs67279079	rs1126809	11	89017961	33692100	Eye color	0.721	2e-255	0.285	[0.27-0.3] unit increase	11q14.3	TYR	TYR			ENSG00000077498	NA	NA	rs1126809-G	rs1126809	missense_variant	0	Genome-wide association study in almost 195,000 individuals identifies 50 previously unidentified genetic loci for eye color.	157,485 European ancestry individuals	35,501 European ancestry individuals, 959 Han Chinese ancestry individuals, 677 Indian ancestry individuals
29	rs67279079	rs1126809	11	89017961	32341527	Cutaneous melanoma or hair colour	0.757176	4e-199	NA		11q14.3	TYR	TYR			ENSG00000077498	NA	NA	rs1126809-G	rs1126809	missense_variant	0	Genome-wide association meta-analyses combining multiple risk phenotypes provide insights into the genetic architecture of cutaneous melanoma susceptibility.	36,760 European ancestry cutaneous melanoma cases, 375,188 European ancestry controls, 352,662 European ancestry individuals	NA
29	rs67279079	rs1126809	11	89017961	29739929	Low tan response	NR	2e-172	0.257	[0.16-0.35] unit increase	11q14.3	TYR	TYR			ENSG00000077498	NA	NA	rs1126809-A	rs1126809	missense_variant	0	Genome-wide association study in 176,678 Europeans reveals genetic loci for tanning response to sun exposure.	46,768 European ancestry low tanning cases, 74,528 European ancestry moderate and high tanning controls	15,547 European ancestry low tanning cases, 39,835 European moderate and high tanning ancestry controls
29	rs67279079	rs34749698	11	88799731	29739929	Low tan response	NR	4e-82	0.188	[0.1-0.27] unit increase	11q14.3	NR	GRM5 - NA	ENSG00000168959			581	NA	rs34749698-C	rs34749698	intergenic_variant	1	Genome-wide association study in 176,678 Europeans reveals genetic loci for tanning response to sun exposure.	46,768 European ancestry low tanning cases, 74,528 European ancestry moderate and high tanning controls	15,547 European ancestry low tanning cases, 39,835 European moderate and high tanning ancestry controls
29	rs67279079	rs4121827	11	88670049	29739929	Low tan response	NR	1e-79	0.187	[0.1-0.27] unit increase	11q14.3	NR	GRM5			ENSG00000168959	NA	NA	rs4121827-C	rs4121827	intron_variant	0	Genome-wide association study in 176,678 Europeans reveals genetic loci for tanning response to sun exposure.	46,768 European ancestry low tanning cases, 74,528 European ancestry moderate and high tanning controls	15,547 European ancestry low tanning cases, 39,835 European moderate and high tanning ancestry controls
29	rs67279079	rs1393350	11	89011046	30531825	Blond vs. brown/black hair color	0.289	3e-71	1.16	NR	11q14.3	TYR	TYR			ENSG00000077498	NA	NA	rs1393350-A	rs1393350	intron_variant	0	Genome-wide study of hair colour in UK Biobank explains most of the SNP heritability.	39,397 British ancestry blond hair individuals, 283,920 British ancestry brown or black hair individuals	NA
29	rs67279079	rs1126809	11	89017961	32341527	Cutaneous malignant melanoma	0.2428	4e-70	1.2012	NR	11q14.3	TYR	TYR			ENSG00000077498	NA	NA	rs1126809-A	rs1126809	missense_variant	0	Genome-wide association meta-analyses combining multiple risk phenotypes provide insights into the genetic architecture of cutaneous melanoma susceptibility.	36,760 European ancestry cases, 375,188 European ancestry controls	NA
29	rs67279079	rs1126809	11	89017961	31174203	Keratinocyte cancer (MTAG)	0.305456	9e-62	1.16279	[1.14-1.18]	11q14.3	TYR	TYR			ENSG00000077498	NA	NA	rs1126809-A	rs1126809	missense_variant	0	Combined analysis of keratinocyte cancers identifies novel genome-wide loci.	at least 18,538 European ancestry cases, at least 340,302 European ancestry controls	NA
29	rs67279079	rs1126809	11	89017961	31174203	Basal cell carcinoma	0.242824	7e-51	1.14	[1.13-1.16]	11q14.3	TYR	TYR			ENSG00000077498	NA	NA	rs1126809-A	rs1126809	missense_variant	0	Combined analysis of keratinocyte cancers identifies novel genome-wide loci.	31,787 European ancestry cases, 619,351 European ancestry controls	NA
29	rs67279079	rs1126809	11	89017961	32341527	Nevus count or cutaneous melanoma	0.757176	1e-48	NA		11q14.3	TYR	TYR			ENSG00000077498	NA	NA	rs1126809-G	rs1126809	missense_variant	0	Genome-wide association meta-analyses combining multiple risk phenotypes provide insights into the genetic architecture of cutaneous melanoma susceptibility.	36,760 European ancestry cutaneous melanoma cases, 375,188 European ancestry controls, 12,930 European ancestry individuals, 52,847 individuals	NA
29	rs67279079	rs1126809	11	89017961	27723757	Vitiligo	0.7311	1e-43	1.49701	[1.41-1.59]	11q14.3	TYR	TYR			ENSG00000077498	NA	NA	rs1126809-G	rs1126809	missense_variant	0	Genome-wide association studies of autoimmune vitiligo identify 23 new risk loci and highlight key pathways and regulatory variants.	2,853 European ancestry cases and 37,405 European ancestry controls	1,827 European ancestry cases and 2,181 European ancestry controls
29	rs67279079	rs1126809	11	89017961	32041948	Cutaneous squamous cell carcinoma	0.279	2e-38	0.15	[0.13-0.17] unit increase	11q14.3	TYR	TYR			ENSG00000077498	NA	NA	rs1126809-A	rs1126809	missense_variant	0	Genome-wide meta-analysis identifies eight new susceptibility loci for cutaneous squamous cell carcinoma.	19,149 European ancestry cases, 680,049 European ancestry controls	NA
29	rs67279079	rs1126809	11	89017961	33549134	Basal cell carcinoma	0.303865	5e-33	0.13852	[0.12-0.16] unit increase	11q14.3	TYR	TYR			ENSG00000077498	NA	NA	rs1126809-A	rs1126809	missense_variant	0	Genetic and functional interaction network analysis reveals global enrichment of regulatory T cell genes influencing basal cell carcinoma susceptibility.	17,416 European ancestry cases, 375,455 European ancestry controls	NA
29	rs67279079	rs1393350	11	89011046	30531825	Brown vs. black hair color	0.289	5e-24	1.165	NR	11q14.3	TYR	TYR			ENSG00000077498	NA	NA	rs1393350-A	rs1393350	intron_variant	0	Genome-wide study of hair colour in UK Biobank explains most of the SNP heritability.	269,394 British ancestry brown hair individuals, 14,526 British ancestry black hair individuals	NA
29	rs67279079	rs1126809	11	89017961	31174203	Squamous cell carcinoma	0.242824	2e-23	1.17	[1.14-1.20]	11q14.3	TYR	TYR			ENSG00000077498	NA	NA	rs1126809-A	rs1126809	missense_variant	0	Combined analysis of keratinocyte cancers identifies novel genome-wide loci.	9,674 European ancestry cases, 625,657 European ancestry controls	NA
29	rs67279079	rs1126809	11	89017961	23548203	Tanning	NR	5e-21	0.12	[0.10-0.14] unit decrease	11q14.3	TYR	TYR			ENSG00000077498	NA	NA	rs1126809-G	rs1126809	missense_variant	0	Genome-wide association studies identify several new loci associated with pigmentation traits and skin cancer risk in European Americans.	9,678 European ancestry individuals
29	rs67279079	rs1126809	11	89017961	26829030	Squamous cell carcinoma	0.28	2e-20	1.19	[1.15-1.24]	11q14.3	TYR	TYR			ENSG00000077498	NA	NA	rs1126809-A	rs1126809	missense_variant	0	Identification of Susceptibility Loci for Cutaneous Squamous Cell Carcinoma.	6,891 European ancestry cases, 54,566 European ancestry controls	810 European ancestry cases, 5,600 European ancestry controls
29	rs67279079	rs1126809	11	89017961	27539887	Basal cell carcinoma	0.28	3e-19	1.12	[NR]	11q14.3	TYR	TYR			ENSG00000077498	NA	NA	rs1126809-A	rs1126809	missense_variant	0	Genome-wide association study identifies 14 novel risk alleles associated with basal cell carcinoma.	12.945 European ancestry cases, 274,252 European ancestry controls	4,242 European ancestry cases, 12,802 European ancestry controls
29	rs67279079	rs1126809	11	89017961	32887889	Melanoma	NR	5e-19	1.18064	NR	11q14.3		TYR			ENSG00000077498	NA	NA	rs1126809-A	rs1126809	missense_variant	0	Pan-cancer study detects genetic risk variants and shared genetic basis in two large cohorts.	6,777 European ancestry cases, 410,350 European ancestry controls	NA
29	rs67279079	rs1393350	11	89011046	20410501	Vitiligo	0.733	2e-18	1.53	[1.39-1.68]	11q14.3	TYR	TYR			ENSG00000077498	NA	NA	rs1393350-G	rs1393350	intron_variant	0	Variant of TYR and autoimmunity susceptibility loci in generalized vitiligo.	1,392 European ancestry cases, 2,629 European ancestry controls	647 European ancestry cases, 1,056 European ancestry controls, 183 European ancestry trios, 1,383 European ancestry individuals from 332 families
29	rs67279079	rs1126809	11	89017961	32887889	Cancer (pleiotropy)	NR	4e-16	1.17925	[1.13-1.23]	11q14.3		TYR			ENSG00000077498	NA	NA	rs1126809-A	rs1126809	missense_variant	0	Pan-cancer study detects genetic risk variants and shared genetic basis in two large cohorts.	64,962 European ancestry cases, 410,350 European ancestry controls	NA
29	rs67279079	rs1126809	11	89017961	32986727	Age-related hearing impairment (MTAG)	NR	5e-15	7.82846	z score increase	11q14.3		TYR			ENSG00000077498	NA	NA	rs1126809-?	rs1126809	missense_variant	0	Biological insights from multi-omic analysis of 31 genomic risk loci for adult hearing difficulty.	330,759 European ancestry individuals	NA
29	rs67279079	rs1393350	11	89011046	19578364	Melanoma	0.27	2e-14	1.29	[1.21-1.38]	11q14.3	TYR	TYR			ENSG00000077498	NA	NA	rs1393350-A	rs1393350	intron_variant	0	Genome-wide association study identifies three loci associated with melanoma risk.	1,539 European ancestry cases, 3,917 European ancestry controls	2,312 European ancestry cases, 1,867 European ancestry controls
29	rs67279079	rs1126809	11	89017961	27424798	Cutaneous squamous cell carcinoma	0.28	3e-14	1.16		11q14.3	TYR	TYR			ENSG00000077498	NA	NA	rs1126809-A	rs1126809	missense_variant	0	Genome-wide association study identifies novel susceptibility loci for cutaneous squamous cell carcinoma.	6,579 European ancestry cases, 280,558 European ancestry controls	825 European ancestry cases, 11,518 European ancestry controls
29	rs67279079	rs1393350	11	89011046	19340012	Tanning	NR	2e-13	0.19	[0.13-0.25] tanning ability score increase	11q14.3	TYR	TYR			ENSG00000077498	NA	NA	rs1393350-A	rs1393350	intron_variant	0	Genome-wide association study of tanning phenotype in a population of European ancestry.	2,287 European ancestry female individuals	870 European ancestry female individuals
29	rs67279079	rs1393350	11	89011046	21983787	Melanoma	0.28	2e-13	1.3	[1.21-1.39]	11q14.3	TYR	TYR			ENSG00000077498	NA	NA	rs1393350-A	rs1393350	intron_variant	0	Genome-wide association study identifies three new melanoma susceptibility loci.	2,804 European ancestry cases, 7,618 European ancestry controls	5,551 European ancestry cases, 7,449 European ancestry controls
29	rs67279079	rs1393350	11	89011046	28212542	Melanoma	0.27	4e-13	1.17	[1.12-1.22]	11q14.3	TYR	TYR			ENSG00000077498	NA	NA	rs1393350-A	rs1393350	intron_variant	0	Two-stage genome-wide association study identifies a novel susceptibility locus associated with melanoma.	4,842 European ancestry cases, 286,565 European ancestry controls	1,804 European ancestry cases, 1,026 European ancestry controls
29	rs67279079	rs1126809	11	89017961	30664655	Skin, hair and eye pigmentation (multivariate analysis)	NR	7e-13	NA		11q14.3	TYR	TYR			ENSG00000077498	NA	NA	rs1126809-?	rs1126809	missense_variant	0	A GWAS in Latin Americans highlights the convergent evolution of lighter skin pigmentation in Eurasia.	6,236 Latin American individuals	NA
29	rs67279079	rs1126809	11	89017961	32678081	Aging traits (healthspan, parental lifespan or longevity) (multivariate analysis)	0.7133	8e-13	NA		11q14.3	TYR	TYR			ENSG00000077498	NA	NA	rs1126809-G	rs1126809	missense_variant	0	Multivariate genomic scan implicates novel loci and haem metabolism in human ageing.	at least 837,415 European ancestry individuals	NA
29	rs67279079	rs1393350	11	89011046	17952075	Blue vs. green eyes	0.23	3e-12	1.52	[1.28-1.81]	11q14.3	TYR	TYR			ENSG00000077498	NA	NA	rs1393350-A	rs1393350	intron_variant	0	Genetic determinants of hair, eye and skin pigmentation in Europeans.	2,986 Icelandic ancestry individuals	3,932 European ancestry individuals
29	rs67279079	rs1393350	11	89011046	20585627	Eye color	0.27	3e-09	0.28	[NR] unit decrease	11q14.3	TYR	TYR			ENSG00000077498	NA	NA	rs1393350-A	rs1393350	intron_variant	0	Web-based, participant-driven studies yield novel genetic associations for common traits.	9,126 European ancestry individuals	NA
29	rs67279079	rs1126809	11	89017961	30664655	Skin pigmentation	NR	3e-09	NA		11q14.3	TYR	TYR			ENSG00000077498	NA	NA	rs1126809-?	rs1126809	missense_variant	0	A GWAS in Latin Americans highlights the convergent evolution of lighter skin pigmentation in Eurasia.	6,236 Latin American individuals	NA
29	rs67279079	rs1126809	11	89017961	30166351	Skin pigmentation traits		4e-09	1.672	[1.12-2.23] unit decrease	11q14.3	LOC107984363, TYR	TYR			ENSG00000077498	NA	NA	rs1126809-?	rs1126809	missense_variant	0	Multitrait genome association analysis identifies new susceptibility genes for human anthropometric variation in the GCAT cohort.	4,988 Spanish ancestry individuals	NA
29	rs67279079	rs7358418	11	88970138	32959083	Endometriosis or depression (pleiotropy)		6e-09	0.0260823	[0.017-0.035] unit decrease	11q14.3	NR	TYR			ENSG00000077498	NA	NA	rs7358418-T	rs7358418	intron_variant	0	Genetic analysis of endometriosis and depression identifies shared loci and implicates causal links with gastric mucosa abnormality.	17,054 endometriosis cases, 170,756 European ancestry depression cases, 191,858 controls, 329,443 European ancestry controls	NA
29	rs67279079	rs1126809	11	89017961	31809533	Optic disc size	0.3	8e-09	0.01	unit decrease	11q14.3	TYR	TYR			ENSG00000077498	NA	NA	rs1126809-A	rs1126809	missense_variant	0	Genome-wide association analysis of 95 549 individuals identifies novel loci and genes influencing optic disc morphology.	67,040 British ancestry individuals	28,509 European ancestry individuals
29	rs67279079	rs1126809	11	89017961	23548203	Sunburns	NR	2e-08	0.6	[0.38-0.82] unit increase	11q14.3	TYR	TYR			ENSG00000077498	NA	NA	rs1126809-G	rs1126809	missense_variant	0	Genome-wide association studies identify several new loci associated with pigmentation traits and skin cancer risk in European Americans.	9,283 European ancestry individuals	4,236 European ancestry individuals
29	rs67279079	rs1126809	11	89017961	30166351	Skin pigmentation traits		4e-08	0.08428	[0.054-0.114] unit decrease	11q14.3	LOC107984363, TYR	TYR			ENSG00000077498	NA	NA	rs1126809-?	rs1126809	missense_variant	0	Multitrait genome association analysis identifies new susceptibility genes for human anthropometric variation in the GCAT cohort.	4,988 Spanish ancestry individuals	NA
30	rs9795522	rs28481863	12	123902361	30595370	Height	NR	2e-70	NA		12q24.31		RILPL2			ENSG00000150977	NA	NA	rs28481863-?	rs28481863	intron_variant	0	Leveraging Polygenic Functional Enrichment to Improve GWAS Power.	approximately 458,000 European ancestry individuals	NA
30	rs9795522	rs10773002	12	123746961	30038396	Educational attainment (MTAG)	0.252	2e-35	0.0188	[0.016-0.022] unit increase	12q24.31	Intergenic	CDK2AP1			ENSG00000111328	NA	NA	rs10773002-A	rs10773002	intron_variant	0	Gene discovery and polygenic prediction from a genome-wide association study of educational attainment in 1.1 million individuals.	1,311,438 European ancestry individuals	NA
30	rs9795522	rs1727324	12	123698603	32888493	Platelet count	0.798723	2e-34	0.027916	[0.023-0.032] SD unit increase	12q24.31	NR	MPHOSPH9			ENSG00000051825	NA	NA	rs1727324-T	rs1727324	intron_variant	0	Trans-ethnic and Ancestry-Specific Blood-Cell Genetics in 746,667 Individuals from 5 Global Populations.	542,827 European ancestry individuals	NA
30	rs9795522	rs2851435	12	123712416	32888493	Platelet count	0.795977	6e-33	NA		12q24.31	NR	MPHOSPH9			ENSG00000051825	NA	NA	rs2851435-A	rs2851435	intron_variant	0	Trans-ethnic and Ancestry-Specific Blood-Cell Genetics in 746,667 Individuals from 5 Global Populations.	721,201 African American or Afro-Caribbean, African ancestry, European ancestry, East Asian ancestry, Hispanic or Latin American and South Asian ancestry individuals	NA
30	rs9795522	rs28413626	12	123861452	32888494	Lymphocyte percentage of white cells	0.213593	7e-32	0.0317809	[0.026-0.037] unit increase	12q24.31		SBNO1-AS1 - KMT5A	ENSG00000256092	ENSG00000183955		10792	6868	rs28413626-A	rs28413626	intergenic_variant	1	The Polygenic and Monogenic Basis of Blood Traits and Diseases.	408,112 British individuals	NA
30	rs9795522	rs10773002	12	123746961	30038396	Educational attainment (years of education)	0.252	3e-30	0.0185	[0.015-0.022] unit increase	12q24.31		CDK2AP1			ENSG00000111328	NA	NA	rs10773002-A	rs10773002	intron_variant	0	Gene discovery and polygenic prediction from a genome-wide association study of educational attainment in 1.1 million individuals.	up to 1,131,881 European ancestry individuals	NA
30	rs9795522	rs10846491	12	123753492	30038396	Highest math class taken (MTAG)	0.2205	3e-28	0.0219	[0.018-0.026] unit increase	12q24.31	Intergenic	CDK2AP1			ENSG00000111328	NA	NA	rs10846491-C	rs10846491	intron_variant	0	Gene discovery and polygenic prediction from a genome-wide association study of educational attainment in 1.1 million individuals.	811,539 European ancestry individuals	NA
30	rs9795522	rs1727324	12	123698603	32888494	Platelet count	0.799043	1e-27	0.0306676	[0.025-0.036] unit increase	12q24.31	MPHOSPH9	MPHOSPH9			ENSG00000051825	NA	NA	rs1727324-T	rs1727324	intron_variant	0	The Polygenic and Monogenic Basis of Blood Traits and Diseases.	408,112 British individuals	NA
30	rs9795522	rs28768122	12	123885974	30038396	Educational attainment (years of education)	0.2471	6e-27	0.018	[0.015-0.021] unit increase	12q24.31		KMT5A			ENSG00000183955	NA	NA	rs28768122-T	rs28768122	intron_variant	0	Gene discovery and polygenic prediction from a genome-wide association study of educational attainment in 1.1 million individuals.	up to 1,131,881 European ancestry individuals	NA
30	rs9795522	rs1969355	12	123742061	34021172	Waist-to-hip ratio adjusted for BMI	NR	8e-27	0.0350622	[0.029-0.041] unit decrease	12q24.31	C12orf65, RP11-282O18.3	C12orf65, CDK2AP1			ENSG00000130921, ENSG00000111328	NA	NA	rs1969355-G	rs1969355	3_prime_UTR_variant	0	GWAS of allometric body-shape indices in UK Biobank identifies loci suggesting associations with morphogenesis, organogenesis, adrenal cell renewal and cancer.	219,872 British ancestry women	NA
30	rs9795522	rs7980687	12	123822711	25282103	Height	0.205	1e-26	0.039	[0.031-0.047] unit increase	12q24.31	SBNO1	SBNO1			ENSG00000139697	NA	NA	rs7980687-A	rs7980687	intron_variant	0	Defining the role of common variation in the genomic and biological architecture of adult human height.	253,288 European ancestry individuals	80,067 European ancestry individuals
30	rs9795522	rs28768122	12	123885974	31669095	Waist-to-hip ratio adjusted for BMI	NR	8e-26	NA		12q24.31	NR	KMT5A			ENSG00000183955	NA	NA	rs28768122-?	rs28768122	intron_variant	0	Shared Genetic and Experimental Links between Obesity-Related Traits and Asthma Subtypes in UK Biobank.	457,690 European ancestry individuals	NA
30	rs9795522	rs1615350	12	123650335	31374203	Cognitive ability, years of educational attainment or schizophrenia (pleiotropy)	NR	1e-25	0.0232728	[0.019-0.028] unit decrease	12q24.31	MPHOSPH9	MPHOSPH9			ENSG00000051825	NA	NA	rs1615350-?	rs1615350	intron_variant	0	Pleiotropic Meta-Analysis of Cognition, Education, and Schizophrenia Differentiates Roles of Early Neurodevelopmental and Adult Synaptic Pathways.	328,917 individuals with educational attainment measurements, 107,207 individuals with cognitive ability measurements, 77,096 European ancestry schizophrenia cases, 43,456 European ancestry controls	NA
30	rs9795522	rs1969355	12	123742061	34021172	Waist-hip index	NR	6e-25	0.0337651	[0.027-0.04] unit decrease	12q24.31	C12orf65, RP11-282O18.3	C12orf65, CDK2AP1			ENSG00000130921, ENSG00000111328	NA	NA	rs1969355-G	rs1969355	3_prime_UTR_variant	0	GWAS of allometric body-shape indices in UK Biobank identifies loci suggesting associations with morphogenesis, organogenesis, adrenal cell renewal and cancer.	219,872 British ancestry women	NA
30	rs9795522	rs1716180	12	123682081	31740837	Schizophrenia	NR	2e-23	1.099	[1.08-1.12]	12q24.31	NR	MPHOSPH9			ENSG00000051825	NA	NA	rs1716180-?	rs1716180	intron_variant	0	Comparative genetic architectures of schizophrenia in East Asian and European populations.	22,778 East Asian ancestry cases, 35,362 East Asian ancestry controls, 33,640 European ancestry cases, 43,456 European ancestry controls	NA
30	rs9795522	rs12824957	12	123750228	30595370	Heel bone mineral density	NR	2e-22	NA		12q24.31		CDK2AP1			ENSG00000111328	NA	NA	rs12824957-?	rs12824957	intron_variant	0	Leveraging Polygenic Functional Enrichment to Improve GWAS Power.	approximately 446,000 European ancestry individuals	NA
30	rs9795522	rs28413626	12	123861452	32888494	Neutrophil percentage of white cells	0.21359	2e-21	0.0256588	[0.02-0.031] unit decrease	12q24.31		SBNO1-AS1 - KMT5A	ENSG00000256092	ENSG00000183955		10792	6868	rs28413626-A	rs28413626	intergenic_variant	1	The Polygenic and Monogenic Basis of Blood Traits and Diseases.	408,112 British individuals	NA
30	rs9795522	rs6488868	12	123799974	32888494	Lymphocyte counts	0.737716	2e-19	0.0228234	[0.018-0.028] unit decrease	12q24.31	SBNO1	SBNO1			ENSG00000139697	NA	NA	rs6488868-G	rs6488868	synonymous_variant	0	The Polygenic and Monogenic Basis of Blood Traits and Diseases.	408,112 British individuals	NA
30	rs9795522	rs2695478	12	123689521	30595370	Eosinophil counts	NR	7e-19	NA		12q24.31		MPHOSPH9			ENSG00000051825	NA	NA	rs2695478-?	rs2695478	intron_variant	0	Leveraging Polygenic Functional Enrichment to Improve GWAS Power.	approximately 440,000 European ancestry individuals	NA
30	rs9795522	rs1980251	12	123744955	30595370	Educational attainment (years of education)	NR	3e-18	NA		12q24.31		CDK2AP1			ENSG00000111328	NA	NA	rs1980251-?	rs1980251	3_prime_UTR_variant	0	Leveraging Polygenic Functional Enrichment to Improve GWAS Power.	approximately 455,000 European ancestry individuals	NA
30	rs9795522	rs1615350	12	123650335	28991256	Schizophrenia	NR	6e-18	1.0917	[1.07-1.11]	12q24.31	ABCB9, MPHOSPH9, OGFOD2, PITPNM2, SETD8	MPHOSPH9			ENSG00000051825	NA	NA	rs1615350-C	rs1615350	intron_variant	0	Genome-wide association analysis identifies 30 new susceptibility loci for schizophrenia.	7,699 Chinese ancestry cases, 35,476 European ancestry cases, 18,327 Chinese ancestry controls, 46,839 European ancestry controls	4,384 Chinese ancestry cases, 5,770 Chinese ancestry controls
30	rs9795522	rs10773002	12	123746961	27225129	Educational attainment (years of education)	0.2534	8e-18	0.0219746	NR unit increase	12q24.31	NR	CDK2AP1			ENSG00000111328	NA	NA	rs10773002-A	rs10773002	intron_variant	0	Genome-wide association study identifies 74 loci associated with educational attainment.	405,072 European ancestry individuals	NA
30	rs9795522	rs1615350	12	123650335	30285260	Schizophrenia	NR	1e-17	1.0929	[1.07-1.11]	12q24.31	MPHOSPH9	MPHOSPH9			ENSG00000051825	NA	NA	rs1615350-C	rs1615350	intron_variant	0	Genome-Wide Association Study Detected Novel Susceptibility Genes for Schizophrenia and Shared Trans-Populations/Diseases Genetic Effect.	14,023 East Asian ancestry cases, 33,640 European ancestry cases, 31,505 East Asian ancestry controls, 43,456 European ancestry controls	NA
30	rs9795522	rs1790086	12	123672518	30048462	Heel bone mineral density	NR	3e-17	0.0202386	[0.015-0.025] unit decrease	12q24.31		MPHOSPH9			ENSG00000051825	NA	NA	rs1790086-?	rs1790086	intron_variant	0	Identification of 613 new loci associated with heel bone mineral density and a polygenic risk score for bone mineral density, osteoporosis and fracture.	394,929 European ancestry individuals	NA
30	rs9795522	rs1790089	12	123683155	30048462	Heel bone mineral density	NR	3e-17	0.0202879	[0.015-0.025] unit decrease	12q24.31		MPHOSPH9			ENSG00000051825	NA	NA	rs1790089-?	rs1790089	intron_variant	0	Identification of 613 new loci associated with heel bone mineral density and a polygenic risk score for bone mineral density, osteoporosis and fracture.	394,929 European ancestry individuals	NA
30	rs9795522	rs1969355	12	123742061	30038396	Cognitive performance (MTAG)	0.7515	4e-17	0.0223	[0.017-0.027] unit decrease	12q24.31	Intergenic	C12orf65, CDK2AP1			ENSG00000130921, ENSG00000111328	NA	NA	rs1969355-A	rs1969355	3_prime_UTR_variant	0	Gene discovery and polygenic prediction from a genome-wide association study of educational attainment in 1.1 million individuals.	402,382 European ancestry individuals	NA
30	rs9795522	rs1969355	12	123742061	34021172	Body shape index	NR	7e-17	0.0276212	[0.021-0.034] unit decrease	12q24.31	C12orf65, RP11-282O18.3	C12orf65, CDK2AP1			ENSG00000130921, ENSG00000111328	NA	NA	rs1969355-G	rs1969355	3_prime_UTR_variant	0	GWAS of allometric body-shape indices in UK Biobank identifies loci suggesting associations with morphogenesis, organogenesis, adrenal cell renewal and cancer.	219,872 British ancestry women	NA
30	rs9795522	rs28413626	12	123861452	30038396	Highest math class taken	0.7787	7e-17	0.0228	[0.018-0.028] unit decrease	12q24.31	Intergenic	SBNO1-AS1 - KMT5A	ENSG00000256092	ENSG00000183955		10792	6868	rs28413626-G	rs28413626	intergenic_variant	1	Gene discovery and polygenic prediction from a genome-wide association study of educational attainment in 1.1 million individuals.	430,445 European ancestry individuals	NA
30	rs9795522	rs1727302	12	123632930	33686288	Schizophrenia vs Tourette's syndrome and other tic disorders (ordinary least squares (OLS))	NR	3e-16	0.0301	NR unit decrease	12q24.31		PITPNM2			ENSG00000090975	NA	NA	rs1727302-?	rs1727302	intron_variant	0	Identifying loci with different allele frequencies among cases of eight psychiatric disorders using CC-GWAS.	40,675 schizophrenia cases, 4,819 Tourette's syndrome cases	NA
30	rs9795522	rs1790105	12	123667950	30038396	Self-reported math ability (MTAG)	0.2179	4e-16	0.0177	[0.013-0.022] unit increase	12q24.31	Intergenic	MPHOSPH9			ENSG00000051825	NA	NA	rs1790105-T	rs1790105	intron_variant	0	Gene discovery and polygenic prediction from a genome-wide association study of educational attainment in 1.1 million individuals.	670,471 European ancestry individuals	NA
30	rs9795522	rs2851447	12	123665113	29483656	Schizophrenia	NR	6e-16	1.091	[1.07-1.11]	12q24.31	ABCB9, ARL6IP4, C12orf65, CDK2AP1, LOC100507091, MIR4304, MIR8072, MPHOSPH9, OGFOD2, PITPNM2, RILPL2, SBNO1, SETD8	MPHOSPH9			ENSG00000051825	NA	NA	rs2851447-?	rs2851447	intron_variant	0	Common schizophrenia alleles are enriched in mutation-intolerant genes and in regions under strong background selection.	40,675 European ancestry cases, 64,643 European ancestry controls	1,651 European ancestry cases, 4,111 cases, 142,717 European ancestry controls, 11,507 controls
30	rs9795522	rs11830103	12	123823546	20881960	Height	0.78	4e-15	0.035	[NR] unit decrease	12q24.31	SBNO1	SBNO1			ENSG00000139697	NA	NA	rs11830103-A	rs11830103	intron_variant	0	Hundreds of variants clustered in genomic loci and biological pathways affect human height.	133,653 European ancestry individuals	50,074 European ancestry individuals
30	rs9795522	rs28577594	12	123895906	29507422	High density lipoprotein cholesterol levels	NR	1e-14	0.03	unit increase	12q24.31	NR	KMT5A - RILPL2	ENSG00000183955	ENSG00000150977		2006	3680	rs28577594-G	rs28577594	intergenic_variant	1	A large electronic-health-record-based genome-wide study of serum lipids.	76,627 European ancestry individuals, 7,795 Hispanic individuals, 6,855 East Asian ancestry individuals, 2,958 African American individuals, 439 South Asian ancestry individuals	NA
30	rs9795522	rs2851447	12	123665113	25056061	Schizophrenia	0.259	2e-14	1.0929	[1.07-1.12]	12q24.31	ABCB9, ARL6IP4, C12orf65, CDK2AP1, MPHOSPH9, OGFOD2, PITPNM2, RILPL2, SBNO1, SETD8	MPHOSPH9			ENSG00000051825	NA	NA	rs2851447-G	rs2851447	intron_variant	0	Biological insights from 108 schizophrenia-associated genetic loci.	32,405 European ancestry cases, 42,221 European ancestry controls, 1,235 European ancestry cases and 1,235 European ancestry controls from 1235 parent-offspring trios, 1,836 East Asian ancestry cases, 3,383 East Asian ancestry controls	1,513 European ancestry cases, 66,236 European ancestry controls
30	rs9795522	rs2102949	12	123676763	26198764	Schizophrenia	NR	2e-14	1.0989	[NR]	12q24.31	NR	MPHOSPH9			ENSG00000051825	NA	NA	rs2102949-G	rs2102949	intron_variant	0	Genome-wide association study of schizophrenia in Ashkenazi Jews.	592 Ashkenazi Jewish ancestry cases, 505 Ashkenazi Jewish ancestry controls, 36,989 cases, 113,075 controls	NA
30	rs9795522	rs7953929	12	123758235	30598549	Heel bone mineral density	0.80099	2e-14	0.0176751	[0.013-0.022] unit increase	12q24.31	CDK2AP1	CDK2AP1 - RNA5SP375	ENSG00000111328	ENSG00000199845		1354	9228	rs7953929-C	rs7953929	intergenic_variant	1	An atlas of genetic influences on osteoporosis in humans and mice.	426,824 British ancestry individuals	NA
30	rs9795522	rs71444571	12	123771015	27863252	Lymphocyte percentage of white cells	0.2014	2e-14	0.0338873	[0.025-0.043] unit increase	12q24.31	RNA5SP375	RNA5SP375 - SBNO1	ENSG00000199845	ENSG00000139697		3434	2641	rs71444571-A	rs71444571	intergenic_variant	1	The Allelic Landscape of Human Blood Cell Trait Variation and Links to Common Complex Disease.	171,748 European ancestry individuals	NA
30	rs9795522	rs1727294	12	123616514	25673412	Hip circumference adjusted for BMI	0.2147	6e-14	0.0414	[0.031-0.052] unit increase	12q24.31	PITPNM2	PITPNM2			ENSG00000090975	NA	NA	rs1727294-A	rs1727294	intron_variant	0	New genetic loci link adipose and insulin biology to body fat distribution.	up to 56,910 European ancestry men, up to 86,570 European ancestry women	up to 36,570 European ancestry men, 30,172 European ancestry women, 915 Filipino ancestry men, 735 Filipino ancestry women, 2,351 African American/Afro-Caribbean ancestry men, 6,258 African American/Afro-Caribbean ancestry women, 2,285 South Asian ancestry men, 506 South Asian ancestry women, 195 Seychellois ancestry men, 266 Seychellois ancestry women
30	rs9795522	rs1727294	12	123616514	25673412	Hip circumference adjusted for BMI	0.2147	8e-14	0.0323	[0.024-0.041] unit increase	12q24.31	PITPNM2	PITPNM2			ENSG00000090975	NA	NA	rs1727294-A	rs1727294	intron_variant	0	New genetic loci link adipose and insulin biology to body fat distribution.	up to 56,910 European ancestry men, up to 86,570 European ancestry women	up to 36,570 European ancestry men, 30,172 European ancestry women, 915 Filipino ancestry men, 735 Filipino ancestry women, 2,351 African American/Afro-Caribbean ancestry men, 6,258 African American/Afro-Caribbean ancestry women, 2,285 South Asian ancestry men, 506 South Asian ancestry women, 195 Seychellois ancestry men, 266 Seychellois ancestry women
30	rs9795522	rs1727323	12	123698790	34021172	Hip circumference adjusted for BMI	NR	8e-14	0.028142	[0.021-0.036] unit increase	12q24.31	MPHOSPH9	MPHOSPH9			ENSG00000051825	NA	NA	rs1727323-T	rs1727323	intron_variant	0	GWAS of allometric body-shape indices in UK Biobank identifies loci suggesting associations with morphogenesis, organogenesis, adrenal cell renewal and cancer.	186,825 British ancestry men	NA
30	rs9795522	rs7306755	12	123767929	31844048	Household income (MTAG)	0.1814	9e-14	0.0188151	[0.014-0.024] unit increase	12q24.31	RNA5SP375	RNA5SP375 - SBNO1	ENSG00000199845	ENSG00000139697		348	5727	rs7306755-A	rs7306755	intergenic_variant	1	Genome-wide analysis identifies molecular systems and 149 genetic loci associated with income.	505,541 British and unknown ancestry individuals	NA
30	rs9795522	rs1106241	12	123627016	29326435	Intelligence (MTAG)	NR	1e-13	0.0259369	[0.019-0.033] unit increase	12q24.31	PITPNM2	PITPNM2			ENSG00000090975	NA	NA	rs1106241-T	rs1106241	intron_variant	0	A combined analysis of genetically correlated traits identifies 187 loci and a role for neurogenesis and myelination in intelligence.	120,934 British ancestry individuals, 127,548 individuals	NA
30	rs9795522	rs7132277	12	123593382	24076602	Multiple sclerosis	0.19	2e-13	1.12		12q24.31	PITPNM2	PITPNM2			ENSG00000090975	NA	NA	rs7132277-A	rs7132277	intron_variant	0	Analysis of immune-related loci identifies 48 new susceptibility variants for multiple sclerosis.	14,498 European ancestry cases, 24,091 European ancestry controls	14,802 European ancestry cases, 26,703 European ancestry controls
30	rs9795522	rs2102949	12	123676763	33686288	Schizophrenia vs ADHD (ordinary least squares (OLS))	NR	2e-13	0.0252	NR unit decrease	12q24.31		MPHOSPH9			ENSG00000051825	NA	NA	rs2102949-?	rs2102949	intron_variant	0	Identifying loci with different allele frequencies among cases of eight psychiatric disorders using CC-GWAS.	40,675 schizophrenia cases, 19,099 ADHD cases	NA
30	rs9795522	rs28582096	12	123856998	30804565	Insomnia	0.795	2e-13	1.05597	[1.04-1.07]	12q24.31	NR	SBNO1-AS1 - KMT5A	ENSG00000256092	ENSG00000183955		6338	11322	rs28582096-G	rs28582096	TF_binding_site_variant	1	Genome-wide analysis of insomnia in 1,331,010 individuals identifies new risk loci and functional pathways.	651,923 European ancestry males, 679,087 European ancestry females	NA
30	rs9795522	rs7975763	12	123604053	31604244	Multiple sclerosis	NR	3e-13	1.0853	NR	12q24.31	PITPNM2	PITPNM2			ENSG00000090975	NA	NA	rs7975763-T	rs7975763	intron_variant	0	Multiple sclerosis genomic map implicates peripheral immune cells and microglia in susceptibility.	14,802 European and unknown ancestry cases, 26,703 European and unknown ancestry controls	32,627 European and unknown ancestry cases, 41,672 European and unknown ancestry controls
30	rs9795522	rs28577594	12	123895906	27863252	Lymphocyte counts	0.7236	6e-13	0.0290413	[0.021-0.037] unit decrease	12q24.31	SETD8, RILPL2	KMT5A - RILPL2	ENSG00000183955	ENSG00000150977		2006	3680	rs28577594-C	rs28577594	intergenic_variant	1	The Allelic Landscape of Human Blood Cell Trait Variation and Links to Common Complex Disease.	171,643 European ancestry individuals	NA
30	rs9795522	rs2102949	12	123676763	33686288	Schizophrenia vs anorexia nervosa (ordinary least squares (OLS))	NR	1e-12	0.0236	NR unit decrease	12q24.31		MPHOSPH9			ENSG00000051825	NA	NA	rs2102949-?	rs2102949	intron_variant	0	Identifying loci with different allele frequencies among cases of eight psychiatric disorders using CC-GWAS.	40,675 schizophrenia cases, 16,992 anorexia nervosa cases	NA
30	rs9795522	rs28576953	12	123890276	30804565	Insomnia	0.7908	1e-12	1.06724	[1.05-1.08]	12q24.31	NA	KMT5A			ENSG00000183955	NA	NA	rs28576953-C	rs28576953	intron_variant	0	Genome-wide analysis of insomnia in 1,331,010 individuals identifies new risk loci and functional pathways.	651,923 European ancestry males, 679,087 European ancestry females	NA
30	rs9795522	rs28377694	12	123884070	30595370	Lung function (FVC)	NR	2e-12	NA		12q24.31		KMT5A			ENSG00000183955	NA	NA	rs28377694-?	rs28377694	intron_variant	0	Leveraging Polygenic Functional Enrichment to Improve GWAS Power.	approximately 372,000 European ancestry individuals	NA
30	rs9795522	rs1615350	12	123650335	30285260	Schizophrenia	NR	4e-12	1.08885	[1.06-1.11]	12q24.31	MPHOSPH9	MPHOSPH9			ENSG00000051825	NA	NA	rs1615350-C	rs1615350	intron_variant	0	Genome-Wide Association Study Detected Novel Susceptibility Genes for Schizophrenia and Shared Trans-Populations/Diseases Genetic Effect.	14,023 East Asian ancestry cases, 33,640 European ancestry cases, 31,505 East Asian ancestry controls, 43,456 European ancestry controls	NA
30	rs9795522	rs28577594	12	123895906	29507422	High density lipoprotein cholesterol levels	0.291	5e-12	0.03	unit increase	12q24.31	NR	KMT5A - RILPL2	ENSG00000183955	ENSG00000150977		2006	3680	rs28577594-G	rs28577594	intergenic_variant	1	A large electronic-health-record-based genome-wide study of serum lipids.	76,627 European ancestry individuals, 7,795 Hispanic individuals, 6,855 East Asian ancestry individuals, 2,958 African American individuals, 439 South Asian ancestry individuals	NA
30	rs9795522	rs2851447	12	123665113	28540026	Autism spectrum disorder or schizophrenia		8e-12	1.07527	[1.05-1.1]	12q24.31	ABCB9, ARL6IP4, C12orf65, CDK2AP1, KMT5A, LOC100507091, MIR4304, MIR8072, MPHOSPH9, OGFOD2, PITPNM2, RILPL2, SBNO1	MPHOSPH9			ENSG00000051825	NA	NA	rs2851447-?	rs2851447	intron_variant	0	Meta-analysis of GWAS of over 16,000 individuals with autism spectrum disorder highlights a novel locus at 10q24.32 and a significant overlap with schizophrenia.	schizophrenia cases and controls (see Ripke, 2014), up to 6,197 European ancestry ASD cases, up to 7,377 European ancestry controls, up to 1,190 ASD cases, up to 1,190 controls	NA
30	rs9795522	rs12828755	12	123470586	32888494	Eosinophil percentage of white cells	0.199269	1e-11	0.0187051	[0.013-0.024] unit decrease	12q24.31	PITPNM2	PITPNM2			ENSG00000090975	NA	NA	rs12828755-T	rs12828755	synonymous_variant	0	The Polygenic and Monogenic Basis of Blood Traits and Diseases.	408,112 British individuals	NA
30	rs9795522	rs10732573	12	123743883	29186694	Cognitive ability (MTAG)	NR	1e-11	6.748	z score decrease	12q24.31	ENSG00000235423	CDK2AP1			ENSG00000111328	NA	NA	rs10732573-?	rs10732573	intron_variant	0	Large-Scale Cognitive GWAS Meta-Analysis Reveals Tissue-Specific Neural Expression and Potential Nootropic Drug Targets.	436,124 European ancestry individuals	NA
30	rs9795522	rs9739070	12	123771032	27182965	Allergy	NR	1e-11	1.067	[1.047-1.087]	12q24.31	CDK2AP1, SBNO1	RNA5SP375 - SBNO1	ENSG00000199845	ENSG00000139697		3451	2624	rs9739070-?	rs9739070	intergenic_variant	1	Detection and interpretation of shared genetic influences on 42 human traits.	66,973 European ancestry cases, 113,768 European ancestry controls	NA
30	rs9795522	rs2102949	12	123676763	33686288	Schizophrenia vs autism spectrum disorder (ordinary least squares (OLS))	NR	2e-11	0.0202	NR unit decrease	12q24.31		MPHOSPH9			ENSG00000051825	NA	NA	rs2102949-?	rs2102949	intron_variant	0	Identifying loci with different allele frequencies among cases of eight psychiatric disorders using CC-GWAS.	40,675 schizophrenia cases, 18,381 autism spectrum disorder cases	NA
30	rs9795522	rs7980687	12	123822711	27841878	Diastolic blood pressure		2e-11	0.196	unit increase	12q24.31	SBNO1	SBNO1			ENSG00000139697	NA	NA	rs7980687-G	rs7980687	intron_variant	0	Genome-wide association analyses using electronic health records identify new loci influencing blood pressure variation.	295,529 European ancestry individuals, 8,231 Latino individuals, 3,058 African American individuals, 2,029 African British individuals, 7,701 East Asian ancestry individuals, 2,735 South Asian ancestry individuals, 1,979 mixed and unknown ancestry individuals	NA
30	rs9795522	rs7132277	12	123593382	32296059	Asthma	0.81	3e-11	NA		12q24.31	PITPNM2	PITPNM2			ENSG00000090975	NA	NA	rs7132277-C	rs7132277	intron_variant	0	Genome-wide analysis highlights contribution of immune system pathways to the genetic architecture of asthma.	84,492 European ancestry cases, 2,149 African American cases, 606 Hispanic cases, 1,239 Japanese ancestry cases, 437,036 European ancestry controls, 6,055 African American controls, 792 Hispanic controls, 3,976 Japanese ancestry controls	NR
30	rs9795522	rs67624109	12	123824635	33888908	Biological sex		5e-11	0.0147149	[0.01-0.019] unit decrease	12q24.31	NA	SBNO1			ENSG00000139697	NA	NA	rs67624109-T	rs67624109	intron_variant	0	Genetic analyses identify widespread sex-differential participation bias.	1,301,549 European ancestry cases, 1,160,583 European ancestry controls	NA
30	rs9795522	rs7953929	12	123758235	33462484	Alanine aminotransferase levels	NR	6e-11	0.0194	[0.014-0.025] unit decrease	12q24.31	NR	CDK2AP1 - RNA5SP375	ENSG00000111328	ENSG00000199845		1354	9228	rs7953929-G	rs7953929	intergenic_variant	1	Genetics of 35 blood and urine biomarkers in the UK Biobank.	342,387 European ancestry individuals, 6,017 African ancestry individuals, 7,325 South Asian ancestry individuals	NA
30	rs9795522	rs7306755	12	123767929	27225129	Educational attainment (college completion)	0.2153	1e-10	1.04682	[NR]	12q24.31	NR	RNA5SP375 - SBNO1	ENSG00000199845	ENSG00000139697		348	5727	rs7306755-A	rs7306755	intergenic_variant	1	Genome-wide association study identifies 74 loci associated with educational attainment.	280,007 European ancestry individuals	NA
30	rs9795522	rs4930718	12	123913433	30595370	Age at menopause	NR	1e-10	NA		12q24.31		RILPL2			ENSG00000150977	NA	NA	rs4930718-?	rs4930718	intron_variant	0	Leveraging Polygenic Functional Enrichment to Improve GWAS Power.	approximately 143,000 European ancestry individuals	NA
30	rs9795522	rs4148856	12	123450765	30297969	Type 2 diabetes	0.7814	2e-10	1.05	[1.03-1.07]	12q24.31	MPHOSPH9	ABCB9			ENSG00000150967	NA	NA	rs4148856-C	rs4148856	intron_variant	0	Fine-mapping type 2 diabetes loci to single-variant resolution using high-density imputation and islet-specific epigenome maps.	74,124 European ancestry cases, 824,006 European ancestry controls	NA
30	rs9795522	rs1615350	12	123650335	31835028	Anorexia nervosa, attention-deficit/hyperactivity disorder, autism spectrum disorder, bipolar disorder, major depression, obsessive-compulsive disorder, schizophrenia, or Tourette syndrome (pleiotropy)		5e-10	NA		12q24.31	MPHOSPH9, PITPNM2	MPHOSPH9			ENSG00000051825	NA	NA	rs1615350-?	rs1615350	intron_variant	0	Genomic Relationships, Novel Loci, and Pleiotropic Mechanisms across Eight Psychiatric Disorders.	19,009 European ancestry ADHD cases, 3,495 European ancestry anorexia cases, 18,381 European ancestry autism cases, 20,352 European ancestry bipolar disorder cases, 130,664 European ancestry major depression cases, 2,688 European ancestry OCD cases, 33,640 European ancestry schizophrenia cases, 4,645 European ancestry Tourette's cases, 494,162 European ancestry controls	NA
30	rs9795522	rs4268544	12	123734774	30038396	Self-reported math ability	0.2219	5e-10	0.0146	[0.01-0.019] unit increase	12q24.31	Intergenic	C12orf65, CDK2AP1			ENSG00000130921, ENSG00000111328	NA	NA	rs4268544-T	rs4268544	5_prime_UTR_variant	0	Gene discovery and polygenic prediction from a genome-wide association study of educational attainment in 1.1 million individuals.	564,698 European ancestry individuals	NA
30	rs9795522	rs1260294	12	123560289	30595370	Eczema	NR	6e-10	NA		12q24.31		PITPNM2			ENSG00000090975	NA	NA	rs1260294-?	rs1260294	5_prime_UTR_variant	0	Leveraging Polygenic Functional Enrichment to Improve GWAS Power.	approximately 459,000 European ancestry individuals	NA
30	rs9795522	rs2851447	12	123665113	32606422	Schizophrenia (MTAG)		1e-09	NA		12q24.31	NR	MPHOSPH9			ENSG00000051825	NA	NA	rs2851447-?	rs2851447	intron_variant	0	Multi-trait analysis for genome-wide association study of five psychiatric disorders.	65,967 individuals	NA
30	rs9795522	rs2851447	12	123665113	32606422	Schizophrenia (MTAG)		1e-09	NA		12q24.31	NR	MPHOSPH9			ENSG00000051825	NA	NA	rs2851447-?	rs2851447	intron_variant	0	Multi-trait analysis for genome-wide association study of five psychiatric disorders.	67,764 individuals	NA
30	rs9795522	rs7980687	12	123822711	31681408	Infant head circumference (MTAG)	0.1995	1e-09	0.0853418	[0.058-0.113] z score increase	12q24.31	NR	SBNO1			ENSG00000139697	NA	NA	rs7980687-A	rs7980687	intron_variant	0	Three Novel Loci for Infant Head Circumference Identified by a Joint Association Analysis.	up to 182,902 European ancestry individuals	NA
30	rs9795522	rs1790135	12	123669235	33479212	Schizophrenia (MTAG)	0.7247	2e-09	0.0741262	[0.05-0.098] unit decrease	12q24.31	NR	MPHOSPH9			ENSG00000051825	NA	NA	rs1790135-T	rs1790135	intron_variant	0	Integrative analysis of genome-wide association studies identifies novel loci associated with neuropsychiatric disorders.	at least 33,640 European ancestry cases, at least 43,456 European ancestry controls	NA
30	rs9795522	rs7953929	12	123758235	33462484	Aspartate aminotransferase to alanine aminotransferase ratio	NR	2e-09	0.0178	[0.012-0.024] unit increase	12q24.31	NR	CDK2AP1 - RNA5SP375	ENSG00000111328	ENSG00000199845		1354	9228	rs7953929-G	rs7953929	intergenic_variant	1	Genetics of 35 blood and urine biomarkers in the UK Biobank.	341,165 European ancestry individuals, 5,981 African ancestry individuals, 7,309 South Asian ancestry individuals	NA
30	rs9795522	rs28577594	12	123895906	29403010	High density lipoprotein cholesterol levels	NR	2e-09	0.0366	[0.025-0.049] unit decrease novel	12q24.31	KMT5A, RILPL2	KMT5A - RILPL2	ENSG00000183955	ENSG00000150977		2006	3680	rs28577594-?	rs28577594	intergenic_variant	1	Genetic analysis of quantitative traits in the Japanese population links cell types to complex human diseases.	70,657 Japanese ancestry individuals	NA
30	rs9795522	rs28377694	12	123884070	34021172	Hip circumference adjusted for BMI	NR	4e-09	0.0186849	[0.012-0.025] unit increase	12q24.31	SETD8	KMT5A			ENSG00000183955	NA	NA	rs28377694-G	rs28377694	intron_variant	0	GWAS of allometric body-shape indices in UK Biobank identifies loci suggesting associations with morphogenesis, organogenesis, adrenal cell renewal and cancer.	219,872 British ancestry women	NA
30	rs9795522	rs4930718	12	123913433	34021172	Waist-to-hip ratio adjusted for BMI	NR	4e-09	0.0203262	[0.014-0.027] unit decrease	12q24.31	RILPL2	RILPL2			ENSG00000150977	NA	NA	rs4930718-G	rs4930718	intron_variant	0	GWAS of allometric body-shape indices in UK Biobank identifies loci suggesting associations with morphogenesis, organogenesis, adrenal cell renewal and cancer.	219,872 British ancestry women	NA
30	rs9795522	rs7980687	12	123822711	22504419	Head circumference (infant)	0.2	8e-09	0.074	[0.049-0.099] SD increase	12q24.31	SBNO1	SBNO1			ENSG00000139697	NA	NA	rs7980687-A	rs7980687	intron_variant	0	Common variants at 12q15 and 12q24 are associated with infant head circumference.	10,768 European ancestry infants	8,321 European ancestry infants
30	rs9795522	rs1727313	12	123640853	24509480	Type 2 diabetes		1e-08	1.06	[1.04-1.08]	12q24.31	MPHOSPH9	MPHOSPH9			ENSG00000051825	NA	NA	rs1727313-C	rs1727313	3_prime_UTR_variant	0	Genome-wide trans-ancestry meta-analysis provides insight into the genetic architecture of type 2 diabetes susceptibility.	12,171 European ancestry cases, 56,862 European ancestry controls, 6,952 East Asian ancestry cases, 11,865 East Asian ancestry controls, 5,561 South Asian ancestry cases, 14,458 South Asian ancestry controls, 1,804 Mexican ancestry cases, 779 Mexican ancestry controls	21,491 European ancestry cases, 55,647 European ancestry controls
30	rs9795522	rs12824685	12	123817569	32665545	Brain morphology (MOSTest)		1e-08	NA		12q24.31	ABCB9, OGFOD2, ARL6IP4, PITPNM2, MPHOSPH9, C12orf65, CDK2AP1, SBNO1, SETD8, RILPL2	SBNO1			ENSG00000139697	NA	NA	rs12824685-?	rs12824685	intron_variant	0	Understanding the genetic determinants of the brain with MOSTest.	26,502 European ancestry individuals	NA
30	rs9795522	rs28576953	12	123890276	30595370	Hair color	NR	1e-08	NA		12q24.31		KMT5A			ENSG00000183955	NA	NA	rs28576953-?	rs28576953	intron_variant	0	Leveraging Polygenic Functional Enrichment to Improve GWAS Power.	approximately 452,000 European ancestry individuals	NA
30	rs9795522	rs1260294	12	123560289	31361310	Hay fever and/or eczema	0.8004	2e-08	1.04308	[1.03-1.06]	12q24.31	NR	PITPNM2			ENSG00000090975	NA	NA	rs1260294-T	rs1260294	5_prime_UTR_variant	0	Genome-wide association analysis of 350 000 Caucasians from the UK Biobank identifies novel loci for asthma, hay fever and eczema.	84,034 European ancestry cases, 239,773 European ancestry controls	NA
30	rs9795522	rs7299943	12	123593485	31268507	Schizophrenia	NR	2e-08	NA		12q24.31	NR	PITPNM2			ENSG00000090975	NA	NA	rs7299943-?	rs7299943	intron_variant	0	Association of Schizophrenia Risk With Disordered Niacin Metabolism in an Indian Genome-wide Association Study.	816 Indian ancestry cases, 900 Indian ancestry controls, 505 Indian ancestry cases and 871 Indian ancestry controls from 405 families, up to 36,989 European and unknown ancestry cases, up to 113,075 European and unknown ancestry controls	NA
30	rs9795522	rs1727302	12	123632930	34021172	Hip index	NR	2e-08	0.018951	[0.012-0.026] unit increase	12q24.31	PITPNM2	PITPNM2			ENSG00000090975	NA	NA	rs1727302-G	rs1727302	intron_variant	0	GWAS of allometric body-shape indices in UK Biobank identifies loci suggesting associations with morphogenesis, organogenesis, adrenal cell renewal and cancer.	219,872 British ancestry women	NA
30	rs9795522	rs2851443	12	123694250	34021172	Waist circumference adjusted for body mass index	NR	2e-08	0.0185283	[0.012-0.025] unit decrease	12q24.31	MPHOSPH9	MPHOSPH9			ENSG00000051825	NA	NA	rs2851443-C	rs2851443	intron_variant	0	GWAS of allometric body-shape indices in UK Biobank identifies loci suggesting associations with morphogenesis, organogenesis, adrenal cell renewal and cancer.	219,872 British ancestry women	NA
30	rs9795522	rs1727319	12	123701353	29403010	Albumin-globulin ratio	NR	2e-08	0.03084	[0.02-0.042] unit decrease novel	12q24.31	MPHOSPH9	MPHOSPH9			ENSG00000051825	NA	NA	rs1727319-?	rs1727319	intron_variant	0	Genetic analysis of quantitative traits in the Japanese population links cell types to complex human diseases.	98,626 Japanese ancestry individuals	NA
30	rs9795522	rs11532322	12	123731423	23974872	Schizophrenia	0.318	2e-08	1.094	[1.06-1.13]	12q24.31	C12orf65, OGFOD2, RILPL2, MIR4304, SETD8, MPHOSPH9, SBNO1, ABCB9, ARL6IP4, PITPNM2, CDK2AP1	C12orf65			ENSG00000130921	NA	NA	rs11532322-A	rs11532322	intron_variant	0	Genome-wide association analysis identifies 13 new risk loci for schizophrenia.	5,001 European ancestry cases, 6,243 European ancestry controls, 8,832 cases, 12,067 controls	4,801 European ancestry cases, 4,741 European ancestry controls, 2,612 European and unknown ancestry cases, 15,021 European and unknown ancestry controls, 581 trios
30	rs9795522	rs1060105	12	123806219	30374069	Knee osteoarthritis	NR	2e-08	1.07	[1.04-1.1]	12q24.31	SBNO1	SBNO1			ENSG00000139697	NA	NA	rs1060105-C	rs1060105	missense_variant	0	Meta-analysis of Icelandic and UK data sets identifies missense variants in SMO, IL11, COL11A1 and 13 more new loci associated with osteoarthritis.	23,877 European ancestry cases, 562,153 European ancestry controls	NA
30	rs9795522	rs28583837	12	123863620	31649266	Uterine fibroids	0.22	2e-08	1.06	[1.04-1.08]	12q24.31	PITPNM2	SBNO1-AS1 - KMT5A	ENSG00000256092	ENSG00000183955		12960	4700	rs28583837-A	rs28583837	intergenic_variant	1	Genome-wide association and epidemiological analyses reveal common genetic origins between uterine leiomyomata and endometriosis.	20,406 European ancestry cases, 223,918 European ancestry controls	15,068 European ancestry cases, 43,587 European ancestry controls
30	rs9795522	rs1060105	12	123806219	27618447	Diastolic blood pressure	0.2092	3e-08	0.184	mmHg decrease	12q24.31	SBNO1	SBNO1			ENSG00000139697	NA	NA	rs1060105-T	rs1060105	missense_variant	0	Trans-ancestry meta-analyses identify rare and common variants associated with blood pressure and hypertension.	up to 165,276 European ancestry individuals, up to 27,487 South Asian ancestry individuals	up to 125,713 European ancestry individuals, up to 2,641 South Asian ancestry individuals, 4,632 Hispanic individuals, 22,077 African American individuals
30	rs9795522	rs2851436	12	123667354	31420334	Venous thromboembolism	NR	4e-08	1.06383	[1.04-1.1]	12q24.31	MPHOSPH9	MPHOSPH9			ENSG00000051825	NA	NA	rs2851436-T	rs2851436	intron_variant	0	Genomic and Transcriptomic Association Studies Identify 16 Novel Susceptibility Loci for Venous Thromboembolism.	29,435 European ancestry cases, 799 African American cases, 157,769 European ancestry controls, 14,353 African American controls	NA
30	rs9795522	rs28376121	12	123908290	28552196	Height	0.8022	5e-08	0.0445	[0.028-0.061] unit decrease	12q24.31	RILPL2	RILPL2			ENSG00000150977	NA	NA	rs28376121-T	rs28376121	intron_variant	0	Whole-Genome Sequencing Coupled to Imputation Discovers Genetic Signals for Anthropometric Traits.	1,249 whole genome sequenced European ancestry individuals, 3,541 whole genome sequenced individuals, 46,910 European ancestry individuals, 471 Carlantino (founder/genetic isolate) individuals, 1,197 Friuli Venezia Giulia (founder/genetic isolate) individuals, 1,043 Mylopotamos (founder/genetic isolate) individuals, 933 Pomak (founder/genetic isolate) individuals, 1,785 Val Borbera (founder/genet…	205,003 European ancestry individuals
31	rs2749882	rs1566129	14	52514912	32986727	Age-related hearing impairment (MTAG)	NR	7e-11	6.5174	z score decrease	14q22.1		NID2			ENSG00000087303	NA	NA	rs1566129-?	rs1566129	intron_variant	0	Biological insights from multi-omic analysis of 31 genomic risk loci for adult hearing difficulty.	330,759 European ancestry individuals	NA
33	rs17388803	rs17388803	15	48027204	30846698	Sleep duration (short sleep)	NR	7e-10	1.054		15q21.1	SEMA6D	SEMA6D			ENSG00000137872	NA	NA	rs17388803-C	rs17388803	intron_variant	0	Genome-wide association study identifies genetic loci for self-reported habitual sleep duration supported by accelerometer-derived estimates.	106,192 European ancestry cases, 305,742 European ancestry controls	47,180 adults, 10,554 children or adolescents
34	rs7180191	rs2415130	15	72242554	32888493	Red blood cell count	0.260607	8e-29	NA		15q23	NR	MYO9A			ENSG00000066933	NA	NA	rs2415130-A	rs2415130	intron_variant	0	Trans-ethnic and Ancestry-Specific Blood-Cell Genetics in 746,667 Individuals from 5 Global Populations.	727,624 African American or Afro-Caribbean, African ancestry, European ancestry, East Asian ancestry, Hispanic or Latin American and South Asian ancestry individuals	NA
34	rs7180191	rs7183196	15	72544401	30595370	Red blood cell count	NR	5e-28	NA		15q23		PARP6			ENSG00000137817	NA	NA	rs7183196-?	rs7183196	intron_variant	0	Leveraging Polygenic Functional Enrichment to Improve GWAS Power.	approximately 445,000 European ancestry individuals	NA
34	rs7180191	rs2415130	15	72242554	32888493	Red blood cell count	0.235206	2e-24	0.022268	[0.018-0.027] SD unit decrease	15q23	NR	MYO9A			ENSG00000066933	NA	NA	rs2415130-A	rs2415130	intron_variant	0	Trans-ethnic and Ancestry-Specific Blood-Cell Genetics in 746,667 Individuals from 5 Global Populations.	545,203 European ancestry individuals	NA
34	rs7180191	rs2929517	15	72332917	33972514	Liver enzyme levels (gamma-glutamyl transferase)	0.271003	4e-21	0.00559769	[0.0045-0.0067] unit decrease	15q23	SENP8	MYO9A			ENSG00000066933	NA	NA	rs2929517-T	rs2929517	intron_variant	0	Genetic analysis in European ancestry individuals identifies 517 loci associated with liver enzymes.	437,194 European ancestry individuals	315,572 European ancestry individuals
34	rs7180191	rs12898868	15	72112918	33356394	Urate levels	0.25	3e-17	0.0178	[0.014-0.022] unit decrease	15q23	NR	NR2E3 - MYO9A	ENSG00000278570	ENSG00000066933		2318	1714	rs12898868-T	rs12898868	intron_variant	1	Urate, Blood Pressure, and Cardiovascular Disease: Evidence From Mendelian Randomization and Meta-Analysis of Clinical Trials.	454,183 European ancestry individuals	NA
34	rs7180191	rs11637611	15	72551712	22833209	Rate of cognitive decline in mild cognitive impairment (time interaction)		1e-15	NA		15q23	PARP6, MYO9A	PARP6			ENSG00000137817	NA	NA	rs11637611-C	rs11637611	intron_variant	0	Genome-wide association study identifies multiple novel loci associated with disease progression in subjects with mild cognitive impairment.	822 European ancestry individuals	NA
34	rs7180191	rs2929511	15	72231682	32327693	Hemoglobin levels		1e-14	0.019	[NR] unit decrease	15q23	GRAMD2, MYO9A, intergenic2E3, PKM, SENP8	MYO9A			ENSG00000066933	NA	NA	rs2929511-C	rs2929511	intron_variant	0	Predicted loss and gain of function mutations in ACO1 are associated with erythropoiesis.	684,122 European ancestry individuals	NA
34	rs7180191	rs2957740	15	72307691	31578528	Urate levels	0.4119	3e-11	0.024	[0.017-0.031] mg/dL decrease	15q23	MYO9A	MYO9A			ENSG00000066933	NA	NA	rs2957740-A	rs2957740	intron_variant	0	Target genes, variants, tissues and transcriptional pathways influencing human serum urate levels.	288,649 European ancestry individuals, 125,725 East Asian ancestry individuals, 33,671 African American individuals, 9,037 South Asian ancestry individuals, 608 Hispanic individuals	NA
34	rs7180191	rs2625529	15	72118777	27863252	Red blood cell count	0.2283	5e-10	0.0263402	[0.018-0.035] unit decrease	15q23	MYO9A	MYO9A			ENSG00000066933	NA	NA	rs2625529-C	rs2625529	3_prime_UTR_variant	0	The Allelic Landscape of Human Blood Cell Trait Variation and Links to Common Complex Disease.	172,952 European ancestry individuals	NA
34	rs7180191	rs3784310	15	72103427	32203549	Triglyceride levels	0.717902	4e-09	0.0131018	[0.0087-0.0175] unit increase	15q23	MYO9A	NR2E3			ENSG00000278570	NA	NA	rs3784310-T	rs3784310	intron_variant	0	Evaluating the relationship between circulating lipoprotein lipids and apolipoproteins with risk of coronary heart disease: A multivariable Mendelian randomisation analysis.	441,016 European ancestry individuals	NA
34	rs7180191	rs2929508	15	72246964	31578528	Urate levels	0.2608	4e-09	0.028981	[0.019-0.039] mg/dL decrease	15q23	MYO9A	MYO9A			ENSG00000066933	NA	NA	rs2929508-A	rs2929508	intron_variant	0	Target genes, variants, tissues and transcriptional pathways influencing human serum urate levels.	288,649 European ancestry individuals	NA
34	rs7180191	rs8023703	15	72504059	33547301	Aspartate aminotransferase levels	0.77	4e-09	5.88	z-score increase	15q23	PKM	PKM			ENSG00000067225	NA	NA	rs8023703-A	rs8023703	intron_variant	0	Genome-wide association study of serum liver enzymes implicates diverse metabolic and liver pathology.	389,565 European ancestry individuals	134,182 East Asian ancestry individuals
34	rs7180191	rs16956273	15	72117102	30535121	Macular thickness	NR	1e-08	0.487	[0.33-0.65] unit decrease	15q23	NR2E3, MYO9A	MYO9A			ENSG00000066933	NA	NA	rs16956273-?	rs16956273	3_prime_UTR_variant	0	Genome-wide association analyses identify 139 loci associated with macular thickness in the UK Biobank cohort.	59,814 European ancestry individuals	8,609 European ancestry individuals
34	rs7180191	rs2957742	15	72302894	30993211	Serum uric acid levels	0.8	4e-08	0.0235714	[0.015-0.032] unit increase	15q23	MYO9A	MYO9A			ENSG00000066933	NA	NA	rs2957742-C	rs2957742	intron_variant	0	Genome-wide meta-analysis identifies multiple novel loci associated with serum uric acid levels in Japanese individuals.	121,745 Japanese ancestry individuals, at least 88,461 European ancestry individuals	NA
34	rs7180191	rs8027647	15	72575214	33547301	Alanine aminotransferase levels	0.73	5e-08	5.46	z-score increase	15q23	PARP6, CELF6	PARP6 - CELF6	ENSG00000137817	ENSG00000140488		9874	1854	rs8027647-T	rs8027647	intron_variant	1	Genome-wide association study of serum liver enzymes implicates diverse metabolic and liver pathology.	390,812 European ancestry individuals	134,154 East Asian ancestry individuals
36	rs11642538	rs7200826	16	13066833	30718901	Depression	0.2551	3e-28	1.027	[1.022-1.032]	16p13.12	NR	SHISA9			ENSG00000237515	NA	NA	rs7200826-T	rs7200826	intron_variant	0	Genome-wide meta-analysis of depression identifies 102 independent variants and highlights the importance of the prefrontal brain regions.	118,811 European ancestry cases, 327,427 European ancestry controls, 127,552 cases, 233,763 controls	414,055 European ancestry cases, 892,299 European ancestry controls
36	rs11642538	rs12935276	16	13038723	31926635	Bipolar disorder or major depressive disorder	NR	5e-10	1.03093		16p13.12	NR	SHISA9			ENSG00000237515	NA	NA	rs12935276-G	rs12935276	intron_variant	0	The Genetics of the Mood Disorder Spectrum: Genome-wide Association Analyses of More Than 185,000 Cases and 439,000 Controls.	164,933 European ancestry major depressive disorder cases, 20,352 European ancestry bipolar disorder cases, 439,741 European ancestry controls	NA
36	rs11642538	rs7200826	16	13066833	30643256	Well-being spectrum (multivariate analysis)	0.264166	3e-09	0.00617633	[0.0041-0.0082] unit increase	16p13.12	NR	SHISA9			ENSG00000237515	NA	NA	rs7200826-T	rs7200826	intron_variant	0	Multivariate genome-wide analyses of the well-being spectrum.	2,083,151 European ancestry individuals	287,239 European ancestry individuals
36	rs11642538	rs7200826	16	13066833	30643256	Depressive symptoms	0.264166	4e-09	0.00637895	[0.0043-0.0085] unit increase	16p13.12	NR	SHISA9			ENSG00000237515	NA	NA	rs7200826-T	rs7200826	intron_variant	0	Multivariate genome-wide analyses of the well-being spectrum.	1,067,913 European ancestry individuals	228,033 European ancestry individuals
36	rs11642538	rs7200826	16	13066833	30643256	Neuroticism	0.264166	4e-09	0.0100018	[0.0067-0.0133] unit increase	16p13.12	NR	SHISA9			ENSG00000237515	NA	NA	rs7200826-T	rs7200826	intron_variant	0	Multivariate genome-wide analyses of the well-being spectrum.	523,783 European ancestry individuals	59,206 European ancestry individuals
36	rs11642538	rs12926477	16	13097206	29942085	Neuroticism	NR	5e-09	5.845	z score decrease	16p13.12	NR	SHISA9			ENSG00000237515	NA	NA	rs12926477-C	rs12926477	intron_variant	0	Meta-analysis of genome-wide association studies for neuroticism in 449,484 individuals identifies novel genetic loci and pathways.	449,484 European ancestry individuals	NA
36	rs11642538	rs7200826	16	13066833	31835028	Anorexia nervosa, attention-deficit/hyperactivity disorder, autism spectrum disorder, bipolar disorder, major depression, obsessive-compulsive disorder, schizophrenia, or Tourette syndrome (pleiotropy)		1e-08	NA		16p13.12	SHISA9	SHISA9			ENSG00000237515	NA	NA	rs7200826-?	rs7200826	intron_variant	0	Genomic Relationships, Novel Loci, and Pleiotropic Mechanisms across Eight Psychiatric Disorders.	19,009 European ancestry ADHD cases, 3,495 European ancestry anorexia cases, 18,381 European ancestry autism cases, 20,352 European ancestry bipolar disorder cases, 130,664 European ancestry major depression cases, 2,688 European ancestry OCD cases, 33,640 European ancestry schizophrenia cases, 4,645 European ancestry Tourette's cases, 494,162 European ancestry controls	NA
36	rs11642538	rs7200826	16	13066833	29700475	Depression	0.25	2e-08	1.03	[1.02-1.04]	16p13.12	SHISA9, CPPED1	SHISA9			ENSG00000237515	NA	NA	rs7200826-T	rs7200826	intron_variant	0	Genome-wide association analyses identify 44 risk variants and refine the genetic architecture of major depression.	135,458 European ancestry cases, 344,901 European ancestry controls	NA
36	rs4781383	rs7200826	16	13066833	30718901	Depression	0.2551	3e-28	1.027	[1.022-1.032]	16p13.12	NR	SHISA9			ENSG00000237515	NA	NA	rs7200826-T	rs7200826	intron_variant	0	Genome-wide meta-analysis of depression identifies 102 independent variants and highlights the importance of the prefrontal brain regions.	118,811 European ancestry cases, 327,427 European ancestry controls, 127,552 cases, 233,763 controls	414,055 European ancestry cases, 892,299 European ancestry controls
36	rs4781383	rs12935276	16	13038723	31926635	Bipolar disorder or major depressive disorder	NR	5e-10	1.03093		16p13.12	NR	SHISA9			ENSG00000237515	NA	NA	rs12935276-G	rs12935276	intron_variant	0	The Genetics of the Mood Disorder Spectrum: Genome-wide Association Analyses of More Than 185,000 Cases and 439,000 Controls.	164,933 European ancestry major depressive disorder cases, 20,352 European ancestry bipolar disorder cases, 439,741 European ancestry controls	NA
36	rs4781383	rs7200826	16	13066833	30643256	Depressive symptoms	0.264166	4e-09	0.00637895	[0.0043-0.0085] unit increase	16p13.12	NR	SHISA9			ENSG00000237515	NA	NA	rs7200826-T	rs7200826	intron_variant	0	Multivariate genome-wide analyses of the well-being spectrum.	1,067,913 European ancestry individuals	228,033 European ancestry individuals
36	rs4781383	rs12926477	16	13097206	29942085	Neuroticism	NR	5e-09	5.845	z score decrease	16p13.12	NR	SHISA9			ENSG00000237515	NA	NA	rs12926477-C	rs12926477	intron_variant	0	Meta-analysis of genome-wide association studies for neuroticism in 449,484 individuals identifies novel genetic loci and pathways.	449,484 European ancestry individuals	NA
36	rs4781383	rs7200826	16	13066833	29700475	Depression	0.25	2e-08	1.03	[1.02-1.04]	16p13.12	SHISA9, CPPED1	SHISA9			ENSG00000237515	NA	NA	rs7200826-T	rs7200826	intron_variant	0	Genome-wide association analyses identify 44 risk variants and refine the genetic architecture of major depression.	135,458 European ancestry cases, 344,901 European ancestry controls	NA
38	rs613872	rs784257	18	53397199	28358029	Fuchs's corneal dystrophy	NR	3e-200	4.94	[4.45-5.48]	18q21.2	TCF4	TCF4 - LINC01415	ENSG00000196628	ENSG00000267325		65181	46759	rs784257-?	rs784257	intron_variant	1	Genome-wide association study identifies three novel loci in Fuchs endothelial corneal dystrophy.	1,404 European ancestry cases, 2,564 European ancestry controls	671 European ancestry cases, 778 European ancestry controls
38	rs613872	rs613872	18	53210302	30038396	Educational attainment (MTAG)	0.8285	9e-20	0.0158	[0.012-0.019] unit decrease	18q21.2	Intergenic	TCF4			ENSG00000196628	NA	NA	rs613872-T	rs613872	intron_variant	0	Gene discovery and polygenic prediction from a genome-wide association study of educational attainment in 1.1 million individuals.	1,311,438 European ancestry individuals	NA
38	rs613872	rs613872	18	53210302	20825314	Fuchs's corneal dystrophy	0.15	1e-18	5.47	[3.75-7.99]	18q21.2	TCF4	TCF4			ENSG00000196628	NA	NA	rs613872-G	rs613872	intron_variant	0	E2-2 protein and Fuchs's corneal dystrophy.	130 European ancestry cases, 260 European ancestry controls	150 cases, 150 controls
38	rs613872	rs613872	18	53210302	30038396	Highest math class taken (MTAG)	0.8247	1e-18	0.0191	[0.015-0.023] unit decrease	18q21.2	Intergenic	TCF4			ENSG00000196628	NA	NA	rs613872-T	rs613872	intron_variant	0	Gene discovery and polygenic prediction from a genome-wide association study of educational attainment in 1.1 million individuals.	811,539 European ancestry individuals	NA
38	rs613872	rs613872	18	53210302	30038396	Educational attainment (years of education)	0.8285	2e-18	0.0163	[0.013-0.02] unit decrease	18q21.2		TCF4			ENSG00000196628	NA	NA	rs613872-T	rs613872	intron_variant	0	Gene discovery and polygenic prediction from a genome-wide association study of educational attainment in 1.1 million individuals.	up to 1,131,881 European ancestry individuals	NA
38	rs613872	rs784256	18	53398626	30595370	White blood cell count	NR	2e-17	NA		18q21.2		TCF4 - LINC01415	ENSG00000196628	ENSG00000267325		66608	45332	rs784256-?	rs784256	intron_variant	1	Leveraging Polygenic Functional Enrichment to Improve GWAS Power.	approximately 444,000 European ancestry individuals	NA
38	rs613872	rs613872	18	53210302	29970889	Loneliness (MTAG)	0.173571	4e-17	0.0227669	[0.017-0.028] unit decrease	18q21.2	TCF4, MIR4529	TCF4			ENSG00000196628	NA	NA	rs613872-G	rs613872	intron_variant	0	Elucidating the genetic basis of social interaction and isolation.	487,647 European ancestry individuals	NA
38	rs613872	rs599550	18	53252388	29942085	Depressed affect	NR	4e-17	0.02725	[0.021-0.034] unit decrease	18q21.2	NR	TCF4			ENSG00000196628	NA	NA	rs599550-?	rs599550	intron_variant	0	Meta-analysis of genome-wide association studies for neuroticism in 449,484 individuals identifies novel genetic loci and pathways.	357,957 European ancestry individuals	NA
38	rs613872	rs784257	18	53397199	33128006	Walking pace	NR	1e-16	0.0134047	[0.01-0.017] unit increase	18q21.2	TCF4	TCF4 - LINC01415	ENSG00000196628	ENSG00000267325		65181	46759	rs784257-T	rs784257	intron_variant	1	Genome-wide association study of self-reported walking pace suggests beneficial effects of brisk walking on health and survival.	450,967 European ancestry individuals	NA
38	rs613872	rs1642294	18	53374913	29691431	Hand grip strength	0.145	6e-15	0.003	[0.0022-0.0038] unit increase	18q21.2	TCF4	TCF4 - LINC01415	ENSG00000196628	ENSG00000267325		42895	69045	rs1642294-C	rs1642294	intron_variant	1	Biological Insights Into Muscular Strength: Genetic Findings in the UK Biobank.	334,825 British ancestry individuals	NA
38	rs613872	rs613872	18	53210302	31168069	Mood instability	NR	1e-14	0.0116835	[0.0087-0.0146] unit decrease	18q21.2	TCF4	TCF4			ENSG00000196628	NA	NA	rs613872-?	rs613872	intron_variant	0	The genomic basis of mood instability: identification of 46 loci in 363,705 UK Biobank participants, genetic correlation with psychiatric disorders, and association with gene expression and function.	157,039 European ancestry cases, 206,666 European ancestry controls	NA
38	rs613872	rs599550	18	53252388	29500382	Feeling fed-up	0.147785	3e-14	7.6	z score increase	18q21.2	TCF4	TCF4			ENSG00000196628	NA	NA	rs599550-A	rs599550	intron_variant	0	Item-level analyses reveal genetic heterogeneity in neuroticism.	374,971 European ancestry individuals	NA
38	rs613872	rs613872	18	53210302	29970889	Loneliness	0.174	5e-14	0.008	[0.0058-0.0102] unit decrease	18q21.2	TCF4, MIR4529	TCF4			ENSG00000196628	NA	NA	rs613872-G	rs613872	intron_variant	0	Elucidating the genetic basis of social interaction and isolation.	80,134 European ancestry cases, 364,890 European ancestry controls	NA
38	rs613872	rs599550	18	53252388	31518406	Loneliness	NR	6e-14	0.03	[0.022-0.038] unit decrease	18q21.2	TCF4	TCF4			ENSG00000196628	NA	NA	rs599550-?	rs599550	intron_variant	0	Phenome-wide investigation of health outcomes associated with genetic predisposition to loneliness.	511,280 European ancestry individuals	NA
38	rs613872	rs613872	18	53210302	30038396	Self-reported math ability (MTAG)	0.8247	8e-14	0.0176	[0.013-0.022] unit decrease	18q21.2	Intergenic	TCF4			ENSG00000196628	NA	NA	rs613872-T	rs613872	intron_variant	0	Gene discovery and polygenic prediction from a genome-wide association study of educational attainment in 1.1 million individuals.	670,471 European ancestry individuals	NA
38	rs613872	rs784256	18	53398626	29500382	Feeling fed-up	0.184998	2e-13	7.36	z score increase	18q21.2	NR	TCF4 - LINC01415	ENSG00000196628	ENSG00000267325		66608	45332	rs784256-A	rs784256	intron_variant	1	Item-level analyses reveal genetic heterogeneity in neuroticism.	374,971 European ancestry individuals	NA
38	rs613872	rs599550	18	53252388	30578418	Systolic blood pressure	0.8602	5e-13	0.2834	[0.21-0.36] mmHg decrease	18q21.2	TCF4	TCF4			ENSG00000196628	NA	NA	rs599550-A	rs599550	intron_variant	0	Trans-ethnic association study of blood pressure determinants in over 750,000 individuals.	365,998 European ancestry individuals, 63,490 African ancestry individuals, 22,802 Hispanic individuals, 4,792 Asian ancestry individuals, 2,695 Native American ancestry individuals	299,024 European ancestry individuals, 17,277 individuals
38	rs613872	rs613872	18	53210302	30595370	Educational attainment (years of education)	NR	1e-12	NA		18q21.2		TCF4			ENSG00000196628	NA	NA	rs613872-?	rs613872	intron_variant	0	Leveraging Polygenic Functional Enrichment to Improve GWAS Power.	approximately 455,000 European ancestry individuals	NA
38	rs613872	rs613872	18	53210302	29500382	Experiencing mood swings	0.16898	2e-12	7.06	z score increase	18q21.2	TCF4	TCF4			ENSG00000196628	NA	NA	rs613872-T	rs613872	intron_variant	0	Item-level analyses reveal genetic heterogeneity in neuroticism.	373,733 European ancestry individuals	NA
38	rs613872	rs660010	18	53310969	29691431	Hand grip strength	0.14	2e-12	0.003	[0.0022-0.0038] unit increase	18q21.2	TCF4	TCF4			ENSG00000196628	NA	NA	rs660010-C	rs660010	intron_variant	0	Biological Insights Into Muscular Strength: Genetic Findings in the UK Biobank.	223,215 British ancestry individuals	111,610 British ancestry individuals
38	rs613872	rs613872	18	53210302	32888493	Monocyte count	0.827393	3e-12	0.017322	[0.012-0.022] SD unit increase	18q21.2	NR	TCF4			ENSG00000196628	NA	NA	rs613872-T	rs613872	intron_variant	0	Trans-ethnic and Ancestry-Specific Blood-Cell Genetics in 746,667 Individuals from 5 Global Populations.	521,594 European ancestry individuals	NA
38	rs613872	rs784256	18	53398626	29500382	Experiencing mood swings	0.184998	4e-12	6.95	z score increase	18q21.2	NR	TCF4 - LINC01415	ENSG00000196628	ENSG00000267325		66608	45332	rs784256-A	rs784256	intron_variant	1	Item-level analyses reveal genetic heterogeneity in neuroticism.	373,733 European ancestry individuals	NA
38	rs613872	rs613872	18	53210302	32888493	White blood cell count	0.827678	1e-11	0.016622	[0.012-0.021] SD unit increase	18q21.2	NR	TCF4			ENSG00000196628	NA	NA	rs613872-T	rs613872	intron_variant	0	Trans-ethnic and Ancestry-Specific Blood-Cell Genetics in 746,667 Individuals from 5 Global Populations.	562,243 European ancestry individuals	NA
38	rs613872	rs784257	18	53397199	31409800	Urinary sodium excretion	0.187588	3e-11	0.0105962	[0.0075-0.0137] unit decrease	18q21.2	RARB	TCF4 - LINC01415	ENSG00000196628	ENSG00000267325		65181	46759	rs784257-T	rs784257	intron_variant	1	GWAS for urinary sodium and potassium excretion highlights pathways shared with cardiovascular traits.	446,237 European ancestry individuals	7,612 African ancestry individuals, 10,095 South Asian ancestry individuals
38	rs613872	rs613872	18	53210302	30038396	Self-reported math ability	0.1753	5e-11	0.0168	[0.012-0.022] unit increase	18q21.2	Intergenic	TCF4			ENSG00000196628	NA	NA	rs613872-G	rs613872	intron_variant	0	Gene discovery and polygenic prediction from a genome-wide association study of educational attainment in 1.1 million individuals.	564,698 European ancestry individuals	NA
38	rs613872	rs613872	18	53210302	31844048	Household income (MTAG)	0.1723	6e-11	0.0176621	[0.012-0.023] unit decrease	18q21.2	TCF4	TCF4			ENSG00000196628	NA	NA	rs613872-T	rs613872	intron_variant	0	Genome-wide analysis identifies molecular systems and 149 genetic loci associated with income.	505,541 British and unknown ancestry individuals	NA
38	rs613872	rs599550	18	53252388	29500382	Feeling lonely	0.147785	7e-11	6.53	z score increase	18q21.2	TCF4	TCF4			ENSG00000196628	NA	NA	rs599550-A	rs599550	intron_variant	0	Item-level analyses reveal genetic heterogeneity in neuroticism.	376,352 European ancestry individuals	NA
38	rs613872	rs613872	18	53210302	30239722	Body mass index	0.8281	1e-10	0.0146	[0.01-0.019] unit increase	18q21.2	NA	TCF4			ENSG00000196628	NA	NA	rs613872-T	rs613872	intron_variant	0	Meta-analysis of genome-wide association studies for body fat distribution in 694,649 individuals of European ancestry.	434,794 European ancestry female individuals	NA
38	rs613872	rs613872	18	53210302	30038396	Cognitive performance (MTAG)	0.8258	2e-10	0.0192	[0.013-0.025] unit decrease	18q21.2	Intergenic	TCF4			ENSG00000196628	NA	NA	rs613872-T	rs613872	intron_variant	0	Gene discovery and polygenic prediction from a genome-wide association study of educational attainment in 1.1 million individuals.	402,382 European ancestry individuals	NA
38	rs613872	rs599550	18	53252388	30578418	Pulse pressure	0.859	7e-10	0.1747	[0.12-0.23] mmHg decrease	18q21.2	TCF4	TCF4			ENSG00000196628	NA	NA	rs599550-A	rs599550	intron_variant	0	Trans-ethnic association study of blood pressure determinants in over 750,000 individuals.	365,998 European ancestry individuals, 63,490 African ancestry individuals, 22,802 Hispanic individuals, 4,792 Asian ancestry individuals, 2,695 Native American ancestry individuals	299,024 European ancestry individuals, 17,277 individuals
38	rs613872	rs1642294	18	53374913	29500382	Feeling lonely	0.141475	1e-09	6.11	z score decrease	18q21.2	NR	TCF4 - LINC01415	ENSG00000196628	ENSG00000267325		42895	69045	rs1642294-C	rs1642294	intron_variant	1	Item-level analyses reveal genetic heterogeneity in neuroticism.	376,352 European ancestry individuals	NA
38	rs613872	rs784257	18	53397199	33462484	Urinary potassium excretion	NR	1e-09	0.0189	[0.013-0.025] unit increase	18q21.2	NR	TCF4 - LINC01415	ENSG00000196628	ENSG00000267325		65181	46759	rs784257-C	rs784257	intron_variant	1	Genetics of 35 blood and urine biomarkers in the UK Biobank.	332,398 European ancestry individuals, 5,786 African ancestry individuals, 6,998 South Asian ancestry individuals	NA
38	rs613872	rs613872	18	53210302	29970889	Ability to confide in someone	0.174	2e-09	0.0083	[-0.00797-0.02457] unit decrease	18q21.2	TCF4, MIR4529	TCF4			ENSG00000196628	NA	NA	rs613872-G	rs613872	intron_variant	0	Elucidating the genetic basis of social interaction and isolation.	64,505 European ancestry cases, 238,062 European ancestry controls	NA
38	rs613872	rs613872	18	53210302	30867560	General factor of neuroticism	NR	2e-09	0.010309	[0.0069-0.0137] unit increase	18q21.2	TCF4	TCF4			ENSG00000196628	NA	NA	rs613872-G	rs613872	intron_variant	0	Genetic contributions to two special factors of neuroticism are associated with affluence, higher intelligence, better health, and longer life.	270,059 British ancestry individuals	NA
38	rs613872	rs784257	18	53397199	31630189	Urinary albumin-to-creatinine ratio	0.187	3e-09	0.015	[0.0091-0.0209] unit increase	18q21.2	TCF4, LINC01415	TCF4 - LINC01415	ENSG00000196628	ENSG00000267325		65181	46759	rs784257-T	rs784257	intron_variant	1	A genome-wide association study implicates multiple mechanisms influencing raised urinary albumin-creatinine ratio.	437,027 European ancestry individuals	60,130 individuals
38	rs613872	rs613872	18	53210302	32665545	Subcortical volume (MOSTest)		8e-09	NA		18q21.2	GRB10	TCF4			ENSG00000196628	NA	NA	rs613872-?	rs613872	intron_variant	0	Understanding the genetic determinants of the brain with MOSTest.	26,502 European ancestry individuals	NA
38	rs613872	rs784257	18	53397199	31409800	Urinary potassium excretion	0.187607	8e-09	0.00890228	[0.0059-0.0119] unit decrease	18q21.2	LINC01415	TCF4 - LINC01415	ENSG00000196628	ENSG00000267325		65181	46759	rs784257-T	rs784257	intron_variant	1	GWAS for urinary sodium and potassium excretion highlights pathways shared with cardiovascular traits.	446,230 European ancestry individuals	7,612 African ancestry individuals, 10,095 South Asian ancestry individuals
38	rs613872	rs613872	18	53210302	31900758	C-reactive protein levels	0.173524	9e-09	0.0154102	[0.01-0.021] unit decrease	18q21.2	NR	TCF4			ENSG00000196628	NA	NA	rs613872-G	rs613872	intron_variant	0	Using Mendelian randomization to evaluate the causal relationship between serum C-reactive protein levels and age-related macular degeneration.	418,642 British ancestry individuals	NA
38	rs613872	rs784256	18	53398626	31844048	Household income	NR	9e-09	0.01154	[0.0076-0.0155] unit decrease	18q21.2	RP11-397A16.1	TCF4 - LINC01415	ENSG00000196628	ENSG00000267325		66608	45332	rs784256-A	rs784256	intron_variant	1	Genome-wide analysis identifies molecular systems and 149 genetic loci associated with income.	286,301 British ancestry individuals	NA
38	rs613872	rs784257	18	53397199	30220432	Urinary albumin excretion	0.187	1e-08	0.01218	[0.008-0.0164] unit increase	18q21.2	TCF4, LINC01415	TCF4 - LINC01415	ENSG00000196628	ENSG00000267325		65181	46759	rs784257-T	rs784257	intron_variant	1	Genetic Association of Albuminuria with Cardiometabolic Disease and Blood Pressure.	382,500 European ancestry individuals	NA
38	rs613872	rs784257	18	53397199	30867560	Worry/vulnerability (special factor of neuroticism)	NR	1e-08	0.0076432	[0.005-0.0103] unit decrease	18q21.2	ENSG00000267284	TCF4 - LINC01415	ENSG00000196628	ENSG00000267325		65181	46759	rs784257-T	rs784257	intron_variant	1	Genetic contributions to two special factors of neuroticism are associated with affluence, higher intelligence, better health, and longer life.	270,059 British ancestry individuals	NA
38	rs613872	rs613872	18	53210302	30573740	Male-pattern baldness	0.17354	5e-08	0.0223103	[0.014-0.03] unit increase	18q21.2	NR	TCF4			ENSG00000196628	NA	NA	rs613872-G	rs613872	intron_variant	0	Dissection of genetic variation and evidence for pleiotropy in male pattern baldness.	205,327 European ancestry males	NA
38	rs613872	rs2924322	18	53244414	27864402	Self-rated health	NR	5e-08	0.039	[NR] unit increase	18q21.2	TCF4	TCF4			ENSG00000196628	NA	NA	rs2924322-?	rs2924322	intron_variant	0	Molecular genetic contributions to self-rated health.	111,749 British ancestry individuals	NA
39	rs35629137	rs8137636	22	40599631	32888493	Mean corpuscular hemoglobin	0.596856	2e-29	0.022029	[0.018-0.026] SD unit decrease	22q13.1	NR	TNRC6B			ENSG00000100354	NA	NA	rs8137636-A	rs8137636	intron_variant	0	Trans-ethnic and Ancestry-Specific Blood-Cell Genetics in 746,667 Individuals from 5 Global Populations.	486,823 European ancestry individuals	NA
39	rs35629137	rs6001831	22	40591258	32888493	Mean corpuscular volume	0.598205	9e-29	0.020557	[0.017-0.024] SD unit decrease	22q13.1	NR	TNRC6B			ENSG00000100354	NA	NA	rs6001831-G	rs6001831	intron_variant	0	Trans-ethnic and Ancestry-Specific Blood-Cell Genetics in 746,667 Individuals from 5 Global Populations.	544,127 European ancestry individuals	NA
39	rs35629137	rs6001831	22	40591258	32888493	Mean corpuscular hemoglobin	0.582087	1e-26	NA		22q13.1	NR	TNRC6B			ENSG00000100354	NA	NA	rs6001831-G	rs6001831	intron_variant	0	Trans-ethnic and Ancestry-Specific Blood-Cell Genetics in 746,667 Individuals from 5 Global Populations.	630,125 African American or Afro-Caribbean, African ancestry, European ancestry, East Asian ancestry, Hispanic or Latin American and South Asian ancestry individuals	NA
39	rs35629137	rs11705370	22	40555993	32888493	Mean corpuscular volume	0.583295	5e-26	NA		22q13.1	NR	TNRC6B			ENSG00000100354	NA	NA	rs11705370-A	rs11705370	intron_variant	0	Trans-ethnic and Ancestry-Specific Blood-Cell Genetics in 746,667 Individuals from 5 Global Populations.	696,882 African American or Afro-Caribbean, African ancestry, European ancestry, East Asian ancestry, Hispanic or Latin American and South Asian ancestry individuals	NA
39	rs35629137	rs4820405	22	40556447	32888494	Mean corpuscular hemoglobin	0.596594	9e-21	0.0209341	[0.017-0.025] unit decrease	22q13.1	TNRC6B	TNRC6B			ENSG00000100354	NA	NA	rs4820405-A	rs4820405	intron_variant	0	The Polygenic and Monogenic Basis of Blood Traits and Diseases.	408,112 British individuals	NA
39	rs35629137	rs139911	22	40704052	30696823	Chronotype	0.4278	1e-18	1.03417		22q13.1	TNRC6B	TNRC6B			ENSG00000100354	NA	NA	rs139911-C	rs139911	intron_variant	0	Genome-wide association analyses of chronotype in 697,828 individuals provides insights into circadian rhythms.	449,734 European ancestry individuals	248,098 European ancestry individuals
39	rs35629137	rs139911	22	40704052	30696823	Morning person	0.4278	1e-18	1.03338		22q13.1	TNRC6B	TNRC6B			ENSG00000100354	NA	NA	rs139911-C	rs139911	intron_variant	0	Genome-wide association analyses of chronotype in 697,828 individuals provides insights into circadian rhythms.	252,287 European ancestry cases, 150,908 European ancestry controls	120,478 European ancestry cases, 127,622 European ancestry controls
39	rs35629137	rs738450	22	40585744	32888494	Mean corpuscular volume	0.599214	2e-18	0.0201228	[0.016-0.024] unit decrease	22q13.1	TNRC6B	TNRC6B			ENSG00000100354	NA	NA	rs738450-G	rs738450	intron_variant	0	The Polygenic and Monogenic Basis of Blood Traits and Diseases.	408,112 British individuals	NA
39	rs35629137	rs6001831	22	40591258	32888493	Red blood cell count	0.598241	4e-18	0.016426	[0.013-0.02] SD unit increase	22q13.1	NR	TNRC6B			ENSG00000100354	NA	NA	rs6001831-G	rs6001831	intron_variant	0	Trans-ethnic and Ancestry-Specific Blood-Cell Genetics in 746,667 Individuals from 5 Global Populations.	545,203 European ancestry individuals	NA
39	rs35629137	rs6001817	22	40561759	30696823	Morning person	0.4062	7e-17	1.03135		22q13.1	FAM83F, TNRC6B	TNRC6B			ENSG00000100354	NA	NA	rs6001817-G	rs6001817	intron_variant	0	Genome-wide association analyses of chronotype in 697,828 individuals provides insights into circadian rhythms.	252,287 European ancestry cases, 150,908 European ancestry controls	120,478 European ancestry cases, 127,622 European ancestry controls
39	rs35629137	rs139911	22	40704052	30595370	Morning person	NR	7e-17	NA		22q13.1		TNRC6B			ENSG00000100354	NA	NA	rs139911-?	rs139911	intron_variant	0	Leveraging Polygenic Functional Enrichment to Improve GWAS Power.	approximately 410,000 European ancestry individuals	NA
39	rs35629137	rs4820408	22	40604945	28892062	Body mass index	0.58	2e-16	0.02	[0.016-0.024] unit decrease	22q13.1	TNRC6B	TNRC6B			ENSG00000100354	NA	NA	rs4820408-G	rs4820408	intron_variant	0	Genome-wide association study identifies 112 new loci for body mass index in the Japanese population.	up to 72,390 Japanese ancestry women, up to 85,894 Japanese ancestry men	up to 10,048 Japanese ancestry women, up to 5,098 Japanese ancestry men, up to 181,999 European ancestry women, up to 140,155 European ancestry controls
39	rs35629137	rs6001834	22	40600487	32888493	Red blood cell count	0.578513	2e-15	NA		22q13.1	NR	TNRC6B			ENSG00000100354	NA	NA	rs6001834-A	rs6001834	intron_variant	0	Trans-ethnic and Ancestry-Specific Blood-Cell Genetics in 746,667 Individuals from 5 Global Populations.	727,624 African American or Afro-Caribbean, African ancestry, European ancestry, East Asian ancestry, Hispanic or Latin American and South Asian ancestry individuals	NA
39	rs35629137	rs138049	22	40627059	32888494	Reticulocyte fraction of red cells	0.535125	2e-15	0.0180068	[0.014-0.022] unit increase	22q13.1	TNRC6B	TNRC6B			ENSG00000100354	NA	NA	rs138049-C	rs138049	intron_variant	0	The Polygenic and Monogenic Basis of Blood Traits and Diseases.	408,112 British individuals	NA
39	rs35629137	rs139913	22	40713861	28892062	Body mass index	0.487	2e-15	0.027	[0.021-0.033] unit decrease	22q13.1	TNRC6B	TNRC6B			ENSG00000100354	NA	NA	rs139913-A	rs139913	intron_variant	0	Genome-wide association study identifies 112 new loci for body mass index in the Japanese population.	up to 72,390 Japanese ancestry women, up to 85,894 Japanese ancestry men	up to 10,048 Japanese ancestry women, up to 5,098 Japanese ancestry men, up to 181,999 European ancestry women, up to 140,155 European ancestry controls
39	rs35629137	rs11705370	22	40555993	30804565	Morningness	0.5981	3e-15	0.019	[0.015-0.023] unit decrease	22q13.1		TNRC6B			ENSG00000100354	NA	NA	rs11705370-A	rs11705370	intron_variant	0	Genome-wide analysis of insomnia in 1,331,010 individuals identifies new risk loci and functional pathways.	434,835 European ancestry individuals	NA
39	rs35629137	rs3950173	22	40550107	30595370	Mean corpuscular hemoglobin	NR	2e-14	NA		22q13.1		TNRC6B			ENSG00000100354	NA	NA	rs3950173-?	rs3950173	intron_variant	0	Leveraging Polygenic Functional Enrichment to Improve GWAS Power.	approximately 443,000 European ancestry individuals	NA
39	rs35629137	rs4820408	22	40604945	30108127	Body mass index	NR	3e-10	0.016	[NR] unit increase	22q13.1	NR	TNRC6B			ENSG00000100354	NA	NA	rs4820408-T	rs4820408	intron_variant	0	A Large Multi-ethnic Genome-Wide Association Study of Adult Body Mass Index Identifies Novel Loci.	315,347 European ancestry individuals, 8,322 Hispanic/Latino individuals, 7,290 East Asian ancestry individuals, 3,069 African American individuals, 459 South Asian ancestry individuals	431,743 European ancestry individuals, 9,275 South Asian ancestry individuals, 8,261 African British individuals, 1,822 East Asian ancestry individuals, 7,620 individuals
39	rs35629137	rs9611279	22	40550105	30595370	Red blood cell count	NR	8e-10	NA		22q13.1		TNRC6B			ENSG00000100354	NA	NA	rs9611279-?	rs9611279	intron_variant	0	Leveraging Polygenic Functional Enrichment to Improve GWAS Power.	approximately 445,000 European ancestry individuals	NA
39	rs35629137	rs4821940	22	40659573	28604731	Chronotype	0.45	9e-09	0.026	[0.017-0.035] unit increase	22q13.1	NR	TNRC6B			ENSG00000100354	NA	NA	rs4821940-C	rs4821940	intron_variant	0	Genome-wide association analysis of insomnia complaints identifies risk genes and genetic overlap with psychiatric and metabolic traits.	101,185 European ancestry individuals	NA
39	rs35629137	rs4821940	22	40659573	26955885	Chronotype	0.55	1e-08	0.026	[0.018-0.034] unit increase	22q13.1	TNRC6B	TNRC6B			ENSG00000100354	NA	NA	rs4821940-C	rs4821940	intron_variant	0	Genome-wide association analysis identifies novel loci for chronotype in 100,420 individuals from the UK Biobank.	100,420 European ancestry individuals	NA
39	rs35629137	rs139911	22	40704052	32066663	Meat-related diet	NR	1e-08	0.0141502	[0.0093-0.019] unit decrease	22q13.1	TNRC6B	TNRC6B			ENSG00000100354	NA	NA	rs139911-?	rs139911	intron_variant	0	Genome-wide association study of dietary intake in the UK biobank study and its associations with schizophrenia and other traits.	154,123 European ancestry men, 181,453 European ancestry women	NA
39	rs35629137	rs4820408	22	40604945	26426971	Body mass index	0.383769	2e-08	0.0156309	unit increase	22q13.1	ENTHD1, GRAP2, FAM83F, LOC100130899, ADSL, SGSM3, MKL1, MCHR1	TNRC6B			ENSG00000100354	NA	NA	rs4820408-T	rs4820408	intron_variant	0	The Influence of Age and Sex on Genetic Associations with Adult Body Size and Shape: A Large-Scale Genome-Wide Interaction Study.	up to 309,889 European ancestry individuals	NA
39	rs35629137	rs4821940	22	40659573	27494321	Morning vs. evening chronotype	0.45	4e-08	1.05	[1.03-1.07]	22q13.1	SGSM3	TNRC6B			ENSG00000100354	NA	NA	rs4821940-T	rs4821940	intron_variant	0	Genome-Wide Association Analyses in 128,266 Individuals Identifies New Morningness and Sleep Duration Loci.	114,765 British individuals	NA
NA, from CC GWAS analysis	rs7426620	rs4831174	3	115110804	30578418	Pulse pressure	0.5201	2e-10	0.1228	[0.085-0.16] mmHg increase	3q13.31	intergenic					NA	NA	rs4831174-A	rs4831174	intron_variant	1	Trans-ethnic association study of blood pressure determinants in over 750,000 individuals.	365,998 European ancestry individuals, 63,490 African ancestry individuals, 22,802 Hispanic individuals, 4,792 Asian ancestry individuals, 2,695 Native American ancestry individuals	299,024 European ancestry individuals, 17,277 individuals
NA, from CC GWAS analysis	rs7426620	rs4831182	3	115115397	32665545	Brain morphology (MOSTest)		2e-09	NA		3q13.31	NR					NA	NA	rs4831182-?	rs4831182	intron_variant	1	Understanding the genetic determinants of the brain with MOSTest.	26,502 European ancestry individuals	NA
NA, from CC GWAS analysis	rs7426620	rs6438253	3	115115932	30578418	Systolic blood pressure	0.529	8e-11	0.1737	[0.12-0.23] mmHg increase	3q13.31	intergenic					NA	NA	rs6438253-A	rs6438253	intron_variant	1	Trans-ethnic association study of blood pressure determinants in over 750,000 individuals.	365,998 European ancestry individuals, 63,490 African ancestry individuals, 22,802 Hispanic individuals, 4,792 Asian ancestry individuals, 2,695 Native American ancestry individuals	299,024 European ancestry individuals, 17,277 individuals
NA, from CC GWAS analysis	rs6443802	rs6443802	3	182137631	32986727	Age-related hearing impairment (MTAG)	NR	3e-12	6.98124	z score decrease	3q26.33		NA - LINC01994		ENSG00000241098		NA	27127	rs6443802-?	rs6443802	intergenic_variant	1	Biological insights from multi-omic analysis of 31 genomic risk loci for adult hearing difficulty.	330,759 European ancestry individuals	NA
NA, from CC GWAS analysis	rs34487193	rs34929759	5	73073075	32986727	Age-related hearing impairment (MTAG)	NR	1e-22	9.80847	z score increase	5q13.2		ARHGEF28			ENSG00000214944	NA	NA	rs34929759-?	rs34929759	intron_variant	0	Biological insights from multi-omic analysis of 31 genomic risk loci for adult hearing difficulty.	330,759 European ancestry individuals	NA
NA, from CC GWAS analysis	rs199904900	rs9493627	6	133789728	32986727	Age-related hearing impairment (MTAG)	NR	8e-10	6.15187	z score increase	6q23.2		EYA4			ENSG00000112319	NA	NA	rs9493627-?	rs9493627	missense_variant	0	Biological insights from multi-omic analysis of 31 genomic risk loci for adult hearing difficulty.	330,759 European ancestry individuals	NA
NA, from CC GWAS analysis	rs199904900	rs3777866	6	133796586	34021172	Hip circumference adjusted for BMI	NR	5e-14	0.0246819	[0.018-0.031] unit increase	6q23.2	EYA4	EYA4			ENSG00000112319	NA	NA	rs3777866-T	rs3777866	intron_variant	0	GWAS of allometric body-shape indices in UK Biobank identifies loci suggesting associations with morphogenesis, organogenesis, adrenal cell renewal and cancer.	186,825 British ancestry men	NA
NA, from CC GWAS analysis	rs199904900	rs3777866	6	133796586	34021172	Hip index	NR	4e-10	0.0215056	[0.015-0.028] unit increase	6q23.2	EYA4	EYA4			ENSG00000112319	NA	NA	rs3777866-T	rs3777866	intron_variant	0	GWAS of allometric body-shape indices in UK Biobank identifies loci suggesting associations with morphogenesis, organogenesis, adrenal cell renewal and cancer.	186,825 British ancestry men	NA
NA, from CC GWAS analysis	rs199904900	rs7764488	6	133812872	28452372	Glomerular filtration rate (creatinine)	0.32	4e-09	0.0061	[0.0039-0.0083] unit increase	6q23.2	EYA4	EYA4			ENSG00000112319	NA	NA	rs7764488-A	rs7764488	intron_variant	0	1000 Genomes-based meta-analysis identifies 10 novel loci for kidney function.	110,517 European ancestry individuals
NA, from CC GWAS analysis	rs35236087	rs4086075	11	25037176	30038396	Educational attainment (MTAG)	0.4909	5e-13	0.0095	[0.007-0.012] unit increase	11p14.3	Intergenic	LUZP2			ENSG00000187398	NA	NA	rs4086075-T	rs4086075	intron_variant	0	Gene discovery and polygenic prediction from a genome-wide association study of educational attainment in 1.1 million individuals.	1,311,438 European ancestry individuals	NA
NA, from CC GWAS analysis	rs35236087	rs4086075	11	25037176	30038396	Educational attainment (MTAG)	0.4909	5e-13	0.0095	[0.007-0.012] unit increase	11p14.3	Intergenic	LUZP2			ENSG00000187398	NA	NA	rs4086075-T	rs4086075	intron_variant	0	Gene discovery and polygenic prediction from a genome-wide association study of educational attainment in 1.1 million individuals.	1,311,438 European ancestry individuals	NA
NA, from CC GWAS analysis	rs35236087	rs12789313	11	25058937	30038396	Educational attainment (years of education)	0.4907	7e-11	0.0092	[0.0065-0.0119] unit increase	11p14.3		LUZP2			ENSG00000187398	NA	NA	rs12789313-T	rs12789313	intron_variant	0	Gene discovery and polygenic prediction from a genome-wide association study of educational attainment in 1.1 million individuals.	up to 1,131,881 European ancestry individuals	NA
NA, from CC GWAS analysis	rs35236087	rs1446209	11	25062398	30038396	Highest math class taken (MTAG)	0.5169	5e-08	0.009	[0.0059-0.0121] unit decrease	11p14.3	Intergenic	LUZP2			ENSG00000187398	NA	NA	rs1446209-A	rs1446209	intron_variant	0	Gene discovery and polygenic prediction from a genome-wide association study of educational attainment in 1.1 million individuals.	811,539 European ancestry individuals	NA
NA, from CC GWAS analysis	rs35236087	rs1596854	11	25064297	30038396	Educational attainment (years of education)	0.4897	1e-10	0.009	[0.0063-0.0117] unit increase	11p14.3		LUZP2			ENSG00000187398	NA	NA	rs1596854-A	rs1596854	intron_variant	0	Gene discovery and polygenic prediction from a genome-wide association study of educational attainment in 1.1 million individuals.	up to 1,131,881 European ancestry individuals	NA
NA, from CC GWAS analysis	rs35236087	rs1596854	11	25064297	30595370	Educational attainment (years of education)	NR	5e-08	NA		11p14.3		LUZP2			ENSG00000187398	NA	NA	rs1596854-?	rs1596854	intron_variant	0	Leveraging Polygenic Functional Enrichment to Improve GWAS Power.	approximately 455,000 European ancestry individuals	NA
NA, from CC GWAS analysis	rs35236087	rs4567409	11	25071432	31844048	Household income (MTAG)	0.4925	5e-10	0.01258	[0.0086-0.0165] unit decrease	11p14.3	LUZP2	LUZP2			ENSG00000187398	NA	NA	rs4567409-G	rs4567409	intron_variant	0	Genome-wide analysis identifies molecular systems and 149 genetic loci associated with income.	505,541 British and unknown ancestry individuals	NA
NA, from CC GWAS analysis	rs62048486	rs62048478	16	53429180	30595370	Waist-hip ratio	NR	5e-11	NA		16q12.2		RNA5SP427 - RBL2	ENSG00000202193	ENSG00000103479		57697	38709	rs62048478-?	rs62048478	intergenic_variant	1	Leveraging Polygenic Functional Enrichment to Improve GWAS Power.	approximately 458,000 European ancestry individuals	NA
NA, from CC GWAS analysis	rs62048486	rs7189233	16	53455383	29326435	Intelligence (MTAG)	NR	4e-14	0.0250169	[0.019-0.032] unit increase	16q12.2	RBL2	RNA5SP427 - RBL2	ENSG00000202193	ENSG00000103479		83900	12506	rs7189233-T	rs7189233	regulatory_region_variant	1	A combined analysis of genetically correlated traits identifies 187 loci and a role for neurogenesis and myelination in intelligence.	120,934 British ancestry individuals, 127,548 individuals	NA
NA, from CC GWAS analysis	rs62048486	rs62048491	16	53456391	31669095	Waist-to-hip ratio adjusted for BMI	NR	2e-12	NA		16q12.2	NR	RNA5SP427 - RBL2	ENSG00000202193	ENSG00000103479		84908	11498	rs62048491-?	rs62048491	intergenic_variant	1	Shared Genetic and Experimental Links between Obesity-Related Traits and Asthma Subtypes in UK Biobank.	457,690 European ancestry individuals	NA
NA, from CC GWAS analysis	rs62048486	rs17800727	16	53481010	30595370	Height	NR	1e-55	NA		16q12.2		RBL2			ENSG00000103479	NA	NA	rs17800727-?	rs17800727	missense_variant	0	Leveraging Polygenic Functional Enrichment to Improve GWAS Power.	approximately 458,000 European ancestry individuals	NA
NA, from CC GWAS analysis	rs62048486	rs72801832	16	53491171	32895543	Verbal-numerical reasoning	NR	2e-12	NA		16q12.2		RBL2			ENSG00000103479	NA	NA	rs72801832-?	rs72801832	intron_variant	0	A general dimension of genetic sharing across diverse cognitive traits inferred from molecular data.	171,304 British ancestry individuals	NA
NA, from CC GWAS analysis	rs62048486	rs72801832	16	53491171	33563987	Participation in an health questionnaire (not invited vs invited)	0.711387	4e-09	1.006	[1.004, 1.008]	16q12.2	NR	RBL2			ENSG00000103479	NA	NA	rs72801832-T	rs72801832	intron_variant	0	Genetic predictors of participation in optional components of UK Biobank.	336,633 European ancestry cases, 114,464 European ancestry controls	NA
NA, from CC GWAS analysis	rs62048486	rs8054299	16	53498655	30038396	Cognitive performance (MTAG)	0.6834	9e-21	0.023	[0.018-0.028] unit decrease	16q12.2	Intergenic	RBL2			ENSG00000103479	NA	NA	rs8054299-C	rs8054299	non_coding_transcript_exon_variant	0	Gene discovery and polygenic prediction from a genome-wide association study of educational attainment in 1.1 million individuals.	402,382 European ancestry individuals	NA
NA, from CC GWAS analysis	rs62048486	rs8054299	16	53498655	30038396	Cognitive performance	0.6834	7e-17	0.0256	[0.02-0.032] unit decrease	16q12.2	Intergenic	RBL2			ENSG00000103479	NA	NA	rs8054299-C	rs8054299	non_coding_transcript_exon_variant	0	Gene discovery and polygenic prediction from a genome-wide association study of educational attainment in 1.1 million individuals.	257,841 European ancestry individuals	NA
NA, from CC GWAS analysis	rs62048486	rs8054299	16	53498655	33414549	Cognitive aspects of educational attainment	0.304175	2e-16	0.056603	[0.043-0.07] unit decrease	16q12.2	NR	RBL2			ENSG00000103479	NA	NA	rs8054299-C	rs8054299	non_coding_transcript_exon_variant	0	Investigating the genetic architecture of noncognitive skills using GWAS-by-subtraction.	257,700 European ancestry individuals	NA
NA, from CC GWAS analysis	rs62048486	rs8054299	16	53498655	29942086	Intelligence	NR	4e-15	7.86	z-score decrease	16q12.2	NR	RBL2			ENSG00000103479	NA	NA	rs8054299-C	rs8054299	non_coding_transcript_exon_variant	0	Genome-wide association meta-analysis in 269,867 individuals identifies new genetic and functional links to intelligence.	269,867 European ancestry individuals	NA
NA, from CC GWAS analysis	rs62048486	rs8054299	16	53498655	30239722	Waist-to-hip ratio adjusted for BMI	0.6861	6e-14	0.0146	[0.011-0.018] unit increase	16q12.2	NR	RBL2			ENSG00000103479	NA	NA	rs8054299-C	rs8054299	non_coding_transcript_exon_variant	0	Meta-analysis of genome-wide association studies for body fat distribution in 694,649 individuals of European ancestry.	379,501 European ancestry female individuals	NA
NA, from CC GWAS analysis	rs62048486	rs8054299	16	53498655	30239722	Waist-hip ratio	0.6861	2e-08	0.0107	[0.007-0.0144] unit increase	16q12.2	NR	RBL2			ENSG00000103479	NA	NA	rs8054299-C	rs8054299	non_coding_transcript_exon_variant	0	Meta-analysis of genome-wide association studies for body fat distribution in 694,649 individuals of European ancestry.	381,152 European female individuals	NA
NA, from CC GWAS analysis	rs62048486	rs11540358	16	53503943	34021172	Hip circumference adjusted for BMI	NR	6e-18	0.0287043	[0.022-0.035] unit increase	16q12.2	RBL2	RBL2			ENSG00000103479	NA	NA	rs11540358-G	rs11540358	synonymous_variant	0	GWAS of allometric body-shape indices in UK Biobank identifies loci suggesting associations with morphogenesis, organogenesis, adrenal cell renewal and cancer.	186,825 British ancestry men	NA
NA, from CC GWAS analysis	rs62048486	rs11540358	16	53503943	34021172	Waist-to-hip ratio adjusted for BMI	NR	2e-14	0.0234029	[0.017-0.029] unit decrease	16q12.2	RBL2	RBL2			ENSG00000103479	NA	NA	rs11540358-G	rs11540358	synonymous_variant	0	GWAS of allometric body-shape indices in UK Biobank identifies loci suggesting associations with morphogenesis, organogenesis, adrenal cell renewal and cancer.	219,872 British ancestry women	NA
NA, from CC GWAS analysis	rs62048486	rs11540358	16	53503943	34021172	Waist-hip index	NR	1e-13	0.0226427	[0.017-0.029] unit decrease	16q12.2	RBL2	RBL2			ENSG00000103479	NA	NA	rs11540358-G	rs11540358	synonymous_variant	0	GWAS of allometric body-shape indices in UK Biobank identifies loci suggesting associations with morphogenesis, organogenesis, adrenal cell renewal and cancer.	219,872 British ancestry women	NA
NA, from CC GWAS analysis	rs62048486	rs11540358	16	53503943	31761296	Appendicular lean mass	0.30705	6e-10	0.0467182	[0.032-0.061] unit increase	16q12.2	NR	RBL2			ENSG00000103479	NA	NA	rs11540358-G	rs11540358	synonymous_variant	0	Genome-wide Associations Reveal Human-Mouse Genetic Convergence and Modifiers of Myogenesis, CPNE1 and STC2.	181,862 European ancestry elderly individuals	NA
NA, from CC GWAS analysis	rs62048486	rs72801843	16	53508802	29844566	General cognitive ability	NR	3e-12	6.969	z-score increase	16q12.2	RBL2	RBL2			ENSG00000103479	NA	NA	rs72801843-A	rs72801843	intron_variant	0	Study of 300,486 individuals identifies 148 independent genetic loci influencing general cognitive function.	up to 300,486 European ancestry individuals	NA
NA, from CC GWAS analysis	rs62048486	rs7184800	16	53509131	32317632	Leisure sedentary behaviour (television watching)		8e-13	0.0168167	[0.012-0.021] unit increase	16q12.2	NR	RBL2			ENSG00000103479	NA	NA	rs7184800-?	rs7184800	intron_variant	0	Genome-wide association studies and Mendelian randomization analyses for leisure sedentary behaviours.	408,815 European ancestry individuals	NA
NA, from CC GWAS analysis	rs62048486	rs8057808	16	53520613	30595370	Educational attainment (years of education)	NR	3e-10	NA		16q12.2		RBL2			ENSG00000103479	NA	NA	rs8057808-?	rs8057808	intron_variant	0	Leveraging Polygenic Functional Enrichment to Improve GWAS Power.	approximately 455,000 European ancestry individuals	NA
NA, from CC GWAS analysis	rs62048486	rs62048543	16	53534624	34021172	Hip circumference adjusted for BMI	NR	2e-20	0.028299	[0.022-0.034] unit increase	16q12.2	AKTIP	AKTIP			ENSG00000166971	NA	NA	rs62048543-C	rs62048543	intron_variant	0	GWAS of allometric body-shape indices in UK Biobank identifies loci suggesting associations with morphogenesis, organogenesis, adrenal cell renewal and cancer.	219,872 British ancestry women	NA
NA, from CC GWAS analysis	rs62048486	rs3809634	16	53538157	30038396	Educational attainment (MTAG)	0.6842	2e-17	0.0121	[0.0094-0.0148] unit decrease	16q12.2	Intergenic	AKTIP			ENSG00000166971	NA	NA	rs3809634-A	rs3809634	intron_variant	0	Gene discovery and polygenic prediction from a genome-wide association study of educational attainment in 1.1 million individuals.	1,311,438 European ancestry individuals	NA
NA, from CC GWAS analysis	rs62048486	rs3809634	16	53538157	30038396	Highest math class taken (MTAG)	0.6787	1e-14	0.0137	[0.01-0.017] unit decrease	16q12.2	Intergenic	AKTIP			ENSG00000166971	NA	NA	rs3809634-A	rs3809634	intron_variant	0	Gene discovery and polygenic prediction from a genome-wide association study of educational attainment in 1.1 million individuals.	811,539 European ancestry individuals	NA
NA, from CC GWAS analysis	rs62048486	rs3809634	16	53538157	30038396	Educational attainment (years of education)	0.6842	7e-13	0.0109	[0.008-0.0138] unit decrease	16q12.2		AKTIP			ENSG00000166971	NA	NA	rs3809634-A	rs3809634	intron_variant	0	Gene discovery and polygenic prediction from a genome-wide association study of educational attainment in 1.1 million individuals.	up to 1,131,881 European ancestry individuals	NA
NA, from CC GWAS analysis	rs62048486	rs3809634	16	53538157	30038396	Self-reported math ability (MTAG)	0.6788	2e-10	0.0122	[0.0085-0.0159] unit decrease	16q12.2	Intergenic	AKTIP			ENSG00000166971	NA	NA	rs3809634-A	rs3809634	intron_variant	0	Gene discovery and polygenic prediction from a genome-wide association study of educational attainment in 1.1 million individuals.	670,471 European ancestry individuals	NA
Abbreviations: Genomic Locus, index number of the locus; Lead SNP of locus, leading SNP within risk locus; Significant SNP in catalog, independent significant SNP in LD with the leading SNP where PheWAS association identified; chr, chromosome; bp, position on hg19; PMID, PubMed ID; Trait, The trait reported in GWAScatalog; RiskAF, Reported risk/effect allele frequency associated with strongest SN…
aNote: genomic loci not listed had a leading variant that was not associated with a trait in the catalogue at genome-wide significance.
