# Supplementary material for: Genetic architecture distinguishes tinnitus from hearing loss
Source: Nat Commun. 2024 Jan 19;15:614. doi: 10.1038/s41467-024-44842-x (PMC10799010; doi:10.1038/s41467-024-44842-x)
Supplement: Supplementary file 21 — Supplementary Data 18 [file 41467_2024_44842_MOESM21_ESM.xlsx]

## Sheet: 18 genetic correlations
Supplementary Data 18. Genetic Correlations of tinnitus with a broad range of traits and disorders using publicly available data (LDSC based on the MVP and UKB EA meta-analysis)
Traita,b	N	N Cases	N Controls	rg	SE	z	p-Valuec	h2SNP	SE	h2 Int.	SE	GCov Int.	SE	Cohort	File Name	URL/PMID	Notes	Domain
Hearing difficulty/problems: No	346635	255838	90797	-0.5146	0.02855	-18.02	1.263e-72	0.04118	0.002395	1.017	0.009387	-0.09621	0.006735	UK Biobank	binary.2247_0.txt	https://docs.google.com/spreadsheets/d/1kvPoupSzsSFBNSztMzl04xMoSC3Kcx3CrjVf4yBmESU/edit?ts=5b5f17db#gid=227859291	PHESANT Transformation:2247_0 || CAT-SINGLE || CAT-SINGLE-BINARY-VAR: 0 || Inc(>=10): 0(255838) ||-Notes:ACE touchscreen question Do you have any difficulty with your hearing? The option to identify oneself as completely deaf was added in 2009 alongside the introduction of the speech-in-noise test.-Variable type:binary	Hearing
Hearing difficulty/problems: Yes	346635	90710	255925	0.5142	0.02864	17.95	4.465e-72	0.04119	0.002389	1.017	0.009354	0.09617	0.006742	UK Biobank	binary.2247_1.txt	https://docs.google.com/spreadsheets/d/1kvPoupSzsSFBNSztMzl04xMoSC3Kcx3CrjVf4yBmESU/edit?ts=5b5f17db#gid=227859291	PHESANT Transformation:2247_0 || CAT-SINGLE || CAT-SINGLE-BINARY-VAR: 1 || Inc(>=10): 1(90710) ||-Notes:ACE touchscreen question Do you have any difficulty with your hearing? The option to identify oneself as completely deaf was added in 2009 alongside the introduction of the speech-in-noise test.-Variable type:binary	Hearing
Hearing difficulty/problems with background noise	353983	134141	219842	0.4417	0.02951	14.96	1.252e-50	0.05109	0.002447	1.023	0.008732	0.06177	0.006983	UK Biobank	binary.2257.txt	https://docs.google.com/spreadsheets/d/1kvPoupSzsSFBNSztMzl04xMoSC3Kcx3CrjVf4yBmESU/edit?ts=5b5f17db#gid=227859291	PHESANT Transformation:2257_0|| CAT-SINGLE || Inc(>=10): 0(219842) || Inc(>=10): 1(134141) || CAT-SINGLE-BINARY || sample 219842/134141(353983) ||-Notes:ACE touchscreen question Do you find it difficult to follow a conversation if there is background noise (such as TV, radio, children playing)? ~F2257~ was collected from all participants except those who indicated they were completely deaf, as de…	Hearing
Multisite chronic pain	380000	NA	NA	0.308	0.02699	11.41	3.774e-30	0.07453	0.003046	1.038	0.01043	0.03679	0.007009	UK Biobank	chronic_pain-bgen.stats.all	http://researchdata.gla.ac.uk/822/	large-scale genome-wide association study (GWAS) of Multisite chronic pain (MCP) in ~380,000 UK Biobank participants. MCP was defined as the sum of body sites at which chronic pain (at least 3 months duration) was recorded: 0 to 7 sites. Those who answered that they had chronic pain ‘all over the body’ were excluded from the GWAS as there is some evidence that this phenotype relating to widesprea…	Pain
Long-standing illness, disability or infirmity	352798	114798	238000	0.2622	0.0267	9.818	9.428e-23	0.05195	0.002364	1.024	0.009184	0.03221	0.005834	UK Biobank	binary.2188.txt	https://docs.google.com/spreadsheets/d/1kvPoupSzsSFBNSztMzl04xMoSC3Kcx3CrjVf4yBmESU/edit?ts=5b5f17db#gid=227859291	PHESANT Transformation:2188_0|| CAT-SINGLE || Inc(>=10): 0(238000) || Inc(>=10): 1(114798) || CAT-SINGLE-BINARY || sample 238000/114798(352798) ||-Notes:ACE touchscreen question Do you have any long-standing illness, disability or infirmity?-Variable type:binary	Mortality & Comorbidities
Pain type(s) experienced in last month: None of the above	360391	145514	214877	-0.265	0.02756	-9.613	7.022e-22	0.05402	0.002663	1.028	0.009044	-0.0227	0.00635	UK Biobank	binary.6159_100.txt	https://docs.google.com/spreadsheets/d/1kvPoupSzsSFBNSztMzl04xMoSC3Kcx3CrjVf4yBmESU/edit?ts=5b5f17db#gid=227859291	PHESANT Transformation:6159_0 || CAT-MUL-BINARY-VAR 100 || NO_NAN Remove NA participants 180 || Removed 623 examples != 100 but with missing value (<0) || sample 214877/145514(360391) ||-Notes:ACE touchscreen question In the last month have you experienced any of the following that interfered with your usual activites? (You can select more than one answer) The following checks were performed: If …	Pain
Medication for pain relief, constipation, heartburn: None of the above	357084	198043	159041	-0.2572	0.02716	-9.47	2.805e-21	0.05453	0.002436	1.027	0.00905	-0.01071	0.005592	UK Biobank	binary.6154_100.txt	https://docs.google.com/spreadsheets/d/1kvPoupSzsSFBNSztMzl04xMoSC3Kcx3CrjVf4yBmESU/edit?ts=5b5f17db#gid=227859291	PHESANT Transformation:6154_0 || CAT-MUL-BINARY-VAR 100 || NO_NAN Remove NA participants 514 || Removed 3596 examples != 100 but with missing value (<0) || sample 159041/198043(357084) ||-Notes:ACE touchscreen question Do you regularly take any of the following? (You can select more than one answer) The following checks were performed: If code -7 was selected, then no additional choices were allo…	Medications
Neck or shoulder pain	360391	82120	278271	0.3254	0.0354	9.2007	3.5574e-20	0.0324	0.002	1.0221	0.0082	0.0163	0.0065	UK Biobank	6159_3.ldsc.imputed_v3.both_sexes.tsv.bgz	https://broad-ukb-sumstats-us-east-1.s3.amazonaws.com/round2/additive-tsvs/6159_3.gwas.imputed_v3.both_sexes.tsv.bgz		Pain
Frequency of tiredness / lethargy in last 2 weeks	350580	NA	NA	0.2531	0.0285	8.8943	5.8764e-19	0.0589	0.0028	1.0181	0.0101	0.0215	0.0066	UK Biobank	2080.ldsc.imputed_v3.both_sexes.tsv.bgz	https://broad-ukb-sumstats-us-east-1.s3.amazonaws.com/round2/additive-tsvs/2080.gwas.imputed_v3.both_sexes.tsv.bgz		Mental Functions
Chest pain or discomfort	357507	56233	301274	0.2582	0.02933	8.803	1.334e-18	0.0333	0.002112	1.015	0.008146	0.02501	0.005253	UK Biobank	binary.2335.txt	https://docs.google.com/spreadsheets/d/1kvPoupSzsSFBNSztMzl04xMoSC3Kcx3CrjVf4yBmESU/edit?ts=5b5f17db#gid=227859291	PHESANT Transformation:2335_0|| CAT-SINGLE || Inc(>=10): 0(301274) || Inc(>=10): 1(56233) || CAT-SINGLE-BINARY || sample 301274/56233(357507) ||-Notes:ACE touchscreen question Do you ever have any pain or discomfort in your chest?-Variable type:binary	Cardiovascular & Respiratory
Seen doctor (GP) for nerves, anxiety, tension or depression	358693	123528	235165	0.2419	0.02817	8.585	9.071e-18	0.06093	0.003098	1.011	0.01003	0.007458	0.006778	UK Biobank	binary.2090.txt	https://docs.google.com/spreadsheets/d/1kvPoupSzsSFBNSztMzl04xMoSC3Kcx3CrjVf4yBmESU/edit?ts=5b5f17db#gid=227859291	PHESANT Transformation:2090_0|| CAT-SINGLE || Inc(>=10): 0(235165) || Inc(>=10): 1(123528) || CAT-SINGLE-BINARY || sample 235165/123528(358693) ||-Notes:ACE touchscreen question Have you ever seen a general practitioner (GP) for nerves, anxiety, tension or depression?-Variable type:binary	Mental Functions
Number of self-reported non-cancer illnesses	361141	NA	NA	0.2411	0.0284	8.4922	2.0279e-17	0.0655	0.0026	1.0258	0.0108	0.0198	0.0067	UK Biobank	135.ldsc.imputed_v3.both_sexes.tsv.bgz	https://broad-ukb-sumstats-us-east-1.s3.amazonaws.com/round2/additive-tsvs/135.gwas.imputed_v3.both_sexes.tsv.bgz		Mortality & Comorbidities
Taking other prescription medications	360027	168993	191034	0.2521	0.02973	8.48	2.258e-17	0.04542	0.00232	1.021	0.00885	0.02071	0.006031	UK Biobank	binary.2492.txt	https://docs.google.com/spreadsheets/d/1kvPoupSzsSFBNSztMzl04xMoSC3Kcx3CrjVf4yBmESU/edit?ts=5b5f17db#gid=227859291	PHESANT Transformation:2492_0|| CAT-SINGLE || Inc(>=10): 1(168993) || Inc(>=10): 0(191034) || CAT-SINGLE-BINARY || sample 191034/168993(360027) ||-Notes:ACE touchscreen question Do you regularly take any other PRESCRIPTION medications? (Do not forget medications such as puffers or patches)-Variable type:binary	Medications
Major depressive disorder	500199	170756	329443	0.2101	0.0253	8.3077	9.7579e-17	0.0607	0.0025	0.9988	0.0105	0.0117	0.0067	PGC	PGC_UKB_depression_genome-wide.txt	PMID: 30718901		Psychiatric & Behavioral Disorders
Back pain	509000	145000	364000	0.2428	0.02933	8.28	1.227e-16	0.04157	0.00194	1.039	0.0103	0.02399	0.006209	UK Biobank + CHARGE	155142041596720170921_crude_pain_450K_cleaned.txt	https://zenodo.org/record/1319332	Meta-analysis results from UK Biobank and CHARGE provided in Freidin et al (2019) Insight into the genetic architecture of back pain and its risk factors from a study of 509,000 individuals	Pain
Number of treatments/medications taken	361141	NA	NA	0.2395	0.0308	7.7762	7.4738e-15	0.0666	0.0027	1.0347	0.0092	0.0194	0.0068	UK Biobank	137.ldsc.imputed_v3.both_sexes.tsv.bgz	https://broad-ukb-sumstats-us-east-1.s3.amazonaws.com/round2/additive-tsvs/137.gwas.imputed_v3.both_sexes.tsv.bgz		Medications
Pain type(s) experienced in last month: Back pain	360391	91349	269042	0.2445	0.03181	7.688	1.49e-14	0.03802	0.002161	1.026	0.009043	0.02003	0.005927	UK Biobank	binary.6159_4.txt	https://docs.google.com/spreadsheets/d/1kvPoupSzsSFBNSztMzl04xMoSC3Kcx3CrjVf4yBmESU/edit?ts=5b5f17db#gid=227859291	PHESANT Transformation:6159_0 || CAT-MUL-BINARY-VAR 4 || NO_NAN Remove NA participants 180 || Removed 623 examples != 4 but with missing value (<0) || sample 269042/91349(360391) ||-Notes:ACE touchscreen question In the last month have you experienced any of the following that interfered with your usual activites? (You can select more than one answer) The following checks were performed: If code …	Pain
Medication for pain relief, constipation, heartburn: Paracetamol	357084	77936	279148	0.2315	0.03032	7.638	2.21e-14	0.04172	0.002262	1.02	0.007839	0.01545	0.006118	UK Biobank	binary.6154_3.txt	https://docs.google.com/spreadsheets/d/1kvPoupSzsSFBNSztMzl04xMoSC3Kcx3CrjVf4yBmESU/edit?ts=5b5f17db#gid=227859291	PHESANT Transformation:6154_0 || CAT-MUL-BINARY-VAR 3 || NO_NAN Remove NA participants 514 || Removed 3596 examples != 3 but with missing value (<0) || sample 279148/77936(357084) ||-Notes:ACE touchscreen question Do you regularly take any of the following? (You can select more than one answer) The following checks were performed: If code -7 was selected, then no additional choices were allowed. …	Medications
Qualifications: NVQ or HND or HNC or equivalent	357549	66544	291005	0.3523	0.04734	7.441	9.987e-14	0.01344	0.001506	1.01	0.006834	0.008262	0.005421	UK Biobank	binary.6138_5.txt	https://docs.google.com/spreadsheets/d/1kvPoupSzsSFBNSztMzl04xMoSC3Kcx3CrjVf4yBmESU/edit?ts=5b5f17db#gid=227859291	PHESANT Transformation:6138_0 || CAT-MUL-BINARY-VAR 5 || NO_NAN Remove NA participants 510 || Removed 3135 examples != 5 but with missing value (<0) || sample 291005/66544(357549) ||-Notes:ACE touchscreen question Which of the following qualifications do you have? (You can select more than one) The following checks were performed: If code -7 was selected, then no additional choices were allowed. …	Work & Education
Pain type(s) experienced in last month: Hip pain	360391	40500	319891	0.3201	0.04351	7.357	1.88e-13	0.02352	0.00182	1.022	0.007568	0.02039	0.005876	UK Biobank	binary.6159_6.txt	https://docs.google.com/spreadsheets/d/1kvPoupSzsSFBNSztMzl04xMoSC3Kcx3CrjVf4yBmESU/edit?ts=5b5f17db#gid=227859291	PHESANT Transformation:6159_0 || CAT-MUL-BINARY-VAR 6 || NO_NAN Remove NA participants 180 || Removed 623 examples != 6 but with missing value (<0) || sample 319891/40500(360391) ||-Notes:ACE touchscreen question In the last month have you experienced any of the following that interfered with your usual activites? (You can select more than one answer) The following checks were performed: If code …	Pain
Fed-up feelings	353764	143332	210432	0.2633	0.03655	7.205	5.824e-13	0.0711	0.003314	1.018	0.01031	0.02123	0.008466	UK Biobank	binary.1960.txt	https://docs.google.com/spreadsheets/d/1kvPoupSzsSFBNSztMzl04xMoSC3Kcx3CrjVf4yBmESU/edit?ts=5b5f17db#gid=227859291	PHESANT Transformation:1960_0|| CAT-SINGLE || Inc(>=10): 0(210432) || Inc(>=10): 1(143332) || CAT-SINGLE-BINARY || sample 210432/143332(353764) ||-Notes:ACE touchscreen question Do you often feel 'fed-up'? If the participant activated the Help button they were shown the message: Work through these questions quickly and do not think about the exact meaning of the question-Variable type:binary	Mental Functions
Mental health problems ever diagnosed by a professional: Depression	117782	25087	92695	0.3012	0.04266	7.06	1.664e-12	0.04965	0.004956	1.004	0.007112	0.006955	0.005488	UK Biobank	binary.20544_11.txt	https://docs.google.com/spreadsheets/d/1kvPoupSzsSFBNSztMzl04xMoSC3Kcx3CrjVf4yBmESU/edit?ts=5b5f17db#gid=227859291	PHESANT Transformation:20544_0 || CAT-MUL-BINARY-VAR 11 || Indicator name x20400_0_0 || Remove indicator var NAs: 243105 || Removed 307 examples != 11 but with missing value (<0) || sample 92695/25087(117782) ||-Notes:Question asked: Have you been diagnosed with one or more of the following mental health problems by a professional, even if you don't have it currently? (tick all that apply): Parti…	Psychiatric & Behavioral Disorders
Illness, injury, bereavement, stress in last 2 years: None of the above	358836	201851	156985	-0.2874	0.04079	-7.045	1.851e-12	0.02268	0.001669	1.007	0.006892	-0.008681	0.006163	UK Biobank	binary.6145_100.txt	https://docs.google.com/spreadsheets/d/1kvPoupSzsSFBNSztMzl04xMoSC3Kcx3CrjVf4yBmESU/edit?ts=5b5f17db#gid=227859291	PHESANT Transformation:6145_0 || CAT-MUL-BINARY-VAR 100 || NO_NAN Remove NA participants 512 || Removed 1846 examples != 100 but with missing value (<0) || sample 156985/201851(358836) ||-Notes:ACE touchscreen question In the last 2 years have you experienced any of the following? (You can select more than one answer) The following checks were performed: If code -7 was selected, then no additiona…	Activities & Social Interactions
Post-traumatic stress disorder	182199	NA	NA	0.2356	0.0341	6.908	4.9155e-12	0.0556	0.0038	1.0041	0.0076	0.0124	0.0057	PGC	eur_PTSD_Continuous_m0_pcs_alldata_may8_2020.fuma.gz	PMID: 34865855		Psychiatric & Behavioral Disorders
Treatment/medication code: paracetamol	361141	66347	294794	0.2338	0.03401	6.876	6.148e-12	0.03253	0.002026	1.021	0.007722	0.01496	0.005976	UK Biobank	binary.20003_2038460150.txt	https://docs.google.com/spreadsheets/d/1kvPoupSzsSFBNSztMzl04xMoSC3Kcx3CrjVf4yBmESU/edit?ts=5b5f17db#gid=227859291	PHESANT Transformation:20003_0 || CAT-MUL-BINARY-VAR 2038460150 || Indicator name x137_0_0 || Remove indicator var NAs: 53 || Remove indicator var <0: 0 || Removed 0 examples != 2038460150 but with missing value (<0) || sample 294794/66347(361141) ||-Notes:Code for treatment Negative codes indicate free-text entry.-Variable type:binary	Medications
Miserableness	355182	151752	203430	0.2658	0.03911	6.797	1.068e-11	0.06274	0.003666	1.01	0.0114	0.0238	0.008919	UK Biobank	binary.1930.txt	https://docs.google.com/spreadsheets/d/1kvPoupSzsSFBNSztMzl04xMoSC3Kcx3CrjVf4yBmESU/edit?ts=5b5f17db#gid=227859291	PHESANT Transformation:1930_0|| CAT-SINGLE || Inc(>=10): 0(203430) || Inc(>=10): 1(151752) || CAT-SINGLE-BINARY || sample 203430/151752(355182) ||-Notes:ACE touchscreen question Do you ever feel 'just miserable' for no reason? If the participant activated the Help button they were shown the message: Work through these questions quickly and do not think about the exact meaning of the question-Vari…	Mental Functions
Pain type(s) experienced in last month: Knee pain	360391	76628	283763	0.24	0.03558	6.745	1.53e-11	0.0413	0.002188	1.006	0.008049	0.01238	0.006521	UK Biobank	binary.6159_7.txt	https://docs.google.com/spreadsheets/d/1kvPoupSzsSFBNSztMzl04xMoSC3Kcx3CrjVf4yBmESU/edit?ts=5b5f17db#gid=227859291	PHESANT Transformation:6159_0 || CAT-MUL-BINARY-VAR 7 || NO_NAN Remove NA participants 180 || Removed 623 examples != 7 but with missing value (<0) || sample 283763/76628(360391) ||-Notes:ACE touchscreen question In the last month have you experienced any of the following that interfered with your usual activites? (You can select more than one answer) The following checks were performed: If code …	Pain
Leisure/social activities: Sports club or gym	360063	108473	251590	-0.2345	0.03526	-6.651	2.908e-11	0.03539	0.002039	1.013	0.007919	-0.01804	0.006836	UK Biobank	binary.6160_1.txt	https://docs.google.com/spreadsheets/d/1kvPoupSzsSFBNSztMzl04xMoSC3Kcx3CrjVf4yBmESU/edit?ts=5b5f17db#gid=227859291	PHESANT Transformation:6160_0 || CAT-MUL-BINARY-VAR 1 || NO_NAN Remove NA participants 177 || Removed 954 examples != 1 but with missing value (<0) || sample 251590/108473(360063) ||-Notes:ACE touchscreen question Which of the following do you attend once a week or more often? (You can select more than one) The following checks were performed: If code -7 was selected, then no additional choices w…	Activities & Social Interactions
Loneliness, isolation	355583	63508	292075	0.2227	0.03426	6.499	8.101e-11	0.0367	0.002303	1.019	0.008047	0.01031	0.006738	UK Biobank	binary.2020.txt	https://docs.google.com/spreadsheets/d/1kvPoupSzsSFBNSztMzl04xMoSC3Kcx3CrjVf4yBmESU/edit?ts=5b5f17db#gid=227859291	PHESANT Transformation:2020_0|| CAT-SINGLE || Inc(>=10): 0(292075) || Inc(>=10): 1(63508) || CAT-SINGLE-BINARY || sample 292075/63508(355583) ||-Notes:ACE touchscreen question Do you often feel lonely? If the participant activated the Help button they were shown the message: Work through these questions quickly and do not think about the exact meaning of the question-Variable type:binary	Mental Functions
Usual side of head for mobile phone use: Equally left and right	303009	19852	283157	0.3436	0.05339	6.436	1.224e-10	0.01418	0.001814	1.002	0.007337	0.008996	0.005466	UK Biobank	binary.1150_3.txt	https://docs.google.com/spreadsheets/d/1kvPoupSzsSFBNSztMzl04xMoSC3Kcx3CrjVf4yBmESU/edit?ts=5b5f17db#gid=227859291	PHESANT Transformation:1150_0 || CAT-SINGLE || CAT-SINGLE-BINARY-VAR: 3 || Inc(>=10): 3(19852) ||-Notes:ACE touchscreen question On what side of the head do you usually use a mobile phone? If the participant activated the Help button they were shown the message: If you are unsure, please provide an estimate or select Do not know. ~F1150~ was collected from participants who indicated they have use…	Activities & Social Interactions
Diagnoses - main ICD10: R10 Abdominal and pelvic pain	361194	20240	340954	0.3094	0.04852	6.377	1.802e-10	0.01392	0.001572	0.999	0.007677	0.001681	0.00586	UK Biobank	categorical.R10.txt	https://docs.google.com/spreadsheets/d/1kvPoupSzsSFBNSztMzl04xMoSC3Kcx3CrjVf4yBmESU/edit?ts=5b5f17db#gid=227859291	PHESANT Transformation:NA-Notes:NA-Variable type:categorical-Phenotype ID:R10	Pain
Ever had period extreme irritability	114422	29747	84675	0.3085	0.04868	6.336	2.351e-10	0.05903	0.005217	1.002	0.007557	-0.002355	0.006641	UK Biobank	binary.20502.txt	https://docs.google.com/spreadsheets/d/1kvPoupSzsSFBNSztMzl04xMoSC3Kcx3CrjVf4yBmESU/edit?ts=5b5f17db#gid=227859291	PHESANT Transformation:20502_0|| CAT-SINGLE || Inc(>=10): 1(29747) || Inc(>=10): 0(84675) || CAT-SINGLE-BINARY || sample 84675/29747(114422) ||-Notes:Question asked: Have you ever had a period of time when you were so irritable that you found yourself shouting at people or starting fights or arguments?-Variable type:binary	Mental Functions
Other serious medical condition/disability diagnosed by doctor	354588	72965	281623	0.2255	0.03607	6.252	4.048e-10	0.02535	0.001759	1.016	0.007355	0.02268	0.005353	UK Biobank	binary.2473.txt	https://docs.google.com/spreadsheets/d/1kvPoupSzsSFBNSztMzl04xMoSC3Kcx3CrjVf4yBmESU/edit?ts=5b5f17db#gid=227859291	PHESANT Transformation:2473_0|| CAT-SINGLE || Inc(>=10): 0(281623) || Inc(>=10): 1(72965) || CAT-SINGLE-BINARY || sample 281623/72965(354588) ||-Notes:ACE touchscreen question Has a doctor ever told you that you have had any other serious medical conditions or disabilities? If the participant activated the Help button they were shown the message: If you are not sure if you have a serious illness …	Mortality & Comorbidities
Substances taken for depression: Medication prescribed to you (for at least two weeks)	117763	28351	89412	0.29	0.04664	6.219	5.01e-10	0.05373	0.005142	1.001	0.007794	0.008675	0.006656	UK Biobank	binary.20546_3.txt	https://docs.google.com/spreadsheets/d/1kvPoupSzsSFBNSztMzl04xMoSC3Kcx3CrjVf4yBmESU/edit?ts=5b5f17db#gid=227859291	PHESANT Transformation:20546_0 || CAT-MUL-BINARY-VAR 3 || Indicator name x20446_0_0 || Remove indicator var NAs: 243128 || Remove indicator var <0: 303 || Removed 0 examples != 3 but with missing value (<0) || sample 89412/28351(117763) ||-Notes:Question asked: Did you ever try the following for these problems? (tick all that apply) Participant was offered a set of options which have been combine…	Psychiatric & Behavioral Disorders
Ever suffered mental distress preventing usual activities	116527	38681	77846	0.2347	0.03948	5.946	2.746e-09	0.06091	0.005021	1.009	0.007372	0.01143	0.005636	UK Biobank	binary.20500.txt	https://docs.google.com/spreadsheets/d/1kvPoupSzsSFBNSztMzl04xMoSC3Kcx3CrjVf4yBmESU/edit?ts=5b5f17db#gid=227859291	PHESANT Transformation:20500_0|| CAT-SINGLE || Inc(>=10): 0(77846) || Inc(>=10): 1(38681) || CAT-SINGLE-BINARY || sample 77846/38681(116527) ||-Notes:Question asked: In your life, have you suffered from a period of mental distress that prevented you from doing your usual activities?-Variable type:binary	Mental Functions
Destinations on discharge from hospital (recoded): Usual Place of residence	361058	232634	128424	0.25	0.04227	5.915	3.316e-09	0.02347	0.001867	1.042	0.008534	0.01345	0.006009	UK Biobank	binary.41248_1000.txt	https://docs.google.com/spreadsheets/d/1kvPoupSzsSFBNSztMzl04xMoSC3Kcx3CrjVf4yBmESU/edit?ts=5b5f17db#gid=227859291	PHESANT Transformation:41248_0 || CAT-MUL-BINARY-VAR 1000 || ALL || Removed 136 examples != 1000 but with missing value (<0) || sample 128424/232634(361058) ||-Notes:This field is a summary of the distinct destination on discharge codes a participant has had recorded across all their episodes in hospital. Destination on discharge identifies whether a patient was due to return to their usual place…	Environment
Mood swings	352604	158982	193622	0.1994	0.03392	5.878	4.147e-09	0.07018	0.003275	1.016	0.009813	0.01865	0.007862	UK Biobank	binary.1920.txt	https://docs.google.com/spreadsheets/d/1kvPoupSzsSFBNSztMzl04xMoSC3Kcx3CrjVf4yBmESU/edit?ts=5b5f17db#gid=227859291	PHESANT Transformation:1920_0|| CAT-SINGLE || Inc(>=10): 0(193622) || Inc(>=10): 1(158982) || CAT-SINGLE-BINARY || sample 193622/158982(352604) ||-Notes:ACE touchscreen question Does your mood often go up and down? If the participant activated the Help button they were shown the message: Work through these questions quickly and do not think about the exact meaning of the question-Variable type:bi…	Mental Functions
Illness, injury, bereavement, stress in last 2 years: Financial difficulties	358836	40670	318166	0.2184	0.03719	5.874	4.254e-09	0.03187	0.001971	1.018	0.007793	0.01655	0.005582	UK Biobank	binary.6145_6.txt	https://docs.google.com/spreadsheets/d/1kvPoupSzsSFBNSztMzl04xMoSC3Kcx3CrjVf4yBmESU/edit?ts=5b5f17db#gid=227859291	PHESANT Transformation:6145_0 || CAT-MUL-BINARY-VAR 6 || NO_NAN Remove NA participants 512 || Removed 1846 examples != 6 but with missing value (<0) || sample 318166/40670(358836) ||-Notes:ACE touchscreen question In the last 2 years have you experienced any of the following? (You can select more than one answer) The following checks were performed: If code -7 was selected, then no additional cho…	Activities & Social Interactions
Pain type(s) experienced in last month: Stomach or abdominal pain	360391	30306	330085	0.2674	0.04602	5.811	6.196e-09	0.02013	0.001587	1.009	0.007398	0.01701	0.006296	UK Biobank	binary.6159_5.txt	https://docs.google.com/spreadsheets/d/1kvPoupSzsSFBNSztMzl04xMoSC3Kcx3CrjVf4yBmESU/edit?ts=5b5f17db#gid=227859291	PHESANT Transformation:6159_0 || CAT-MUL-BINARY-VAR 5 || NO_NAN Remove NA participants 180 || Removed 623 examples != 5 but with missing value (<0) || sample 330085/30306(360391) ||-Notes:ACE touchscreen question In the last month have you experienced any of the following that interfered with your usual activites? (You can select more than one answer) The following checks were performed: If code …	Pain
Symptoms, signs and abnormal clinical and laboratory findings, not elsewhere classified	361194	97602	263592	0.1996	0.03453	5.78	7.449e-09	0.02967	0.001857	1.024	0.008105	0.01984	0.00622	UK Biobank	categorical.XVIII_MISCFINDINGS.txt	https://docs.google.com/spreadsheets/d/1kvPoupSzsSFBNSztMzl04xMoSC3Kcx3CrjVf4yBmESU/edit?ts=5b5f17db#gid=227859291	PHESANT Transformation:NA-Notes:NA-Variable type:categorical-Phenotype ID:XVIII_MISCFINDINGS	Mortality & Comorbidities
Ever sought or received professional help for mental distress	117677	46020	71657	0.2462	0.04286	5.743	9.318e-09	0.06492	0.005466	1.009	0.008324	0.01185	0.006029	UK Biobank	binary.20499.txt	https://docs.google.com/spreadsheets/d/1kvPoupSzsSFBNSztMzl04xMoSC3Kcx3CrjVf4yBmESU/edit?ts=5b5f17db#gid=227859291	PHESANT Transformation:20499_0|| CAT-SINGLE || Inc(>=10): 0(71657) || Inc(>=10): 1(46020) || CAT-SINGLE-BINARY || sample 71657/46020(117677) ||-Notes:Question asked: In your life, did you seek or receive help from a professional (medical doctor, psychologist, social worker, counsellor, nurse, clergy, or other helping professional) for mental distress, psychological problems or unusual experiences…	Mental Functions
Diagnoses - main ICD10: K29 Gastritis and duodenitis	361194	12678	348516	0.3138	0.05526	5.678	1.359e-08	0.009862	0.001454	1.01	0.007097	-0.001027	0.005369	UK Biobank	categorical.K29.txt	https://docs.google.com/spreadsheets/d/1kvPoupSzsSFBNSztMzl04xMoSC3Kcx3CrjVf4yBmESU/edit?ts=5b5f17db#gid=227859291	PHESANT Transformation:NA-Notes:NA-Variable type:categorical-Phenotype ID:K29	Mortality & Comorbidities
Medication for pain relief, constipation, heartburn: Omeprazole (e.g. Zanprol)	357084	21464	335620	0.2539	0.04491	5.654	1.57e-08	0.01842	0.001519	1.024	0.007277	0.01376	0.00566	UK Biobank	binary.6154_5.txt	https://docs.google.com/spreadsheets/d/1kvPoupSzsSFBNSztMzl04xMoSC3Kcx3CrjVf4yBmESU/edit?ts=5b5f17db#gid=227859291	PHESANT Transformation:6154_0 || CAT-MUL-BINARY-VAR 5 || NO_NAN Remove NA participants 514 || Removed 3596 examples != 5 but with missing value (<0) || sample 335620/21464(357084) ||-Notes:ACE touchscreen question Do you regularly take any of the following? (You can select more than one answer) The following checks were performed: If code -7 was selected, then no additional choices were allowed. …	Medications
Hearing aid user	219358	10942	208416	0.3778	0.06687	5.65	1.607e-08	0.01912	0.002961	0.9953	0.009145	0.03701	0.006846	UK Biobank	binary.3393.txt	https://docs.google.com/spreadsheets/d/1kvPoupSzsSFBNSztMzl04xMoSC3Kcx3CrjVf4yBmESU/edit?ts=5b5f17db#gid=227859291	PHESANT Transformation:3393_0|| CAT-SINGLE || Inc(>=10): 0(208416) || Inc(>=10): 1(10942) || CAT-SINGLE-BINARY || sample 208416/10942(219358) ||-Notes:ACE touchscreen question Do you use a hearing aid most of the time? Initially this information was collected from all participants answering Yes to either ~F2247~ (~F10793~ in the pilot) or ~F2257~. When the speech-in-noise hearing test was introdu…	Hearing
Sleep duration	359020	NA	NA	-0.176	0.0319	-5.5128	3.5315e-08	0.0716	0.0035	1.0189	0.0108	-0.0027	0.0078	UK Biobank	1160.ldsc.imputed_v3.both_sexes.tsv.bgz	https://broad-ukb-sumstats-us-east-1.s3.amazonaws.com/round2/additive-tsvs/1160.gwas.imputed_v3.both_sexes.tsv.bgz		Mental Functions
Ever depressed for a whole week	117705	63119	54586	0.2388	0.04375	5.458	4.815e-08	0.06447	0.005374	0.9897	0.007504	0.01451	0.005714	UK Biobank	binary.4598.txt	https://docs.google.com/spreadsheets/d/1kvPoupSzsSFBNSztMzl04xMoSC3Kcx3CrjVf4yBmESU/edit?ts=5b5f17db#gid=227859291	PHESANT Transformation:4598_0|| CAT-SINGLE || Inc(>=10): 0(54586) || Inc(>=10): 1(63119) || CAT-SINGLE-BINARY || sample 54586/63119(117705) ||-Notes:ACE touchscreen question Looking back over your life, have you ever had a time when you were feeling depressed or down for at least a whole week?-Variable type:binary	Psychiatric & Behavioral Disorders
Workplace very noisy: Often	90653	17469	73184	0.3124	0.05728	5.453	4.949e-08	0.04582	0.005528	1.011	0.006432	0.01566	0.005496	UK Biobank	binary.22606_2.txt	https://docs.google.com/spreadsheets/d/1kvPoupSzsSFBNSztMzl04xMoSC3Kcx3CrjVf4yBmESU/edit?ts=5b5f17db#gid=227859291	PHESANT Transformation:22606_0 || CAT-MUL-BINARY-VAR 2 || NO_NAN Remove NA participants 270211 || Removed 331 examples != 2 but with missing value (<0) || sample 73184/17469(90653) || SKIP_val:-121 < 0 ||-Notes:Participant asked Thinking about the place where you worked: Was it very noisy? Participants were allowed to skip answering this question.-Variable type:binary	Work & Education
Illness, injury, bereavement, stress in last 2 years: Serious illness, injury or assault to yourself	358836	33241	325595	0.2732	0.05081	5.378	7.546e-08	0.01464	0.001592	1.012	0.007003	0.01142	0.005906	UK Biobank	binary.6145_1.txt	https://docs.google.com/spreadsheets/d/1kvPoupSzsSFBNSztMzl04xMoSC3Kcx3CrjVf4yBmESU/edit?ts=5b5f17db#gid=227859291	PHESANT Transformation:6145_0 || CAT-MUL-BINARY-VAR 1 || NO_NAN Remove NA participants 512 || Removed 1846 examples != 1 but with missing value (<0) || sample 325595/33241(358836) ||-Notes:ACE touchscreen question In the last 2 years have you experienced any of the following? (You can select more than one answer) The following checks were performed: If code -7 was selected, then no additional cho…	Activities & Social Interactions
Major dietary changes in the last 5 years: Yes, because of illness	360294	38051	322243	0.2017	0.0379	5.322	1.027e-07	0.02743	0.001865	1.014	0.007551	0.00789	0.006004	UK Biobank	binary.1538_1.txt	https://docs.google.com/spreadsheets/d/1kvPoupSzsSFBNSztMzl04xMoSC3Kcx3CrjVf4yBmESU/edit?ts=5b5f17db#gid=227859291	PHESANT Transformation:1538_0 || CAT-SINGLE || CAT-SINGLE-BINARY-VAR: 1 || Inc(>=10): 1(38051) ||-Notes:ACE touchscreen question Have you made any major changes to your diet in the last 5 years?-Variable type:binary	Exercise, Nutrition, & Metabolism
Mental health problems ever diagnosed by a professional: Anxiety, nerves or generalized anxiety disorder	117751	16730	101021	0.2813	0.05341	5.267	1.387e-07	0.0353	0.004254	0.9954	0.007471	0.005206	0.005754	UK Biobank	binary.20544_15.txt	https://docs.google.com/spreadsheets/d/1kvPoupSzsSFBNSztMzl04xMoSC3Kcx3CrjVf4yBmESU/edit?ts=5b5f17db#gid=227859291	PHESANT Transformation:20544_0 || CAT-MUL-BINARY-VAR 15 || Indicator name x20400_0_0 || Remove indicator var NAs: 243105 || Removed 338 examples != 15 but with missing value (<0) || sample 101021/16730(117751) ||-Notes:Question asked: Have you been diagnosed with one or more of the following mental health problems by a professional, even if you don't have it currently? (tick all that apply): Part…	Psychiatric & Behavioral Disorders
Seen a psychiatrist for nerves, anxiety, tension or depression	359535	41233	318302	0.1853	0.03524	5.26	1.439e-07	0.03088	0.002016	1.005	0.00797	0.006622	0.006128	UK Biobank	binary.2100.txt	https://docs.google.com/spreadsheets/d/1kvPoupSzsSFBNSztMzl04xMoSC3Kcx3CrjVf4yBmESU/edit?ts=5b5f17db#gid=227859291	PHESANT Transformation:2100_0|| CAT-SINGLE || Inc(>=10): 0(318302) || Inc(>=10): 1(41233) || CAT-SINGLE-BINARY || sample 318302/41233(359535) ||-Notes:ACE touchscreen question Have you ever seen a psychiatrist for nerves, anxiety, tension or depression?-Variable type:binary	Mental Functions
Any ICDMAIN event in hilmo or causes of death	361194	282009	79185	0.2082	0.03976	5.236	1.645e-07	0.02684	0.001828	1.019	0.007866	0.01289	0.00598	UK Biobank	categorical.ICDMAIN_ANY_ENTRY.txt	https://docs.google.com/spreadsheets/d/1kvPoupSzsSFBNSztMzl04xMoSC3Kcx3CrjVf4yBmESU/edit?ts=5b5f17db#gid=227859291	PHESANT Transformation:NA-Notes:NA-Variable type:categorical-Phenotype ID:ICDMAIN_ANY_ENTRY	Mortality & Comorbidities
Ever used hormone-replacement therapy (HRT)	193606	76179	117427	0.2092	0.04002	5.228	1.714e-07	0.04816	0.003261	0.9982	0.008161	0.01307	0.005768	UK Biobank	binary.2814.txt	https://docs.google.com/spreadsheets/d/1kvPoupSzsSFBNSztMzl04xMoSC3Kcx3CrjVf4yBmESU/edit?ts=5b5f17db#gid=227859291	PHESANT Transformation:2814_0|| CAT-SINGLE || Inc(>=10): 1(76179) || Inc(>=10): 0(117427) || CAT-SINGLE-BINARY || sample 117427/76179(193606) ||-Notes:ACE touchscreen question Have you ever used hormone replacement therapy (HRT)?-Variable type:binary	Gastrointestinal, Genitourinary, & Endocrine
Treatment/medication code: omeprazole	361141	21119	340022	0.2587	0.04975	5.199	1.999e-07	0.01484	0.001441	1.032	0.007016	0.01411	0.005868	UK Biobank	binary.20003_1140865634.txt	https://docs.google.com/spreadsheets/d/1kvPoupSzsSFBNSztMzl04xMoSC3Kcx3CrjVf4yBmESU/edit?ts=5b5f17db#gid=227859291	PHESANT Transformation:20003_0 || CAT-MUL-BINARY-VAR 1140865634 || Indicator name x137_0_0 || Remove indicator var NAs: 53 || Remove indicator var <0: 0 || Removed 0 examples != 1140865634 but with missing value (<0) || sample 340022/21119(361141) ||-Notes:Code for treatment Negative codes indicate free-text entry.-Variable type:binary	Medications
Neuroticism score	293006	NA	NA	0.2109	0.04057	5.198	2.018e-07	0.117	0.006367	1.014	0.01456	0.01921	0.009965	UK Biobank	20127_raw.txt	https://docs.google.com/spreadsheets/d/1kvPoupSzsSFBNSztMzl04xMoSC3Kcx3CrjVf4yBmESU/edit?ts=5b5f17db#gid=227859291	PHESANT Transformation:20127_0|| INTEGER || CONTINUOUS || ||-Notes:This is an externally derived summary score of neuroticism, based on 12 neurotic behaviour domains as reported from fields 1920, 1930, 1940, 1950, 1960, 1970, 1980, 1990, 2000, 2010, 2020 and 2030 from the touchscreen questionnaire at baseline. Participants were assessed for twelve domains of neurotic behaviours via the touchscree…	Mental Functions
Medication for pain relief, constipation, heartburn: Ibuprofen (e.g. Nurofen)	357084	53049	304035	0.2241	0.04324	5.182	2.191e-07	0.02049	0.001558	1.003	0.006962	0.002293	0.006145	UK Biobank	binary.6154_2.txt	https://docs.google.com/spreadsheets/d/1kvPoupSzsSFBNSztMzl04xMoSC3Kcx3CrjVf4yBmESU/edit?ts=5b5f17db#gid=227859291	PHESANT Transformation:6154_0 || CAT-MUL-BINARY-VAR 2 || NO_NAN Remove NA participants 514 || Removed 3596 examples != 2 but with missing value (<0) || sample 304035/53049(357084) ||-Notes:ACE touchscreen question Do you regularly take any of the following? (You can select more than one answer) The following checks were performed: If code -7 was selected, then no additional choices were allowed. …	Medications
Other gastritis (incl. Duodenitis)	361194	10518	350676	0.2992	0.05825	5.136	2.806e-07	0.008598	0.001395	1.002	0.006521	-0.001912	0.005163	UK Biobank	categorical.K11_OTHGASTR.txt	https://docs.google.com/spreadsheets/d/1kvPoupSzsSFBNSztMzl04xMoSC3Kcx3CrjVf4yBmESU/edit?ts=5b5f17db#gid=227859291	PHESANT Transformation:NA-Notes:NA-Variable type:categorical-Phenotype ID:K11_OTHGASTR	Mortality & Comorbidities
Wheeze or whistling in the chest in last year	354523	73828	280695	0.1945	0.0391	4.974	6.568e-07	0.06024	0.003127	1.026	0.01108	0.01836	0.007772	UK Biobank	binary.2316.txt	https://docs.google.com/spreadsheets/d/1kvPoupSzsSFBNSztMzl04xMoSC3Kcx3CrjVf4yBmESU/edit?ts=5b5f17db#gid=227859291	PHESANT Transformation:2316_0|| CAT-SINGLE || Inc(>=10): 0(280695) || Inc(>=10): 1(73828) || CAT-SINGLE-BINARY || sample 280695/73828(354523) ||-Notes:ACE touchscreen question In the last year have you ever had wheeze or whistling in the chest?-Variable type:binary	Cardiovascular & Respiratory
Types of physical activity in last 4 weeks: Heavy DIY (eg: weeding, lawn mowing, carpentry, digging)	359263	156597	202666	0.1625	0.03291	4.937	7.932e-07	0.03334	0.001951	1.005	0.007866	-0.01296	0.00584	UK Biobank	binary.6164_5.txt	https://docs.google.com/spreadsheets/d/1kvPoupSzsSFBNSztMzl04xMoSC3Kcx3CrjVf4yBmESU/edit?ts=5b5f17db#gid=227859291	PHESANT Transformation:6164_0 || CAT-MUL-BINARY-VAR 5 || NO_NAN Remove NA participants 1592 || Removed 339 examples != 5 but with missing value (<0) || sample 202666/156597(359263) ||-Notes:ACE touchscreen question In the last 4 weeks did you spend any time doing the following? (You can select more than one answer) The following checks were performed: If code -7 was selected, then no additional c…	Exercise, Nutrition, & Metabolism
Breathing problems during period of job: Yes	91149	6697	84452	0.327	0.06654	4.914	8.904e-07	0.0305	0.005179	1.008	0.006569	0.002119	0.005517	UK Biobank	binary.22616_1.txt	https://docs.google.com/spreadsheets/d/1kvPoupSzsSFBNSztMzl04xMoSC3Kcx3CrjVf4yBmESU/edit?ts=5b5f17db#gid=227859291	PHESANT Transformation:22616_0 || CAT-MUL-BINARY-VAR 1 || NO_NAN Remove NA participants 270045 || Removed 0 examples != 1 but with missing value (<0) || sample 84452/6697(91149) ||-Notes:Particpant asked: When you had this job, did you have problems with your breathing?-Variable type:binary	Work & Education
Usual side of head for mobile phone use: Right	303009	175355	127654	-0.3099	0.06308	-4.913	8.951e-07	0.02565	0.003248	1.011	0.01043	-0.002515	0.009172	UK Biobank	binary.1150_2.txt	https://docs.google.com/spreadsheets/d/1kvPoupSzsSFBNSztMzl04xMoSC3Kcx3CrjVf4yBmESU/edit?ts=5b5f17db#gid=227859291	PHESANT Transformation:1150_0 || CAT-SINGLE || CAT-SINGLE-BINARY-VAR: 2 || Inc(>=10): 2(175355) ||-Notes:ACE touchscreen question On what side of the head do you usually use a mobile phone? If the participant activated the Help button they were shown the message: If you are unsure, please provide an estimate or select Do not know. ~F1150~ was collected from participants who indicated they have us…	Activities & Social Interactions
Major dietary changes in the last 5 years: No	360294	221368	138926	-0.1676	0.03418	-4.905	9.365e-07	0.03823	0.002396	1.023	0.009241	-0.01196	0.006265	UK Biobank	binary.1538_0.txt	https://docs.google.com/spreadsheets/d/1kvPoupSzsSFBNSztMzl04xMoSC3Kcx3CrjVf4yBmESU/edit?ts=5b5f17db#gid=227859291	PHESANT Transformation:1538_0 || CAT-SINGLE || CAT-SINGLE-BINARY-VAR: 0 || Inc(>=10): 0(221368) ||-Notes:ACE touchscreen question Have you made any major changes to your diet in the last 5 years?-Variable type:binary	Exercise, Nutrition, & Metabolism
Ever highly irritable/argumentative for 2 days	117359	20930	96429	0.2555	0.05231	4.884	1.039e-06	0.05007	0.005339	0.9945	0.007712	0.02102	0.006254	UK Biobank	binary.4653.txt	https://docs.google.com/spreadsheets/d/1kvPoupSzsSFBNSztMzl04xMoSC3Kcx3CrjVf4yBmESU/edit?ts=5b5f17db#gid=227859291	PHESANT Transformation:4653_0|| CAT-SINGLE || Inc(>=10): 0(96429) || Inc(>=10): 1(20930) || CAT-SINGLE-BINARY || sample 96429/20930(117359) ||-Notes:ACE touchscreen question Have you ever had a period of time lasting at least two days when you were so irritable that you found yourself shouting at people or starting fights or arguments?-Variable type:binary	Mental Functions
Activities undertaken to treat depression: Talking therapies, such as psychotherapy, counselling, group therapy or CBT	117763	25960	91803	0.233	0.04779	4.876	1.081e-06	0.04799	0.004996	1.006	0.007478	0.004032	0.005902	UK Biobank	binary.20547_1.txt	https://docs.google.com/spreadsheets/d/1kvPoupSzsSFBNSztMzl04xMoSC3Kcx3CrjVf4yBmESU/edit?ts=5b5f17db#gid=227859291	PHESANT Transformation:20547_0 || CAT-MUL-BINARY-VAR 1 || Indicator name x20446_0_0 || Remove indicator var NAs: 243128 || Remove indicator var <0: 303 || Removed 0 examples != 1 but with missing value (<0) || sample 91803/25960(117763) ||-Notes:Question asked: Did you ever try talking therapies for these problems, or other structured activities you regard as therapeutic? Include only those you a…	Psychiatric & Behavioral Disorders
Treatment/medication code: ibuprofen	361141	45005	316136	0.2436	0.05065	4.81	1.509e-06	0.0157	0.001441	1.003	0.006701	0.004484	0.006018	UK Biobank	binary.20003_1140871310.txt	https://docs.google.com/spreadsheets/d/1kvPoupSzsSFBNSztMzl04xMoSC3Kcx3CrjVf4yBmESU/edit?ts=5b5f17db#gid=227859291	PHESANT Transformation:20003_0 || CAT-MUL-BINARY-VAR 1140871310 || Indicator name x137_0_0 || Remove indicator var NAs: 53 || Remove indicator var <0: 0 || Removed 0 examples != 1140871310 but with missing value (<0) || sample 316136/45005(361141) ||-Notes:Code for treatment Negative codes indicate free-text entry.-Variable type:binary	Medications
Why stopped smoking: Health precaution	88516	55663	32853	-0.227	0.04753	-4.775	1.793e-06	0.05487	0.006311	0.9973	0.007647	-0.005829	0.005485	UK Biobank	binary.6157_3.txt	https://docs.google.com/spreadsheets/d/1kvPoupSzsSFBNSztMzl04xMoSC3Kcx3CrjVf4yBmESU/edit?ts=5b5f17db#gid=227859291	PHESANT Transformation:6157_0 || CAT-MUL-BINARY-VAR 3 || NO_NAN Remove NA participants 271928 || Removed 750 examples != 3 but with missing value (<0) || sample 32853/55663(88516) ||-Notes:ACE touchscreen question Why did you stop smoking? (You can select more than one answer) The following checks were performed: If code -7 was selected, then no additional choices were allowed. If code -1 was sel…	Psychiatric & Behavioral Disorders
Manifestations of mania or irritability: I was more restless than usual	114422	12876	101546	0.2538	0.05322	4.768	1.861e-06	0.03404	0.005117	0.9966	0.006861	-0.0008951	0.005842	UK Biobank	binary.20548_2.txt	https://docs.google.com/spreadsheets/d/1kvPoupSzsSFBNSztMzl04xMoSC3Kcx3CrjVf4yBmESU/edit?ts=5b5f17db#gid=227859291	PHESANT Transformation:20548_0 || CAT-MUL-BINARY-VAR 2 || Indicator name x20502_0_0 || Remove indicator var NAs: 243128 || Remove indicator var <0: 3644 || Removed 0 examples != 2 but with missing value (<0) || sample 101546/12876(114422) ||-Notes:Question asked: Please try to remember a period when you were in a high or irritable state and select all of the following that apply: Participant was …	Mental Functions
Ever felt worried, tense, or anxious for most of a month or longer	110315	29351	80964	0.2229	0.04677	4.765	1.886e-06	0.05637	0.005161	0.9922	0.006979	0.007007	0.005827	UK Biobank	binary.20421.txt	https://docs.google.com/spreadsheets/d/1kvPoupSzsSFBNSztMzl04xMoSC3Kcx3CrjVf4yBmESU/edit?ts=5b5f17db#gid=227859291	PHESANT Transformation:20421_0|| CAT-SINGLE || Inc(>=10): 1(29351) || Inc(>=10): 0(80964) || CAT-SINGLE-BINARY || sample 80964/29351(110315) ||-Notes:Question asked: Have you ever had a period lasting one month or longer when most of the time you felt worried, tense, or anxious?-Variable type:binary	Mental Functions
Wears glasses or contact lenses	360677	321768	38909	0.2195	0.04626	4.745	2.082e-06	0.01803	0.001546	0.991	0.007533	-0.007716	0.00638	UK Biobank	binary.2207.txt	https://docs.google.com/spreadsheets/d/1kvPoupSzsSFBNSztMzl04xMoSC3Kcx3CrjVf4yBmESU/edit?ts=5b5f17db#gid=227859291	PHESANT Transformation:2207_0|| CAT-SINGLE || Inc(>=10): 1(321768) || Inc(>=10): 0(38909) || CAT-SINGLE-BINARY || sample 38909/321768(360677) ||-Notes:ACE touchscreen question Do you wear glasses or contact lenses to correct your vision?-Variable type:binary	Hearing
Professional informed about depression	66302	42728	23574	0.2808	0.05953	4.717	2.392e-06	0.04014	0.00869	1.006	0.007761	0.006782	0.005251	UK Biobank	binary.20448.txt	https://docs.google.com/spreadsheets/d/1kvPoupSzsSFBNSztMzl04xMoSC3Kcx3CrjVf4yBmESU/edit?ts=5b5f17db#gid=227859291	PHESANT Transformation:20448_0|| CAT-SINGLE || Inc(>=10): 1(42728) || Inc(>=10): 0(23574) || CAT-SINGLE-BINARY || sample 23574/42728(66302) ||-Notes:Question asked: Did you ever tell a professional about these problems (medical doctor, psychologist, social worker, counsellor, nurse, clergy, or other helping professional)? Question was asked when ~F20446~ was Yes or ~F20441~ was Yes.-Variable type…	Psychiatric & Behavioral Disorders
Workplace very cold: Often	90188	7881	82307	0.3027	0.06435	4.704	2.55e-06	0.02873	0.005329	1.009	0.006669	0.01671	0.005395	UK Biobank	binary.22607_2.txt	https://docs.google.com/spreadsheets/d/1kvPoupSzsSFBNSztMzl04xMoSC3Kcx3CrjVf4yBmESU/edit?ts=5b5f17db#gid=227859291	PHESANT Transformation:22607_0 || CAT-MUL-BINARY-VAR 2 || NO_NAN Remove NA participants 270311 || Removed 696 examples != 2 but with missing value (<0) || sample 82307/7881(90188) || SKIP_val:-121 < 0 ||-Notes:Participant asked Thinking about the place where you worked: Was it very cold? Participants were allowed to skip answering this question.-Variable type:binary	Work & Education
Toothache	461031	18959	442072	0.3032	0.06464	4.691	2.715e-06	0.04215	0.007263	1.034	0.007483	0.004849	0.005983	UK Biobank	EUR_toothache.txt.pre_ctgvl.freqs.ctgvl	https://data.bris.ac.uk/data/dataset/2j2rqgzedxlq02oqbb4vmycnc2	UK Biobank GWAS on toothache	Skeletal, Muscular, & Neurological
Neuroticism	160671	NA	NA	0.3467	0.0744	4.6572	3.2049e-06	0.0135	0.0033	1.0133	0.0067	-0.0166	0.0064	Genetics of Personality Consortium	GPC-2.NEUROTICISM.full.txt	https://www.dropbox.com/s/ql1en6s0kramxne/GPC-2.NEUROTICISM.zip?dl=0	Harmonization of Neuroticism and Extraversion phenotypes across inventories and cohorts in the Genetics of Personality Consortium: an application of Item Response Theory	Mental Functions
Workplace full of chemical or other fumes: Sometimes	89060	21709	67351	0.3284	0.07076	4.641	3.474e-06	0.02315	0.005153	1.019	0.006482	0.01693	0.005826	UK Biobank	binary.22610_1.txt	https://docs.google.com/spreadsheets/d/1kvPoupSzsSFBNSztMzl04xMoSC3Kcx3CrjVf4yBmESU/edit?ts=5b5f17db#gid=227859291	PHESANT Transformation:22610_0 || CAT-MUL-BINARY-VAR 1 || NO_NAN Remove NA participants 270338 || Removed 1797 examples != 1 but with missing value (<0) || sample 67351/21709(89060) ||-Notes:Participant asked Thinking about the place where you worked: Was it full of chemical or other fumes? Participants were allowed to skip answering this question.-Variable type:binary	Work & Education
Peak expiratory flow (PEF)	329404	NA	NA	0.16	0.03459	4.626	3.732e-06	0.1047	0.00516	1.055	0.0143	0.0002318	0.008459	UK Biobank	3064_raw.txt	https://docs.google.com/spreadsheets/d/1kvPoupSzsSFBNSztMzl04xMoSC3Kcx3CrjVf4yBmESU/edit?ts=5b5f17db#gid=227859291	PHESANT Transformation:3064_0|| INTEGER || CONTINUOUS || ||-Notes:Peak expiratory flow during blow-Variable type:continuous_raw	Cardiovascular & Respiratory
Worked with materials containing asbestos: Sometimes	77361	8397	68964	0.3529	0.07662	4.606	4.107e-06	0.02704	0.006086	1.002	0.006048	0.008288	0.005568	UK Biobank	binary.22612_1.txt	https://docs.google.com/spreadsheets/d/1kvPoupSzsSFBNSztMzl04xMoSC3Kcx3CrjVf4yBmESU/edit?ts=5b5f17db#gid=227859291	PHESANT Transformation:22612_0 || CAT-MUL-BINARY-VAR 1 || NO_NAN Remove NA participants 270383 || Removed 13450 examples != 1 but with missing value (<0) || sample 68964/8397(77361) ||-Notes:Participant asked Thinking about the place where you worked: Did you work with materials containing asbestos? Participants were allowed to skip answering this question.-Variable type:binary	Work & Education
Alcohol drinker status: Previous	360726	12564	348162	0.2097	0.04562	4.596	4.317e-06	0.01324	0.001538	1.006	0.006614	0.001815	0.00486	UK Biobank	binary.20117_1.txt	https://docs.google.com/spreadsheets/d/1kvPoupSzsSFBNSztMzl04xMoSC3Kcx3CrjVf4yBmESU/edit?ts=5b5f17db#gid=227859291	PHESANT Transformation:20117_0 || CAT-SINGLE || CAT-SINGLE-BINARY-VAR: 1 || Inc(>=10): 1(12564) ||-Notes:-Variable type:binary	Psychiatric & Behavioral Disorders
Treatment/medication code: co-codamol	361141	8384	352757	0.2422	0.05306	4.564	5.022e-06	0.01084	0.001378	1.012	0.006973	0.00574	0.005342	UK Biobank	binary.20003_1140923346.txt	https://docs.google.com/spreadsheets/d/1kvPoupSzsSFBNSztMzl04xMoSC3Kcx3CrjVf4yBmESU/edit?ts=5b5f17db#gid=227859291	PHESANT Transformation:20003_0 || CAT-MUL-BINARY-VAR 1140923346 || Indicator name x137_0_0 || Remove indicator var NAs: 53 || Remove indicator var <0: 0 || Removed 0 examples != 1140923346 but with missing value (<0) || sample 352757/8384(361141) ||-Notes:Code for treatment Negative codes indicate free-text entry.-Variable type:binary	Medications
Qualifications: CSEs or equivalent	357549	46672	310877	0.1767	0.03879	4.556	5.223e-06	0.01983	0.001753	1.02	0.00681	0.009658	0.005837	UK Biobank	binary.6138_4.txt	https://docs.google.com/spreadsheets/d/1kvPoupSzsSFBNSztMzl04xMoSC3Kcx3CrjVf4yBmESU/edit?ts=5b5f17db#gid=227859291	PHESANT Transformation:6138_0 || CAT-MUL-BINARY-VAR 4 || NO_NAN Remove NA participants 510 || Removed 3135 examples != 4 but with missing value (<0) || sample 310877/46672(357549) || SKIP_val:-3 < 0 ||-Notes:ACE touchscreen question Which of the following qualifications do you have? (You can select more than one) The following checks were performed: If code -7 was selected, then no additional cho…	Work & Education
Guilty feelings	351907	100128	251779	0.1828	0.04038	4.527	5.973e-06	0.05156	0.002683	1.001	0.009107	0.01475	0.008002	UK Biobank	binary.2030.txt	https://docs.google.com/spreadsheets/d/1kvPoupSzsSFBNSztMzl04xMoSC3Kcx3CrjVf4yBmESU/edit?ts=5b5f17db#gid=227859291	PHESANT Transformation:2030_0|| CAT-SINGLE || Inc(>=10): 0(251779) || Inc(>=10): 1(100128) || CAT-SINGLE-BINARY || sample 251779/100128(351907) ||-Notes:ACE touchscreen question Are you often troubled by feelings of guilt? If the participant activated the Help button they were shown the message: Work through these questions quickly and do not think about the exact meaning of the question-Variable…	Mental Functions
Reproduciblity of spirometry measurement using ERS/ATS criteria	272338	212530	59808	0.2953	0.06547	4.51	6.474e-06	0.01414	0.002028	1.003	0.006749	0.001021	0.006496	UK Biobank	binary.20152.txt	https://docs.google.com/spreadsheets/d/1kvPoupSzsSFBNSztMzl04xMoSC3Kcx3CrjVf4yBmESU/edit?ts=5b5f17db#gid=227859291	PHESANT Transformation:20152_0|| CAT-SINGLE || reassignments: 9=NA || Inc(>=10): 1(212530) || Inc(>=10): 0(59808) || CAT-SINGLE-BINARY || sample 59808/212530(272338) ||-Notes:Indicates whether an individual's spirometry meets European Respiratory Society/American Thoracic Society (ERS/ATS) Criteria, that is their highest acceptable measure was reproducible (the highest acceptable measure and any …	Cardiovascular & Respiratory
Blood clot, DVT, bronchitis, emphysema, asthma, rhinitis, eczema, allergy diagnosed by doctor: None of the above	360527	244522	116005	-0.126	0.02801	-4.498	6.857e-06	0.0755	0.006638	1.041	0.01914	-0.0149	0.006409	UK Biobank	binary.6152_100.txt	https://docs.google.com/spreadsheets/d/1kvPoupSzsSFBNSztMzl04xMoSC3Kcx3CrjVf4yBmESU/edit?ts=5b5f17db#gid=227859291	PHESANT Transformation:6152_0 || CAT-MUL-BINARY-VAR 100 || NO_NAN Remove NA participants 181 || Removed 486 examples != 100 but with missing value (<0) || sample 116005/244522(360527) ||-Notes:ACE touchscreen question Has a doctor ever told you that you have had any of the following conditions? (You can select more than one answer) The following checks were performed: If code -7 was selected, the…	Mortality & Comorbidities
Mouth ulcers	461031	47091	413940	0.159	0.0355	4.479	7.503e-06	0.08106	0.009578	1.037	0.01397	0.008659	0.006448	UK Biobank	EUR_ulcers.txt.pre_ctgvl.freqs.ctgvl	https://data.bris.ac.uk/data/dataset/2j2rqgzedxlq02oqbb4vmycnc2	UK Biobank GWAS on mouth ulcerls	Skeletal, Muscular, & Neurological
Ever had prolonged loss of interest in normal activities	117727	46330	71397	0.161	0.03598	4.473	7.696e-06	0.06663	0.004683	0.989	0.007311	0.01402	0.005591	UK Biobank	binary.20441.txt	https://docs.google.com/spreadsheets/d/1kvPoupSzsSFBNSztMzl04xMoSC3Kcx3CrjVf4yBmESU/edit?ts=5b5f17db#gid=227859291	PHESANT Transformation:20441_0|| CAT-SINGLE || Inc(>=10): 1(46330) || Inc(>=10): 0(71397) || CAT-SINGLE-BINARY || sample 71397/46330(117727) ||-Notes:Question asked: Have you ever had a time in your life lasting two weeks or more when you lost interest in most things like hobbies, work, or activities that usually give you pleasure?-Variable type:binary	Psychiatric & Behavioral Disorders
Pain type(s) experienced in last month: Facial pain	360391	6599	353792	0.3392	0.07613	4.455	8.371e-06	0.007125	0.001417	0.9968	0.006517	0.01263	0.006284	UK Biobank	binary.6159_2.txt	https://docs.google.com/spreadsheets/d/1kvPoupSzsSFBNSztMzl04xMoSC3Kcx3CrjVf4yBmESU/edit?ts=5b5f17db#gid=227859291	PHESANT Transformation:6159_0 || CAT-MUL-BINARY-VAR 2 || NO_NAN Remove NA participants 180 || Removed 623 examples != 2 but with missing value (<0) || sample 353792/6599(360391) ||-Notes:ACE touchscreen question In the last month have you experienced any of the following that interfered with your usual activites? (You can select more than one answer) The following checks were performed: If code 8…	Pain
Ever had prolonged feelings of sadness or depression	117763	64374	53389	0.2211	0.04987	4.434	9.258e-06	0.05624	0.004835	1.002	0.006623	0.00811	0.006588	UK Biobank	binary.20446.txt	https://docs.google.com/spreadsheets/d/1kvPoupSzsSFBNSztMzl04xMoSC3Kcx3CrjVf4yBmESU/edit?ts=5b5f17db#gid=227859291	PHESANT Transformation:20446_0|| CAT-SINGLE || Inc(>=10): 1(64374) || Inc(>=10): 0(53389) || CAT-SINGLE-BINARY || sample 53389/64374(117763) ||-Notes:Question asked: Have you ever had a time in your life when you felt sad, blue, or depressed for two weeks or more in a row?-Variable type:binary	Psychiatric & Behavioral Disorders
Other eye problems	360134	51720	308414	0.293	0.06681	4.386	1.152e-05	0.008537	0.001527	1.029	0.007769	0.01159	0.005723	UK Biobank	binary.2227.txt	https://docs.google.com/spreadsheets/d/1kvPoupSzsSFBNSztMzl04xMoSC3Kcx3CrjVf4yBmESU/edit?ts=5b5f17db#gid=227859291	PHESANT Transformation:2227_0|| CAT-SINGLE || Inc(>=10): 1(51720) || Inc(>=10): 0(308414) || CAT-SINGLE-BINARY || sample 308414/51720(360134) ||-Notes:ACE touchscreen question Do you have any other problems with your eyes or eyesight?-Variable type:binary	Hearing
Manifestations of mania or irritability: I was easily distracted	114422	9162	105260	0.3001	0.06847	4.383	1.168e-05	0.02178	0.004559	0.9964	0.006467	0.005749	0.00576	UK Biobank	binary.20548_7.txt	https://docs.google.com/spreadsheets/d/1kvPoupSzsSFBNSztMzl04xMoSC3Kcx3CrjVf4yBmESU/edit?ts=5b5f17db#gid=227859291	PHESANT Transformation:20548_0 || CAT-MUL-BINARY-VAR 7 || Indicator name x20502_0_0 || Remove indicator var NAs: 243128 || Remove indicator var <0: 3644 || Removed 0 examples != 7 but with missing value (<0) || sample 105260/9162(114422) ||-Notes:Question asked: Please try to remember a period when you were in a high or irritable state and select all of the following that apply: Participant was o…	Mental Functions
Non-cancer illness code, self-reported: depression	361141	20648	340493	0.2085	0.04773	4.369	1.248e-05	0.01751	0.001648	1.004	0.007229	0.001975	0.006179	UK Biobank	binary.20002_1286.txt	https://docs.google.com/spreadsheets/d/1kvPoupSzsSFBNSztMzl04xMoSC3Kcx3CrjVf4yBmESU/edit?ts=5b5f17db#gid=227859291	PHESANT Transformation:20002_0 || CAT-MUL-BINARY-VAR 1286 || Indicator name x135_0_0 || Remove indicator var NAs: 53 || Remove indicator var <0: 0 || Removed 0 examples != 1286 but with missing value (<0) || sample 340493/20648(361141) ||-Notes:Code for non-cancer illness. If the participant was uncertain of the type of illness they had had, then they described it to the interviewer (a trained nu…	Psychiatric & Behavioral Disorders
Breathing problems responsible for leaving job: No	91149	5412	85737	0.3064	0.07097	4.317	1.58e-05	0.03193	0.005366	1.004	0.006535	0.001552	0.005834	UK Biobank	binary.22619_0.txt	https://docs.google.com/spreadsheets/d/1kvPoupSzsSFBNSztMzl04xMoSC3Kcx3CrjVf4yBmESU/edit?ts=5b5f17db#gid=227859291	PHESANT Transformation:22619_0 || CAT-MUL-BINARY-VAR 0 || Indicator name x22616_0_0 || Remove indicator var NAs: 270045 || Remove indicator var <0: 0 || Removed 0 examples != 0 but with missing value (<0) || sample 85737/5412(91149) ||-Notes:Participants who indicated they had breathing problems during a job were asked: Did you leave this job because of breathing problems? Question only asked if …	Work & Education
Mouth/teeth dental problems: Mouth ulcers	359841	36831	323010	0.1569	0.03645	4.305	1.667e-05	0.02869	0.003569	1.024	0.01163	0.009962	0.005777	UK Biobank	binary.6149_1.txt	https://docs.google.com/spreadsheets/d/1kvPoupSzsSFBNSztMzl04xMoSC3Kcx3CrjVf4yBmESU/edit?ts=5b5f17db#gid=227859291	PHESANT Transformation:6149_0 || CAT-MUL-BINARY-VAR 1 || NO_NAN Remove NA participants 512 || Removed 841 examples != 1 but with missing value (<0) || sample 323010/36831(359841) ||-Notes:ACE touchscreen question Do you have any of the following? (You can select more than one answer) The following checks were performed: If code -7 was selected, then no additional choices were allowed. If code -3 …	Skeletal, Muscular, & Neurological
Non-cancer illness code, self-reported: gastro-oesophageal reflux (gord) / gastric reflux	361141	15210	345931	0.2019	0.04699	4.297	1.733e-05	0.01071	0.001574	1.016	0.007326	0.01567	0.005034	UK Biobank	binary.20002_1138.txt	https://docs.google.com/spreadsheets/d/1kvPoupSzsSFBNSztMzl04xMoSC3Kcx3CrjVf4yBmESU/edit?ts=5b5f17db#gid=227859291	PHESANT Transformation:20002_0 || CAT-MUL-BINARY-VAR 1138 || Indicator name x135_0_0 || Remove indicator var NAs: 53 || Remove indicator var <0: 0 || Removed 0 examples != 1138 but with missing value (<0) || sample 345931/15210(361141) ||-Notes:Code for non-cancer illness. If the participant was uncertain of the type of illness they had had, then they described it to the interviewer (a trained nu…	Gastrointestinal, Genitourinary, & Endocrine
Substances taken for anxiety: Medication prescribed to you (for at least two weeks)	98990	12942	86048	0.2236	0.05205	4.296	1.74e-05	0.03994	0.005357	1.006	0.007208	0.007042	0.005483	UK Biobank	binary.20549_3.txt	https://docs.google.com/spreadsheets/d/1kvPoupSzsSFBNSztMzl04xMoSC3Kcx3CrjVf4yBmESU/edit?ts=5b5f17db#gid=227859291	PHESANT Transformation:20549_0 || CAT-MUL-BINARY-VAR 3 || Indicator name x20425_0_0 || Remove indicator var NAs: 243128 || Remove indicator var <0: 19076 || Removed 0 examples != 3 but with missing value (<0) || sample 86048/12942(98990) ||-Notes:Question asked: Did you ever use the following for the worry or the problems it caused? (tick all that apply): Participant was offered a set of options …	Psychiatric & Behavioral Disorders
Bipolar and major depression status: No Bipolar or Depression	86895	62825	24070	-0.1958	0.0456	-4.293	1.764e-05	0.06407	0.005838	1.001	0.006163	-0.01675	0.005418	UK Biobank	binary.20126_0.txt	https://docs.google.com/spreadsheets/d/1kvPoupSzsSFBNSztMzl04xMoSC3Kcx3CrjVf4yBmESU/edit?ts=5b5f17db#gid=227859291	PHESANT Transformation:20126_0 || CAT-SINGLE || CAT-SINGLE-BINARY-VAR: 0 || Inc(>=10): 0(62825) ||-Notes:Bipolar and major depression status. This derived data field has come from Professor Jill Pell from the Institute of Health &amp; Wellbeing, University of Glasgow. Methods on how these fields were derived can be found in the Additional Resources tab.-Variable type:binary	Psychiatric & Behavioral Disorders
Schizophrenia	161405	67390	94015	-0.0974	0.0229	-4.257	2.0715e-05	0.3273	0.0125	1.08	0.0175	0.0023	0.008	PGC	PGC3_SCZ_wave3_public.v2.tsv.gz	PMID: 35396580		Psychiatric & Behavioral Disorders
Self-reported migraine	361141	10647	350494	0.1765	0.0415	4.247	2.1664e-05	0.0172	0.0018	1.0115	0.008	0.0087	0.0054	UK Biobank	20002_1265.ldsc.imputed_v3.both_sexes.tsv.bgz	https://broad-ukb-sumstats-us-east-1.s3.amazonaws.com/round2/additive-tsvs/20002_1265.gwas.imputed_v3.both_sexes.tsv.bgz		Pain
Activities undertaken to treat depression: Other therapeutic activities such as mindfulness, yoga or art classes	117763	9199	108564	0.2073	0.04903	4.228	2.356e-05	0.02884	0.00456	0.9966	0.007101	0.004225	0.005129	UK Biobank	binary.20547_3.txt	https://docs.google.com/spreadsheets/d/1kvPoupSzsSFBNSztMzl04xMoSC3Kcx3CrjVf4yBmESU/edit?ts=5b5f17db#gid=227859291	PHESANT Transformation:20547_0 || CAT-MUL-BINARY-VAR 3 || Indicator name x20446_0_0 || Remove indicator var NAs: 243128 || Remove indicator var <0: 303 || Removed 0 examples != 3 but with missing value (<0) || sample 108564/9199(117763) ||-Notes:Question asked: Did you ever try talking therapies for these problems, or other structured activities you regard as therapeutic? Include only those you a…	Psychiatric & Behavioral Disorders
Subjective Well Being	298420	NA	NA	-0.1747	0.0414	-4.2161	2.4854e-05	0.0247	0.0022	1.0025	0.0078	0.0057	0.0065	UK Biobank	SWB_Full.txt.gz	https://grasp.nhlbi.nih.gov/downloads/ResultsFebruary2017/2016/2016_Okbay_b/SWB_Full.txt.gz	Genetic variants associated with subjective well-being, depressive symptoms, and neuroticism identified through genome-wide analyses	Mental Functions
Blood clot, DVT, bronchitis, emphysema, asthma, rhinitis, eczema, allergy diagnosed by doctor: Hayfever, allergic rhinitis or eczema	360527	83407	277120	0.1102	0.0263	4.192	2.764e-05	0.07189	0.005587	1.043	0.01723	0.01268	0.005611	UK Biobank	binary.6152_9.txt	https://docs.google.com/spreadsheets/d/1kvPoupSzsSFBNSztMzl04xMoSC3Kcx3CrjVf4yBmESU/edit?ts=5b5f17db#gid=227859291	PHESANT Transformation:6152_0 || CAT-MUL-BINARY-VAR 9 || NO_NAN Remove NA participants 181 || Removed 486 examples != 9 but with missing value (<0) || sample 277120/83407(360527) ||-Notes:ACE touchscreen question Has a doctor ever told you that you have had any of the following conditions? (You can select more than one answer) The following checks were performed: If code -7 was selected, then no …	Cardiovascular & Respiratory
Treatment/medication code: amitriptyline	361141	6824	354317	0.2453	0.05864	4.183	2.872e-05	0.007412	0.001515	1.01	0.007047	0.00567	0.004909	UK Biobank	binary.20003_1140879616.txt	https://docs.google.com/spreadsheets/d/1kvPoupSzsSFBNSztMzl04xMoSC3Kcx3CrjVf4yBmESU/edit?ts=5b5f17db#gid=227859291	PHESANT Transformation:20003_0 || CAT-MUL-BINARY-VAR 1140879616 || Indicator name x137_0_0 || Remove indicator var NAs: 53 || Remove indicator var <0: 0 || Removed 0 examples != 1140879616 but with missing value (<0) || sample 354317/6824(361141) ||-Notes:Code for treatment Negative codes indicate free-text entry.-Variable type:binary	Medications
Painful gums	461031	13311	447720	0.2843	0.06834	4.16	3.182e-05	0.05764	0.009627	1.025	0.006329	0.01025	0.006106	UK Biobank	EUR_painfulgums.txt.pre_ctgvl.freqs.ctgvl	https://data.bris.ac.uk/data/dataset/2j2rqgzedxlq02oqbb4vmycnc2	UK Biobank GWAS on painful gums	Skeletal, Muscular, & Neurological
Hospital episode type: General episode	361194	246807	114387	0.2067	0.0505	4.093	4.266e-05	0.01919	0.001884	1.104	0.00786	0.01192	0.005913	UK Biobank	binary.41231_1.txt	https://docs.google.com/spreadsheets/d/1kvPoupSzsSFBNSztMzl04xMoSC3Kcx3CrjVf4yBmESU/edit?ts=5b5f17db#gid=227859291	PHESANT Transformation:41231_0 || CAT-MUL-BINARY-VAR 1 || ALL || Removed 0 examples != 1 but with missing value (<0) || sample 114387/246807(361194) ||-Notes:This field is a summary of the distinct episode type codes a participant has had recorded across all their episodes in hospital. Hospital episode type identifies whether the period of care in hospital was a general episode or a psychiatric e…	Mortality & Comorbidities
Workplace very dusty: Often	89631	9561	80070	0.2945	0.07221	4.078	4.549e-05	0.03562	0.005365	1.01	0.007038	0.01012	0.005681	UK Biobank	binary.22609_2.txt	https://docs.google.com/spreadsheets/d/1kvPoupSzsSFBNSztMzl04xMoSC3Kcx3CrjVf4yBmESU/edit?ts=5b5f17db#gid=227859291	PHESANT Transformation:22609_0 || CAT-MUL-BINARY-VAR 2 || NO_NAN Remove NA participants 270347 || Removed 1217 examples != 2 but with missing value (<0) || sample 80070/9561(89631) ||-Notes:Participant asked Thinking about the place where you worked: Was it very dusty? Participants were allowed to skip answering this question.-Variable type:binary	Work & Education
Qualifications: College or University degree	357549	115981	241568	-0.0878	0.02196	-3.998	6.38e-05	0.1678	0.005348	1.081	0.01471	-0.02478	0.007179	UK Biobank	binary.6138_1.txt	https://docs.google.com/spreadsheets/d/1kvPoupSzsSFBNSztMzl04xMoSC3Kcx3CrjVf4yBmESU/edit?ts=5b5f17db#gid=227859291	PHESANT Transformation:6138_0 || CAT-MUL-BINARY-VAR 1 || NO_NAN Remove NA participants 510 || Removed 3135 examples != 1 but with missing value (<0) || sample 241568/115981(357549) ||-Notes:ACE touchscreen question Which of the following qualifications do you have? (You can select more than one) The following checks were performed: If code -7 was selected, then no additional choices were allowed.…	Work & Education
Shoulder lesions	361194	7243	353951	0.2513	0.06285	3.998	6.39e-05	0.01032	0.001461	0.9962	0.007137	-0.0003001	0.005814	UK Biobank	categorical.M13_SHOULDER.txt	https://docs.google.com/spreadsheets/d/1kvPoupSzsSFBNSztMzl04xMoSC3Kcx3CrjVf4yBmESU/edit?ts=5b5f17db#gid=227859291	PHESANT Transformation:NA-Notes:NA-Variable type:categorical-Phenotype ID:M13_SHOULDER	Skeletal, Muscular, & Neurological
Diagnoses - main ICD10: M75 Shoulder lesions	361194	7040	354154	0.2507	0.06284	3.989	6.628e-05	0.01031	0.001461	0.9961	0.007133	-0.0002425	0.005815	UK Biobank	categorical.M75.txt	https://docs.google.com/spreadsheets/d/1kvPoupSzsSFBNSztMzl04xMoSC3Kcx3CrjVf4yBmESU/edit?ts=5b5f17db#gid=227859291	PHESANT Transformation:NA-Notes:NA-Variable type:categorical-Phenotype ID:M75	Skeletal, Muscular, & Neurological
Types of physical activity in last 4 weeks: Strenuous sports	359263	37297	321966	-0.1478	0.03709	-3.984	6.781e-05	0.02373	0.001689	1.016	0.007068	-0.01817	0.005764	UK Biobank	binary.6164_3.txt	https://docs.google.com/spreadsheets/d/1kvPoupSzsSFBNSztMzl04xMoSC3Kcx3CrjVf4yBmESU/edit?ts=5b5f17db#gid=227859291	PHESANT Transformation:6164_0 || CAT-MUL-BINARY-VAR 3 || NO_NAN Remove NA participants 1592 || Removed 339 examples != 3 but with missing value (<0) || sample 321966/37297(359263) || SKIP_val:-3 < 0 ||-Notes:ACE touchscreen question In the last 4 weeks did you spend any time doing the following? (You can select more than one answer) The following checks were performed: If code -7 was selected, th…	Exercise, Nutrition, & Metabolism
Pain type(s) experienced in last month: Headache	360391	71672	288719	0.1516	0.03814	3.975	7.025e-05	0.0439	0.002701	1.003	0.009138	0.03272	0.007063	UK Biobank	binary.6159_1.txt	https://docs.google.com/spreadsheets/d/1kvPoupSzsSFBNSztMzl04xMoSC3Kcx3CrjVf4yBmESU/edit?ts=5b5f17db#gid=227859291	PHESANT Transformation:6159_0 || CAT-MUL-BINARY-VAR 1 || NO_NAN Remove NA participants 180 || Removed 623 examples != 1 but with missing value (<0) || sample 288719/71672(360391) ||-Notes:ACE touchscreen question In the last month have you experienced any of the following that interfered with your usual activites? (You can select more than one answer) The following checks were performed: If code …	Pain
Duration to first press of snap-button in each round	358500	NA	NA	-0.1151	0.02904	-3.965	7.333e-05	0.05943	0.002456	1.02	0.008868	-0.01196	0.005859	UK Biobank	404_raw.txt	https://docs.google.com/spreadsheets/d/1kvPoupSzsSFBNSztMzl04xMoSC3Kcx3CrjVf4yBmESU/edit?ts=5b5f17db#gid=227859291	PHESANT Transformation:404_0|| INTEGER || CONTINUOUS || ||-Notes:This gives the interval between the cards being displayed and the participant pressing the snap-button to indicate a match. Note that the time is recorded regardless of whether the cards shown formed a matching pair. ~F401~ and ~F402~ need to be compared to determine if the cards were the same. Each pair was displayed for 2 seconds,…	Mental Functions
Bring up phlegm/sputum/mucus on most days	91787	7808	83979	0.2343	0.05922	3.957	7.597e-05	0.02504	0.005241	1.012	0.007389	-0.0006342	0.005164	UK Biobank	binary.22504.txt	https://docs.google.com/spreadsheets/d/1kvPoupSzsSFBNSztMzl04xMoSC3Kcx3CrjVf4yBmESU/edit?ts=5b5f17db#gid=227859291	PHESANT Transformation:22504_0|| CAT-SINGLE || reassignments: 9=NA || Inc(>=10): 1(7808) || Inc(>=10): 0(83979) || CAT-SINGLE-BINARY || sample 83979/7808(91787) ||-Notes:Participant asked Do you bring up phlegm/sputum/mucus on most days?-Variable type:binary	Cardiovascular & Respiratory
Milk type used: Semi-skimmed	360806	234870	125936	-0.1926	0.0489	-3.939	8.197e-05	0.01316	0.001475	1.005	0.006957	0.003413	0.005201	UK Biobank	binary.1418_2.txt	https://docs.google.com/spreadsheets/d/1kvPoupSzsSFBNSztMzl04xMoSC3Kcx3CrjVf4yBmESU/edit?ts=5b5f17db#gid=227859291	PHESANT Transformation:1418_0 || CAT-SINGLE || CAT-SINGLE-BINARY-VAR: 2 || Inc(>=10): 2(234870) ||-Notes:ACE touchscreen question What type of milk do you mainly use? If the participant activated the Help button they were shown the message: If you use more than one type of milk, please select the one that you drink the most. If you are unsure, select Do not know.-Variable type:binary	Exercise, Nutrition, & Metabolism
Leisure/social activities: None of the above	360063	108704	251359	0.1848	0.0472	3.916	9.008e-05	0.03552	0.002143	1.019	0.007594	0.02138	0.007329	UK Biobank	binary.6160_100.txt	https://docs.google.com/spreadsheets/d/1kvPoupSzsSFBNSztMzl04xMoSC3Kcx3CrjVf4yBmESU/edit?ts=5b5f17db#gid=227859291	PHESANT Transformation:6160_0 || CAT-MUL-BINARY-VAR 100 || NO_NAN Remove NA participants 177 || Removed 954 examples != 100 but with missing value (<0) || sample 251359/108704(360063) ||-Notes:ACE touchscreen question Which of the following do you attend once a week or more often? (You can select more than one) The following checks were performed: If code -7 was selected, then no additional choic…	Activities & Social Interactions
Ever unenthusiastic/disinterested for a whole week	115145	42374	72771	0.1892	0.0484	3.91	9.241e-05	0.05499	0.006256	1.003	0.008111	0.02376	0.005498	UK Biobank	binary.4631.txt	https://docs.google.com/spreadsheets/d/1kvPoupSzsSFBNSztMzl04xMoSC3Kcx3CrjVf4yBmESU/edit?ts=5b5f17db#gid=227859291	PHESANT Transformation:4631_0|| CAT-SINGLE || Inc(>=10): 0(72771) || Inc(>=10): 1(42374) || CAT-SINGLE-BINARY || sample 72771/42374(115145) ||-Notes:ACE touchscreen question Have you ever had a time when you were uninterested in things or unable to enjoy the things you used to for at least a whole week?-Variable type:binary	Mental Functions
Worked with paints, thinners or glues: Sometimes	89003	14095	74908	0.268	0.06863	3.905	9.421e-05	0.02843	0.005257	1.001	0.006154	0.01484	0.005341	UK Biobank	binary.22613_1.txt	https://docs.google.com/spreadsheets/d/1kvPoupSzsSFBNSztMzl04xMoSC3Kcx3CrjVf4yBmESU/edit?ts=5b5f17db#gid=227859291	PHESANT Transformation:22613_0 || CAT-MUL-BINARY-VAR 1 || NO_NAN Remove NA participants 270332 || Removed 1859 examples != 1 but with missing value (<0) || sample 74908/14095(89003) || SKIP_val:-121 < 0 ||-Notes:Participant asked Thinking about the place where you worked: Did you work with paints, thinners or glues? Participants were allowed to skip answering this question.-Variable type:binary	Work & Education
Workplace very hot: Often	90165	10169	79996	0.2369	0.061	3.883	0.0001031	0.02869	0.005415	0.9958	0.007085	0.009552	0.005239	UK Biobank	binary.22608_2.txt	https://docs.google.com/spreadsheets/d/1kvPoupSzsSFBNSztMzl04xMoSC3Kcx3CrjVf4yBmESU/edit?ts=5b5f17db#gid=227859291	PHESANT Transformation:22608_0 || CAT-MUL-BINARY-VAR 2 || NO_NAN Remove NA participants 270293 || Removed 737 examples != 2 but with missing value (<0) || sample 79996/10169(90165) || SKIP_val:-121 < 0 ||-Notes:Participant asked Thinking about the place where you worked: Was it very hot? Participants were allowed to skip answering this question.-Variable type:binary	Work & Education
Ever worried more than most people would in similar situation	98990	25623	73367	0.2366	0.06096	3.881	0.0001041	0.06062	0.006575	1.004	0.007874	0.009734	0.007417	UK Biobank	binary.20425.txt	https://docs.google.com/spreadsheets/d/1kvPoupSzsSFBNSztMzl04xMoSC3Kcx3CrjVf4yBmESU/edit?ts=5b5f17db#gid=227859291	PHESANT Transformation:20425_0|| CAT-SINGLE || Inc(>=10): 0(73367) || Inc(>=10): 1(25623) || CAT-SINGLE-BINARY || sample 73367/25623(98990) ||-Notes:Question asked: People differ a lot in how much they worry about things. Did you ever have a time when you worried a lot more than most people would in your situation?-Variable type:binary	Mental Functions
Non-cancer illness code, self-reported: hiatus hernia	361141	8340	352801	0.2502	0.06462	3.872	0.0001078	0.008417	0.001313	1.031	0.006835	0.006609	0.005661	UK Biobank	binary.20002_1474.txt	https://docs.google.com/spreadsheets/d/1kvPoupSzsSFBNSztMzl04xMoSC3Kcx3CrjVf4yBmESU/edit?ts=5b5f17db#gid=227859291	PHESANT Transformation:20002_0 || CAT-MUL-BINARY-VAR 1474 || Indicator name x135_0_0 || Remove indicator var NAs: 53 || Remove indicator var <0: 0 || Removed 0 examples != 1474 but with missing value (<0) || sample 352801/8340(361141) ||-Notes:Code for non-cancer illness. If the participant was uncertain of the type of illness they had had, then they described it to the interviewer (a trained nur…	Gastrointestinal, Genitourinary, & Endocrine
Mouth/teeth dental problems: Toothache	359841	14477	345364	0.2532	0.06571	3.854	0.0001163	0.007027	0.00145	1.007	0.007466	0.006323	0.005516	UK Biobank	binary.6149_5.txt	https://docs.google.com/spreadsheets/d/1kvPoupSzsSFBNSztMzl04xMoSC3Kcx3CrjVf4yBmESU/edit?ts=5b5f17db#gid=227859291	PHESANT Transformation:6149_0 || CAT-MUL-BINARY-VAR 5 || NO_NAN Remove NA participants 512 || Removed 841 examples != 5 but with missing value (<0) || sample 345364/14477(359841) || SKIP_val:-3 < 0 ||-Notes:ACE touchscreen question Do you have any of the following? (You can select more than one answer) The following checks were performed: If code -7 was selected, then no additional choices were a…	Skeletal, Muscular, & Neurological
Childhood sunburn occasions	269734	NA	NA	-0.1549	0.04019	-3.853	0.0001166	0.08251	0.01624	1.019	0.04211	-0.002077	0.009916	UK Biobank	1737.gwas.imputed_v3.both_sexes.tsv	https://docs.google.com/spreadsheets/d/1kvPoupSzsSFBNSztMzl04xMoSC3Kcx3CrjVf4yBmESU/edit?ts=5b5f17db#gid=227859291	PHESANT Transformation:1737_0|| INTEGER || reassignments: -1=NA|-3=NA || CONTINUOUS || >20% IN ONE CATEGORY || Split into three bins: 0: [0,0], 1: (0,2), 2: >=2 ||cat N: 139410, 40935, 89389 || CAT-ORD || order: 0|1|2 || num categories: 3 ||-Notes:ACE touchscreen question Before the age of 15, how many times did you suffer sunburn that was painful for at least 2 days or caused blistering? The fol…	Exercise, Nutrition, & Metabolism
Workplace very dusty: Sometimes	89965	31586	58379	0.3424	0.08968	3.818	0.0001343	0.02239	0.005022	1.012	0.006259	0.01634	0.006124	UK Biobank	binary.22609_1.txt	https://docs.google.com/spreadsheets/d/1kvPoupSzsSFBNSztMzl04xMoSC3Kcx3CrjVf4yBmESU/edit?ts=5b5f17db#gid=227859291	PHESANT Transformation:22609_0 || CAT-MUL-BINARY-VAR 1 || NO_NAN Remove NA participants 270347 || Removed 882 examples != 1 but with missing value (<0) || sample 58379/31586(89965) || SKIP_val:-121 < 0 ||-Notes:Participant asked Thinking about the place where you worked: Was it very dusty? Participants were allowed to skip answering this question.-Variable type:binary	Work & Education
Treatment/medication code: lansoprazole	361141	12832	348309	0.2017	0.05308	3.799	0.0001453	0.01162	0.001485	1.011	0.007344	0.01259	0.00575	UK Biobank	binary.20003_1140864752.txt	https://docs.google.com/spreadsheets/d/1kvPoupSzsSFBNSztMzl04xMoSC3Kcx3CrjVf4yBmESU/edit?ts=5b5f17db#gid=227859291	PHESANT Transformation:20003_0 || CAT-MUL-BINARY-VAR 1140864752 || Indicator name x137_0_0 || Remove indicator var NAs: 53 || Remove indicator var <0: 0 || Removed 0 examples != 1140864752 but with missing value (<0) || sample 348309/12832(361141) ||-Notes:Code for treatment Negative codes indicate free-text entry.-Variable type:binary	Medications
Illnesses of father: Chronic bronchitis/emphysema	314680	36126	278554	0.179	0.04729	3.785	0.0001536	0.01413	0.001855	1.01	0.006972	-0.007318	0.005731	UK Biobank	binary.20107_6.txt	https://docs.google.com/spreadsheets/d/1kvPoupSzsSFBNSztMzl04xMoSC3Kcx3CrjVf4yBmESU/edit?ts=5b5f17db#gid=227859291	PHESANT Transformation:20107_0 || CAT-MUL-BINARY-VAR 6 || NO_NAN Remove NA participants 9656 || Removed 36858 examples != 6 but with missing value (<0) || sample 278554/36126(314680) ||-Notes:This field contains the combined results of 2 ACE touchscreen questions, both asked Has/did your father ever suffer from? (You can select more than one answer) for different sets of illnesses. For convenienc…	Environment
Diagnoses - main ICD10: K80 Cholelithiasis	361194	10520	350674	0.2149	0.05689	3.777	0.0001587	0.01374	0.001921	1.032	0.009807	-0.002259	0.006609	UK Biobank	categorical.K80.txt	https://docs.google.com/spreadsheets/d/1kvPoupSzsSFBNSztMzl04xMoSC3Kcx3CrjVf4yBmESU/edit?ts=5b5f17db#gid=227859291	PHESANT Transformation:NA-Notes:NA-Variable type:categorical-Phenotype ID:K80	Gastrointestinal, Genitourinary, & Endocrine
Rotator cuff syndrome	361194	2285	358909	0.2367	0.06273	3.773	0.0001615	0.007262	0.001315	0.993	0.006489	0.001275	0.005572	UK Biobank	categorical.M13_ROTATORCUFF.txt	https://docs.google.com/spreadsheets/d/1kvPoupSzsSFBNSztMzl04xMoSC3Kcx3CrjVf4yBmESU/edit?ts=5b5f17db#gid=227859291	PHESANT Transformation:NA-Notes:NA-Variable type:categorical-Phenotype ID:M13_ROTATORCUFF	Skeletal, Muscular, & Neurological
Worry too long after embarrassment	346527	165310	181217	0.1532	0.04067	3.768	0.0001648	0.06313	0.003249	1.023	0.01071	0.01026	0.007971	UK Biobank	binary.2000.txt	https://docs.google.com/spreadsheets/d/1kvPoupSzsSFBNSztMzl04xMoSC3Kcx3CrjVf4yBmESU/edit?ts=5b5f17db#gid=227859291	PHESANT Transformation:2000_0|| CAT-SINGLE || Inc(>=10): 0(181217) || Inc(>=10): 1(165310) || CAT-SINGLE-BINARY || sample 181217/165310(346527) ||-Notes:ACE touchscreen question Do you worry too long after an embarrassing experience? If the participant activated the Help button they were shown the message: Work through these questions quickly and do not think about the exact meaning of the questi…	Mental Functions
Feelings of worthlessness during worst period of depression	62128	31593	30535	0.2342	0.06268	3.736	0.000187	0.04571	0.008252	1.009	0.006843	0.003349	0.005997	UK Biobank	binary.20450.txt	https://docs.google.com/spreadsheets/d/1kvPoupSzsSFBNSztMzl04xMoSC3Kcx3CrjVf4yBmESU/edit?ts=5b5f17db#gid=227859291	PHESANT Transformation:20450_0|| CAT-SINGLE || Inc(>=10): 0(30535) || Inc(>=10): 1(31593) || CAT-SINGLE-BINARY || sample 30535/31593(62128) ||-Notes:Question asked: People sometimes feel down on themselves, no good, worthless. Did you feel this way? Question was asked when ~F20446~ was Yes or ~F20441~ was Yes.-Variable type:binary	Psychiatric & Behavioral Disorders
Alcohol drinker status: Current	360726	336919	23807	-0.1508	0.04039	-3.734	0.0001887	0.02023	0.00185	1.024	0.008147	0.003093	0.005062	UK Biobank	binary.20117_2.txt	https://docs.google.com/spreadsheets/d/1kvPoupSzsSFBNSztMzl04xMoSC3Kcx3CrjVf4yBmESU/edit?ts=5b5f17db#gid=227859291	PHESANT Transformation:20117_0 || CAT-SINGLE || CAT-SINGLE-BINARY-VAR: 2 || Inc(>=10): 2(336919) ||-Notes:-Variable type:binary	Psychiatric & Behavioral Disorders
Sensitivity / hurt feelings	350821	194755	156066	0.1581	0.04241	3.729	0.000192	0.06197	0.003299	1.016	0.01021	0.001726	0.008577	UK Biobank	binary.1950.txt	https://docs.google.com/spreadsheets/d/1kvPoupSzsSFBNSztMzl04xMoSC3Kcx3CrjVf4yBmESU/edit?ts=5b5f17db#gid=227859291	PHESANT Transformation:1950_0|| CAT-SINGLE || Inc(>=10): 0(156066) || Inc(>=10): 1(194755) || CAT-SINGLE-BINARY || sample 156066/194755(350821) ||-Notes:ACE touchscreen question Are your feelings easily hurt? If the participant activated the Help button they were shown the message: Work through these questions quickly and do not think about the exact meaning of the question-Variable type:binary	Mental Functions
Fractured/broken bones in last 5 years	359241	34780	324461	0.1631	0.04393	3.712	0.0002055	0.01829	0.002053	1.01	0.007706	0.001379	0.005385	UK Biobank	binary.2463.txt	https://docs.google.com/spreadsheets/d/1kvPoupSzsSFBNSztMzl04xMoSC3Kcx3CrjVf4yBmESU/edit?ts=5b5f17db#gid=227859291	PHESANT Transformation:2463_0|| CAT-SINGLE || Inc(>=10): 0(324461) || Inc(>=10): 1(34780) || CAT-SINGLE-BINARY || sample 324461/34780(359241) ||-Notes:ACE touchscreen question Have you fractured/broken any bones in the last 5 years?-Variable type:binary	Skeletal, Muscular, & Neurological
Diagnoses - main ICD10: K21 Gastro-oesophageal reflux disease	361194	10743	350451	0.224	0.06045	3.706	0.0002107	0.01039	0.001376	0.9993	0.006413	0.01223	0.005979	UK Biobank	categorical.K21.txt	https://docs.google.com/spreadsheets/d/1kvPoupSzsSFBNSztMzl04xMoSC3Kcx3CrjVf4yBmESU/edit?ts=5b5f17db#gid=227859291	PHESANT Transformation:NA-Notes:NA-Variable type:categorical-Phenotype ID:K21	Gastrointestinal, Genitourinary, & Endocrine
Non-cancer illness code, self-reported: osteoarthritis	361141	30046	331095	0.1728	0.04678	3.694	0.0002209	0.01949	0.001733	1.024	0.007748	0.01091	0.006016	UK Biobank	binary.20002_1465.txt	https://docs.google.com/spreadsheets/d/1kvPoupSzsSFBNSztMzl04xMoSC3Kcx3CrjVf4yBmESU/edit?ts=5b5f17db#gid=227859291	PHESANT Transformation:20002_0 || CAT-MUL-BINARY-VAR 1465 || Indicator name x135_0_0 || Remove indicator var NAs: 53 || Remove indicator var <0: 0 || Removed 0 examples != 1465 but with missing value (<0) || sample 331095/30046(361141) ||-Notes:Code for non-cancer illness. If the participant was uncertain of the type of illness they had had, then they described it to the interviewer (a trained nu…	Skeletal, Muscular, & Neurological
Why stopped smoking: None of the above	88516	17748	70768	0.2012	0.05449	3.692	0.0002227	0.03744	0.005555	0.9959	0.006435	0.006297	0.005755	UK Biobank	binary.6157_100.txt	https://docs.google.com/spreadsheets/d/1kvPoupSzsSFBNSztMzl04xMoSC3Kcx3CrjVf4yBmESU/edit?ts=5b5f17db#gid=227859291	PHESANT Transformation:6157_0 || CAT-MUL-BINARY-VAR 100 || NO_NAN Remove NA participants 271928 || Removed 750 examples != 100 but with missing value (<0) || sample 70768/17748(88516) ||-Notes:ACE touchscreen question Why did you stop smoking? (You can select more than one answer) The following checks were performed: If code -7 was selected, then no additional choices were allowed. If code -1 was…	Psychiatric & Behavioral Disorders
Mean time to correctly identify matches	358695	NA	NA	-0.1065	0.02889	-3.686	0.0002278	0.06506	0.002635	1.019	0.009478	-0.01298	0.006151	UK Biobank	20023_raw.txt	https://docs.google.com/spreadsheets/d/1kvPoupSzsSFBNSztMzl04xMoSC3Kcx3CrjVf4yBmESU/edit?ts=5b5f17db#gid=227859291	PHESANT Transformation:20023_0|| INTEGER || CONTINUOUS || ||-Notes:This field is the mean duration to first press of snap-button summed over rounds in which both cards matched. It gives a crude measure of the raw processing+reaction speed of a participant. The following data points were excluded when forming the average: Rounds 0-4 were regarded as training; Times under 50ms must be due to antici…	Mental Functions
Treatment/medication code: ranitidine	361141	5935	355206	0.3098	0.08415	3.681	0.0002319	0.005369	0.001288	0.9975	0.006941	0.002424	0.005998	UK Biobank	binary.20003_1140879406.txt	https://docs.google.com/spreadsheets/d/1kvPoupSzsSFBNSztMzl04xMoSC3Kcx3CrjVf4yBmESU/edit?ts=5b5f17db#gid=227859291	PHESANT Transformation:20003_0 || CAT-MUL-BINARY-VAR 1140879406 || Indicator name x137_0_0 || Remove indicator var NAs: 53 || Remove indicator var <0: 0 || Removed 0 examples != 1140879406 but with missing value (<0) || sample 355206/5935(361141) ||-Notes:Code for treatment Negative codes indicate free-text entry.-Variable type:binary	Medications
Disorders of gallbladder, biliary tract and pancreas	361194	13922	347272	0.2104	0.05727	3.674	0.0002385	0.01492	0.001859	1.032	0.009167	0.004972	0.006696	UK Biobank	categorical.K11_GALLBILPANC.txt	https://docs.google.com/spreadsheets/d/1kvPoupSzsSFBNSztMzl04xMoSC3Kcx3CrjVf4yBmESU/edit?ts=5b5f17db#gid=227859291	PHESANT Transformation:NA-Notes:NA-Variable type:categorical-Phenotype ID:K11_GALLBILPANC	Gastrointestinal, Genitourinary, & Endocrine
Time to complete round	354739	NA	NA	-0.111	0.03039	-3.654	0.0002584	0.05999	0.002704	1.03	0.009766	-0.002794	0.006432	UK Biobank	400_raw.txt	https://docs.google.com/spreadsheets/d/1kvPoupSzsSFBNSztMzl04xMoSC3Kcx3CrjVf4yBmESU/edit?ts=5b5f17db#gid=227859291	PHESANT Transformation:400_0|| INTEGER || reassignments: 0=NA || CONTINUOUS || ||-Notes:-Variable type:continuous_raw	Mental Functions
Fractured bone site(s): Other bones	359241	18787	340454	0.2212	0.06083	3.636	0.0002771	0.008692	0.00158	1.001	0.00662	0.002856	0.00478	UK Biobank	binary.6151_7.txt	https://docs.google.com/spreadsheets/d/1kvPoupSzsSFBNSztMzl04xMoSC3Kcx3CrjVf4yBmESU/edit?ts=5b5f17db#gid=227859291	PHESANT Transformation:6151_0 || CAT-MUL-BINARY-VAR 7 || Indicator name x2463_0_0 || Remove indicator var NAs: 181 || Remove indicator var <0: 1772 || Removed 0 examples != 7 but with missing value (<0) || sample 340454/18787(359241) ||-Notes:ACE touchscreen question Which bones did you fracture/break? (You can select more than one answer) The following checks were performed: If code -1 was selec…	Skeletal, Muscular, & Neurological
Townsend deprivation index at recruitment	360763	NA	NA	0.1105	0.03052	3.621	0.000293	0.03549	0.001957	1.028	0.007792	0.01256	0.005801	UK Biobank	189_raw.txt	https://docs.google.com/spreadsheets/d/1kvPoupSzsSFBNSztMzl04xMoSC3Kcx3CrjVf4yBmESU/edit?ts=5b5f17db#gid=227859291	PHESANT Transformation:189_0|| CONTINUOUS MAIN || CONTINUOUS || ||-Notes:Townsend deprivation index calculated immediately prior to participant joining UK Biobank. Based on the preceding national census output areas. Each participant is assigned a score corresponding to the output area in which their postcode is located.-Variable type:continuous_raw	Environment
Cough on most days	91787	12593	79194	0.2108	0.05836	3.612	0.0003038	0.04837	0.005864	0.9939	0.007163	0.005701	0.006617	UK Biobank	binary.22502.txt	https://docs.google.com/spreadsheets/d/1kvPoupSzsSFBNSztMzl04xMoSC3Kcx3CrjVf4yBmESU/edit?ts=5b5f17db#gid=227859291	PHESANT Transformation:22502_0|| CAT-SINGLE || reassignments: 9=NA || Inc(>=10): 1(12593) || Inc(>=10): 0(79194) || CAT-SINGLE-BINARY || sample 79194/12593(91787) ||-Notes:Participant asked Do you cough on most days?-Variable type:binary	Cardiovascular & Respiratory
Back pain for 3+ months	90555	62055	28500	0.2031	0.05645	3.598	0.0003211	0.04347	0.005529	0.986	0.007038	0.01176	0.005443	UK Biobank	binary.3571.txt	https://docs.google.com/spreadsheets/d/1kvPoupSzsSFBNSztMzl04xMoSC3Kcx3CrjVf4yBmESU/edit?ts=5b5f17db#gid=227859291	PHESANT Transformation:3571_0|| CAT-SINGLE || Inc(>=10): 1(62055) || Inc(>=10): 0(28500) || CAT-SINGLE-BINARY || sample 28500/62055(90555) ||-Notes:ACE touchscreen question Have you had back pains for more than 3 months? ~F3571~ was collected from participants who indicated that in the last month they experienced back pain that interfered with their usual activities, as defined by their answers t…	Pain
Diseases of the genitourinary system	361194	71620	289574	0.15	0.04219	3.555	0.0003781	0.01759	0.00172	1.01	0.007516	0.009035	0.0056	UK Biobank	categorical.XIV_GENITOURINARY.txt	https://docs.google.com/spreadsheets/d/1kvPoupSzsSFBNSztMzl04xMoSC3Kcx3CrjVf4yBmESU/edit?ts=5b5f17db#gid=227859291	PHESANT Transformation:NA-Notes:NA-Variable type:categorical-Phenotype ID:XIV_GENITOURINARY	Gastrointestinal, Genitourinary, & Endocrine
Workplace very cold: Sometimes	90500	42823	47677	0.2323	0.06594	3.523	0.0004266	0.04647	0.005957	1.006	0.007413	0.02155	0.006799	UK Biobank	binary.22607_1.txt	https://docs.google.com/spreadsheets/d/1kvPoupSzsSFBNSztMzl04xMoSC3Kcx3CrjVf4yBmESU/edit?ts=5b5f17db#gid=227859291	PHESANT Transformation:22607_0 || CAT-MUL-BINARY-VAR 1 || NO_NAN Remove NA participants 270311 || Removed 383 examples != 1 but with missing value (<0) || sample 47677/42823(90500) ||-Notes:Participant asked Thinking about the place where you worked: Was it very cold? Participants were allowed to skip answering this question.-Variable type:binary	Work & Education
Suffer from 'nerves'	348082	73938	274144	0.1642	0.04686	3.505	0.0004571	0.04457	0.003137	0.9955	0.009901	0.001157	0.008557	UK Biobank	binary.2010.txt	https://docs.google.com/spreadsheets/d/1kvPoupSzsSFBNSztMzl04xMoSC3Kcx3CrjVf4yBmESU/edit?ts=5b5f17db#gid=227859291	PHESANT Transformation:2010_0|| CAT-SINGLE || Inc(>=10): 0(274144) || Inc(>=10): 1(73938) || CAT-SINGLE-BINARY || sample 274144/73938(348082) ||-Notes:ACE touchscreen question Do you suffer from 'nerves'? If the participant activated the Help button they were shown the message: Work through these questions quickly and do not think about the exact meaning of the question-Variable type:binary	Mental Functions
Diagnoses - main ICD10: R07 Pain in throat and chest	361194	24530	336664	0.1478	0.04221	3.501	0.0004638	0.02026	0.001699	1.015	0.007396	0.02291	0.006147	UK Biobank	categorical.R07.txt	https://docs.google.com/spreadsheets/d/1kvPoupSzsSFBNSztMzl04xMoSC3Kcx3CrjVf4yBmESU/edit?ts=5b5f17db#gid=227859291	PHESANT Transformation:NA-Notes:NA-Variable type:categorical-Phenotype ID:R07	Cardiovascular & Respiratory
Illnesses of siblings: Severe depression	279858	20107	259751	0.1612	0.04616	3.492	0.0004792	0.01526	0.001787	1	0.007214	-0.003656	0.005342	UK Biobank	binary.20111_12.txt	https://docs.google.com/spreadsheets/d/1kvPoupSzsSFBNSztMzl04xMoSC3Kcx3CrjVf4yBmESU/edit?ts=5b5f17db#gid=227859291	PHESANT Transformation:20111_0 || CAT-MUL-BINARY-VAR 12 || NO_NAN Remove NA participants 52692 || Removed 28645 examples != 12 but with missing value (<0) || sample 259751/20107(279858) ||-Notes:This field contains the combined results of 2 ACE touchscreen questions, both asked Have any of your brothers or sisters suffered from any of the following diseases? (You can select more than one answer) …	Environment
Vitamin and mineral supplements: None of the above	359245	246781	112464	-0.149	0.04295	-3.469	0.0005223	0.02991	0.001868	0.9967	0.006885	0.00122	0.006427	UK Biobank	binary.6155_100.txt	https://docs.google.com/spreadsheets/d/1kvPoupSzsSFBNSztMzl04xMoSC3Kcx3CrjVf4yBmESU/edit?ts=5b5f17db#gid=227859291	PHESANT Transformation:6155_0 || CAT-MUL-BINARY-VAR 100 || NO_NAN Remove NA participants 514 || Removed 1435 examples != 100 but with missing value (<0) || sample 112464/246781(359245) ||-Notes:ACE touchscreen question Do you regularly take any of the following? (You can select more than one answer) The following checks were performed: If code -7 was selected, then no additional choices were allo…	Exercise, Nutrition, & Metabolism
Diseases of the nervous system	361194	21323	339871	0.1656	0.04776	3.467	0.000527	0.01502	0.001632	1.013	0.007157	0.01202	0.00548	UK Biobank	categorical.VI_NERVOUS.txt	https://docs.google.com/spreadsheets/d/1kvPoupSzsSFBNSztMzl04xMoSC3Kcx3CrjVf4yBmESU/edit?ts=5b5f17db#gid=227859291	PHESANT Transformation:NA-Notes:NA-Variable type:categorical-Phenotype ID:VI_NERVOUS	Skeletal, Muscular, & Neurological
Impingement syndrome of shoulder	361194	3420	357774	0.265	0.07681	3.45	0.0005599	0.005711	0.001335	0.9935	0.006908	-0.007385	0.005605	UK Biobank	categorical.M13_IMPINGEMENT.txt	https://docs.google.com/spreadsheets/d/1kvPoupSzsSFBNSztMzl04xMoSC3Kcx3CrjVf4yBmESU/edit?ts=5b5f17db#gid=227859291	PHESANT Transformation:NA-Notes:NA-Variable type:categorical-Phenotype ID:M13_IMPINGEMENT	Skeletal, Muscular, & Neurological
Treatment/medication code: tramadol	361141	4011	357130	0.2219	0.06487	3.422	0.0006227	0.009434	0.001373	1.005	0.007265	0.004721	0.005766	UK Biobank	binary.20003_1140864992.txt	https://docs.google.com/spreadsheets/d/1kvPoupSzsSFBNSztMzl04xMoSC3Kcx3CrjVf4yBmESU/edit?ts=5b5f17db#gid=227859291	PHESANT Transformation:20003_0 || CAT-MUL-BINARY-VAR 1140864992 || Indicator name x137_0_0 || Remove indicator var NAs: 53 || Remove indicator var <0: 0 || Removed 0 examples != 1140864992 but with missing value (<0) || sample 357130/4011(361141) ||-Notes:Code for treatment Negative codes indicate free-text entry.-Variable type:binary	Medications
Coffee type: Decaffeinated coffee (any type)	283449	55310	228139	0.1923	0.05623	3.421	0.0006249	0.01564	0.002085	1.009	0.007458	-0.0009108	0.005743	UK Biobank	binary.1508_1.txt	https://docs.google.com/spreadsheets/d/1kvPoupSzsSFBNSztMzl04xMoSC3Kcx3CrjVf4yBmESU/edit?ts=5b5f17db#gid=227859291	PHESANT Transformation:1508_0 || CAT-SINGLE || CAT-SINGLE-BINARY-VAR: 1 || Inc(>=10): 1(55310) ||-Notes:ACE touchscreen question What type of coffee do you usually drink? If the participant activated the Help button they were shown the message: If you drink more than one type of coffee, please select the one that you drink the most. If you are unsure, select Do not know. ~F1508~ was collected fro…	Exercise, Nutrition, & Metabolism
Activities undertaken to treat anxiety: Talking therapies, such as psychotherapy, counselling, group therapy or CBT	98990	12858	86132	0.2153	0.06312	3.411	0.0006462	0.03936	0.00512	0.9943	0.007047	0.005325	0.006151	UK Biobank	binary.20550_1.txt	https://docs.google.com/spreadsheets/d/1kvPoupSzsSFBNSztMzl04xMoSC3Kcx3CrjVf4yBmESU/edit?ts=5b5f17db#gid=227859291	PHESANT Transformation:20550_0 || CAT-MUL-BINARY-VAR 1 || Indicator name x20425_0_0 || Remove indicator var NAs: 243128 || Remove indicator var <0: 19076 || Removed 0 examples != 1 but with missing value (<0) || sample 86132/12858(98990) ||-Notes:Question asked: Did you ever try talking therapies for these problems, or other structured activities you regard as therapeutic? Include only those you …	Psychiatric & Behavioral Disorders
Factors influencing health status and contact with health services	361194	45947	315247	0.2303	0.06757	3.409	0.0006527	0.00695	0.00139	1.013	0.006742	0.004438	0.005313	UK Biobank	categorical.XXI_HEALTHFACTORS.txt	https://docs.google.com/spreadsheets/d/1kvPoupSzsSFBNSztMzl04xMoSC3Kcx3CrjVf4yBmESU/edit?ts=5b5f17db#gid=227859291	PHESANT Transformation:NA-Notes:NA-Variable type:categorical-Phenotype ID:XXI_HEALTHFACTORS	Exercise, Nutrition, & Metabolism
Milk type used: Soya	360806	13147	347659	0.1856	0.05569	3.332	0.0008621	0.01007	0.001484	1.012	0.007308	-0.000335	0.005711	UK Biobank	binary.1418_4.txt	https://docs.google.com/spreadsheets/d/1kvPoupSzsSFBNSztMzl04xMoSC3Kcx3CrjVf4yBmESU/edit?ts=5b5f17db#gid=227859291	PHESANT Transformation:1418_0 || CAT-SINGLE || CAT-SINGLE-BINARY-VAR: 4 || Inc(>=10): 4(13147) ||-Notes:ACE touchscreen question What type of milk do you mainly use? If the participant activated the Help button they were shown the message: If you use more than one type of milk, please select the one that you drink the most. If you are unsure, select Do not know.-Variable type:binary	Exercise, Nutrition, & Metabolism
Leisure/social activities: Pub or social club	360063	98499	261564	-0.1373	0.04135	-3.321	0.0008963	0.03473	0.002047	1.009	0.008029	-0.008726	0.006258	UK Biobank	binary.6160_2.txt	https://docs.google.com/spreadsheets/d/1kvPoupSzsSFBNSztMzl04xMoSC3Kcx3CrjVf4yBmESU/edit?ts=5b5f17db#gid=227859291	PHESANT Transformation:6160_0 || CAT-MUL-BINARY-VAR 2 || NO_NAN Remove NA participants 177 || Removed 954 examples != 2 but with missing value (<0) || sample 261564/98499(360063) ||-Notes:ACE touchscreen question Which of the following do you attend once a week or more often? (You can select more than one) The following checks were performed: If code -7 was selected, then no additional choices we…	Activities & Social Interactions
Illness, injury, bereavement, stress in last 2 years: Death of a close relative	358836	75305	283531	0.2432	0.07323	3.321	0.0008964	0.006445	0.001374	1.003	0.006368	-0.000121	0.005807	UK Biobank	binary.6145_3.txt	https://docs.google.com/spreadsheets/d/1kvPoupSzsSFBNSztMzl04xMoSC3Kcx3CrjVf4yBmESU/edit?ts=5b5f17db#gid=227859291	PHESANT Transformation:6145_0 || CAT-MUL-BINARY-VAR 3 || NO_NAN Remove NA participants 512 || Removed 1846 examples != 3 but with missing value (<0) || sample 283531/75305(358836) ||-Notes:ACE touchscreen question In the last 2 years have you experienced any of the following? (You can select more than one answer) The following checks were performed: If code -7 was selected, then no additional cho…	Activities & Social Interactions
Ever had bowel cancer screening	355353	114475	240878	0.1688	0.05116	3.3	0.0009673	0.0133	0.001545	1.015	0.007151	0.01324	0.005871	UK Biobank	binary.2345.txt	https://docs.google.com/spreadsheets/d/1kvPoupSzsSFBNSztMzl04xMoSC3Kcx3CrjVf4yBmESU/edit?ts=5b5f17db#gid=227859291	PHESANT Transformation:2345_0|| CAT-SINGLE || Inc(>=10): 1(114475) || Inc(>=10): 0(240878) || CAT-SINGLE-BINARY || sample 240878/114475(355353) ||-Notes:ACE touchscreen question Have you ever had a screening test for bowel (colorectal) cancer? (Please include tests for blood in the stool/faeces or a colonoscopy or a sigmoidoscopy) If the participant activated the Help button they were shown the m…	Exercise, Nutrition, & Metabolism
Handedness (chirality/laterality): Left-handed	360913	34585	326328	-0.1681	0.0513	-3.277	0.001049	0.01031	0.001583	1.004	0.007592	0.01196	0.00501	UK Biobank	binary.1707_2.txt	https://docs.google.com/spreadsheets/d/1kvPoupSzsSFBNSztMzl04xMoSC3Kcx3CrjVf4yBmESU/edit?ts=5b5f17db#gid=227859291	PHESANT Transformation:1707_0 || CAT-SINGLE || CAT-SINGLE-BINARY-VAR: 2 || Inc(>=10): 2(34585) ||-Notes:ACE touchscreen question Are you right or left handed?-Variable type:binary	Mental Functions
Age started wearing glasses or contact lenses	310992	NA	NA	-0.1039	0.03212	-3.236	0.001212	0.09714	0.004679	1.037	0.01277	0.01055	0.007604	UK Biobank	2217_raw.txt	https://docs.google.com/spreadsheets/d/1kvPoupSzsSFBNSztMzl04xMoSC3Kcx3CrjVf4yBmESU/edit?ts=5b5f17db#gid=227859291	PHESANT Transformation:2217_0|| INTEGER || reassignments: -1=NA|-3=NA || CONTINUOUS || ||-Notes:ACE touchscreen question What age did you first start to wear glasses or contact lenses? The following checks were performed: If answer If answer > Participants age then rejected If answer If the participant activated the Help button they were shown the message: If you are unsure, please provide an est…	Hearing
Mental health problems ever diagnosed by a professional: Panic attacks	117722	6518	111204	0.2043	0.06331	3.228	0.001248	0.02192	0.004105	1.004	0.007053	0.01148	0.005097	UK Biobank	binary.20544_6.txt	https://docs.google.com/spreadsheets/d/1kvPoupSzsSFBNSztMzl04xMoSC3Kcx3CrjVf4yBmESU/edit?ts=5b5f17db#gid=227859291	PHESANT Transformation:20544_0 || CAT-MUL-BINARY-VAR 6 || Indicator name x20400_0_0 || Remove indicator var NAs: 243105 || Removed 367 examples != 6 but with missing value (<0) || sample 111204/6518(117722) || SKIP_val:-818 < 0 ||-Notes:Question asked: Have you been diagnosed with one or more of the following mental health problems by a professional, even if you don't have it currently? (tick all…	Psychiatric & Behavioral Disorders
Medication for pain relief, constipation, heartburn: Ranitidine (e.g. Zantac)	357084	6826	350258	0.2877	0.08919	3.225	0.001258	0.005539	0.001248	0.9995	0.006436	0.004315	0.006193	UK Biobank	binary.6154_4.txt	https://docs.google.com/spreadsheets/d/1kvPoupSzsSFBNSztMzl04xMoSC3Kcx3CrjVf4yBmESU/edit?ts=5b5f17db#gid=227859291	PHESANT Transformation:6154_0 || CAT-MUL-BINARY-VAR 4 || NO_NAN Remove NA participants 514 || Removed 3596 examples != 4 but with missing value (<0) || sample 350258/6826(357084) ||-Notes:ACE touchscreen question Do you regularly take any of the following? (You can select more than one answer) The following checks were performed: If code -7 was selected, then no additional choices were allowed. I…	Medications
HDL cholesterol	367021	367021	NA	-0.0693	0.02165	-3.201	0.001368	0.2012	0.0232	1.686	0.146	-0.01191	0.007796	UK Biobank (EUR)	biomarkers-30760-both_sexes-irnt.tsv.bgz	https://pan-ukb-us-east-1.s3.amazonaws.com/sumstats_flat_files/biomarkers-30760-both_sexes-irnt.tsv.bgz	EUR: biomarkers : 30760 : Biological samples > Assay results > Blood assays > Blood biochemistry	Exercise, Nutrition, & Metabolism
Doctor diagnosed hayfever or allergic rhinitis	91787	20904	70883	0.1318	0.04125	3.195	0.0014	0.0793	0.008861	1.006	0.008592	0.004619	0.00577	UK Biobank	binary.22126.txt	https://docs.google.com/spreadsheets/d/1kvPoupSzsSFBNSztMzl04xMoSC3Kcx3CrjVf4yBmESU/edit?ts=5b5f17db#gid=227859291	PHESANT Transformation:22126_0|| CAT-SINGLE || reassignments: 9=NA || Inc(>=10): 0(70883) || Inc(>=10): 1(20904) || CAT-SINGLE-BINARY || sample 70883/20904(91787) ||-Notes:User asked Has a doctor ever told you that you have had any of the conditions below? hayfever or allergic rhinitis was one of the options listed.-Variable type:binary	Cardiovascular & Respiratory
Snoring	336320	125656	210664	-0.0894	0.02799	-3.194	0.001401	0.06004	0.002746	1.025	0.009166	-0.001063	0.006408	UK Biobank	binary.1210.txt	https://docs.google.com/spreadsheets/d/1kvPoupSzsSFBNSztMzl04xMoSC3Kcx3CrjVf4yBmESU/edit?ts=5b5f17db#gid=227859291	PHESANT Transformation:1210_0|| CAT-SINGLE || Inc(>=10): 1(125656) || Inc(>=10): 2(210664) || CAT-SINGLE-BINARY || sample 125656/210664(336320) ||-Notes:ACE touchscreen question Does your partner or a close relative or friend complain about your snoring? If the participant activated the Help button they were shown the message: If you are unsure, please provide an estimate or select Do not know.-V…	Mental Functions
Diagnoses - main ICD10: K57 Diverticular disease of intestine	361194	12662	348532	0.1096	0.03449	3.177	0.001487	0.0226	0.001866	1.006	0.007829	0.005099	0.005241	UK Biobank	categorical.K57.txt	https://docs.google.com/spreadsheets/d/1kvPoupSzsSFBNSztMzl04xMoSC3Kcx3CrjVf4yBmESU/edit?ts=5b5f17db#gid=227859291	PHESANT Transformation:NA-Notes:NA-Variable type:categorical-Phenotype ID:K57	Gastrointestinal, Genitourinary, & Endocrine
Doctor diagnosed asthma	91787	11717	80070	0.1493	0.04701	3.176	0.001494	0.0648	0.009583	1.002	0.008298	0.002646	0.006022	UK Biobank	binary.22127.txt	https://docs.google.com/spreadsheets/d/1kvPoupSzsSFBNSztMzl04xMoSC3Kcx3CrjVf4yBmESU/edit?ts=5b5f17db#gid=227859291	PHESANT Transformation:22127_0|| CAT-SINGLE || reassignments: 9=NA || Inc(>=10): 0(80070) || Inc(>=10): 1(11717) || CAT-SINGLE-BINARY || sample 80070/11717(91787) ||-Notes:User asked Has a doctor ever told you that you have had any of the conditions below? asthma was one of the options listed.-Variable type:binary	Cardiovascular & Respiratory
Illnesses of siblings: None of the above (group 1)	281979	190969	91010	-0.1197	0.03775	-3.171	0.001519	0.03701	0.002478	1.014	0.007833	-0.01052	0.00601	UK Biobank	binary.20111_100.txt	https://docs.google.com/spreadsheets/d/1kvPoupSzsSFBNSztMzl04xMoSC3Kcx3CrjVf4yBmESU/edit?ts=5b5f17db#gid=227859291	PHESANT Transformation:20111_0 || CAT-MUL-BINARY-VAR 100 || NO_NAN Remove NA participants 52692 || Removed 26523 examples != 100 but with missing value (<0) || sample 91010/190969(281979) ||-Notes:This field contains the combined results of 2 ACE touchscreen questions, both asked Have any of your brothers or sisters suffered from any of the following diseases? (You can select more than one answer…	Environment
Workplace had a lot of diesel exhaust: Sometimes	89310	13038	76272	0.2586	0.08178	3.162	0.001565	0.02827	0.005468	1.003	0.006548	0.01516	0.006005	UK Biobank	binary.22615_1.txt	https://docs.google.com/spreadsheets/d/1kvPoupSzsSFBNSztMzl04xMoSC3Kcx3CrjVf4yBmESU/edit?ts=5b5f17db#gid=227859291	PHESANT Transformation:22615_0 || CAT-MUL-BINARY-VAR 1 || NO_NAN Remove NA participants 270410 || Removed 1474 examples != 1 but with missing value (<0) || sample 76272/13038(89310) || SKIP_val:-121 < 0 ||-Notes:Participant asked Thinking about the place where you worked: Was there a lot of diesel exhaust? Participants were allowed to skip answering this question.-Variable type:binary	Work & Education
Injury, poisoning and certain other consequences of external causes	361194	44796	316398	0.1314	0.04177	3.147	0.001652	0.01638	0.001611	1.002	0.007659	0.007013	0.005627	UK Biobank	categorical.XIX_INJURY_POISON.txt	https://docs.google.com/spreadsheets/d/1kvPoupSzsSFBNSztMzl04xMoSC3Kcx3CrjVf4yBmESU/edit?ts=5b5f17db#gid=227859291	PHESANT Transformation:NA-Notes:NA-Variable type:categorical-Phenotype ID:XIX_INJURY_POISON	Skeletal, Muscular, & Neurological
Shortness of breath walking on level ground	118006	12418	105588	0.1533	0.049	3.129	0.001754	0.05191	0.004894	1.004	0.006996	0.03064	0.005799	UK Biobank	binary.4717.txt	https://docs.google.com/spreadsheets/d/1kvPoupSzsSFBNSztMzl04xMoSC3Kcx3CrjVf4yBmESU/edit?ts=5b5f17db#gid=227859291	PHESANT Transformation:4717_0|| CAT-SINGLE || Inc(>=10): 0(105588) || Inc(>=10): 1(12418) || CAT-SINGLE-BINARY || sample 105588/12418(118006) ||-Notes:ACE touchscreen question Do you get short of breath walking with people of your own age on level ground?-Variable type:binary	Cardiovascular & Respiratory
Illnesses of father: High blood pressure	315021	71136	243885	0.1589	0.05128	3.1	0.001938	0.01815	0.001748	1.014	0.006981	-0.003369	0.005808	UK Biobank	binary.20107_8.txt	https://docs.google.com/spreadsheets/d/1kvPoupSzsSFBNSztMzl04xMoSC3Kcx3CrjVf4yBmESU/edit?ts=5b5f17db#gid=227859291	PHESANT Transformation:20107_0 || CAT-MUL-BINARY-VAR 8 || NO_NAN Remove NA participants 9656 || Removed 36517 examples != 8 but with missing value (<0) || sample 243885/71136(315021) ||-Notes:This field contains the combined results of 2 ACE touchscreen questions, both asked Has/did your father ever suffer from? (You can select more than one answer) for different sets of illnesses. For convenienc…	Environment
Hernia	361194	26197	334997	0.1276	0.04128	3.091	0.001995	0.01664	0.002265	1.016	0.008668	0.003691	0.005661	UK Biobank	categorical.K11_HERNIA.txt	https://docs.google.com/spreadsheets/d/1kvPoupSzsSFBNSztMzl04xMoSC3Kcx3CrjVf4yBmESU/edit?ts=5b5f17db#gid=227859291	PHESANT Transformation:NA-Notes:NA-Variable type:categorical-Phenotype ID:K11_HERNIA	Gastrointestinal, Genitourinary, & Endocrine
Job involved shift work: Yes	91149	25698	65451	0.2236	0.07243	3.087	0.002021	0.03281	0.004995	0.9981	0.006196	0.004021	0.006109	UK Biobank	binary.22620_1.txt	https://docs.google.com/spreadsheets/d/1kvPoupSzsSFBNSztMzl04xMoSC3Kcx3CrjVf4yBmESU/edit?ts=5b5f17db#gid=227859291	PHESANT Transformation:22620_0 || CAT-MUL-BINARY-VAR 1 || NO_NAN Remove NA participants 270045 || Removed 0 examples != 1 but with missing value (<0) || sample 65451/25698(91149) ||-Notes:Participants were asked: Did you ever work shifts (day and/or night shifts) for this job? Day-shifts were defined as work in nomal daytime hours or morning, afternoon or evening work. Night-shifts were defined a…	Work & Education
Mouth/teeth dental problems: Painful gums	359841	10115	349726	0.2378	0.07705	3.087	0.002024	0.006052	0.001344	1.008	0.006407	0.01137	0.005573	UK Biobank	binary.6149_2.txt	https://docs.google.com/spreadsheets/d/1kvPoupSzsSFBNSztMzl04xMoSC3Kcx3CrjVf4yBmESU/edit?ts=5b5f17db#gid=227859291	PHESANT Transformation:6149_0 || CAT-MUL-BINARY-VAR 2 || NO_NAN Remove NA participants 512 || Removed 841 examples != 2 but with missing value (<0) || sample 349726/10115(359841) ||-Notes:ACE touchscreen question Do you have any of the following? (You can select more than one answer) The following checks were performed: If code -7 was selected, then no additional choices were allowed. If code -3 …	Skeletal, Muscular, & Neurological
Had major operations	165737	106506	59231	0.1674	0.05425	3.086	0.002026	0.02522	0.003349	1.01	0.007117	0.008733	0.005818	UK Biobank	binary.2415.txt	https://docs.google.com/spreadsheets/d/1kvPoupSzsSFBNSztMzl04xMoSC3Kcx3CrjVf4yBmESU/edit?ts=5b5f17db#gid=227859291	PHESANT Transformation:2415_0|| CAT-SINGLE || Inc(>=10): 1(106506) || Inc(>=10): 0(59231) || CAT-SINGLE-BINARY || sample 59231/106506(165737) ||-Notes:ACE touchscreen question Have you had any major operations? (For example, operations that required an overnight stay in hospital) If the participant activated the Help button they were shown the message: If you are unsure if you have had a 'major' …	Mortality & Comorbidities
Workplace very cold: Rarely/never	90696	77053	13643	-0.1691	0.05508	-3.07	0.002143	0.03552	0.005552	1.006	0.006623	-0.004937	0.005027	UK Biobank	binary.22607_0.txt	https://docs.google.com/spreadsheets/d/1kvPoupSzsSFBNSztMzl04xMoSC3Kcx3CrjVf4yBmESU/edit?ts=5b5f17db#gid=227859291	PHESANT Transformation:22607_0 || CAT-MUL-BINARY-VAR 0 || NO_NAN Remove NA participants 270311 || Removed 187 examples != 0 but with missing value (<0) || sample 13643/77053(90696) ||-Notes:Participant asked Thinking about the place where you worked: Was it very cold? Participants were allowed to skip answering this question.-Variable type:binary	Work & Education
Victim of sexual assault	116671	17230	99441	0.145	0.04729	3.065	0.002173	0.03783	0.005148	0.9987	0.007219	0.0137	0.005205	UK Biobank	binary.20531.txt	https://docs.google.com/spreadsheets/d/1kvPoupSzsSFBNSztMzl04xMoSC3Kcx3CrjVf4yBmESU/edit?ts=5b5f17db#gid=227859291	PHESANT Transformation:20531_0|| CAT-SINGLE || reassignments: 2=1 || Inc(>=10): 1(17230) || Inc(>=10): 0(99441) || CAT-SINGLE-BINARY || sample 99441/17230(116671) ||-Notes:Question asked: In your life, have you...? Been a victim of a sexual assault, whether by a stranger or someone you knew-Variable type:binary	Mental Functions
Had other major operations	192470	129435	63035	0.1852	0.06046	3.062	0.002195	0.03027	0.003072	1.009	0.00716	0.01955	0.006485	UK Biobank	binary.2844.txt	https://docs.google.com/spreadsheets/d/1kvPoupSzsSFBNSztMzl04xMoSC3Kcx3CrjVf4yBmESU/edit?ts=5b5f17db#gid=227859291	PHESANT Transformation:2844_0|| CAT-SINGLE || Inc(>=10): 1(129435) || Inc(>=10): 0(63035) || CAT-SINGLE-BINARY || sample 63035/129435(192470) ||-Notes:ACE touchscreen question Have you had any other major operations? (for example, operations that required an overnight stay in hospital) If the participant activated the Help button they were shown the message: If you are unsure if you have had a 'm…	Mortality & Comorbidities
Own or rent accommodation lived in: Rent - from local authority, local council, housing association	356340	18968	337372	0.1005	0.03304	3.043	0.002344	0.03677	0.001955	1.011	0.008089	0.01756	0.005785	UK Biobank	binary.680_3.txt	https://docs.google.com/spreadsheets/d/1kvPoupSzsSFBNSztMzl04xMoSC3Kcx3CrjVf4yBmESU/edit?ts=5b5f17db#gid=227859291	PHESANT Transformation:680_0 || CAT-SINGLE || CAT-SINGLE-BINARY-VAR: 3 || Inc(>=10): 3(18968) ||-Notes:ACE touchscreen question Do you own or rent the accommodation that you live in? If the participant activated the Help button they were shown the message: Please select: - Own outright if you or someone in your household owns the accommodation that you live in. - Own with mortagage if you or some…	Environment
Diagnoses - main ICD10: I20 Angina pectoris	361194	6246	354948	0.1811	0.05988	3.025	0.00249	0.01305	0.001724	1.002	0.008078	0.008848	0.006703	UK Biobank	categorical.I20.txt	https://docs.google.com/spreadsheets/d/1kvPoupSzsSFBNSztMzl04xMoSC3Kcx3CrjVf4yBmESU/edit?ts=5b5f17db#gid=227859291	PHESANT Transformation:NA-Notes:NA-Variable type:categorical-Phenotype ID:I20	Cardiovascular & Respiratory
Reticulocyte count	344729	NA	NA	0.07736	0.02578	3.001	0.00269	0.06713	0.006898	1.061	0.02859	0.00026	0.006555	UK Biobank	30250_raw.txt	https://docs.google.com/spreadsheets/d/1kvPoupSzsSFBNSztMzl04xMoSC3Kcx3CrjVf4yBmESU/edit?ts=5b5f17db#gid=227859291	PHESANT Transformation:30250_0|| CONTINUOUS MAIN || CONTINUOUS || ||-Notes:Result of Reticulocytes Number assay, performed on blood sample, obtained from UK Biobank assessment centre visit. Reticulocytes count is computed from the reticulocyte per cent multiplied by the red blood cell count.-Variable type:continuous_raw	Cardiovascular & Respiratory
Headaches for 3+ months	70181	32075	38106	0.1432	0.04776	2.997	0.002723	0.05664	0.00724	1.004	0.00687	0.00917	0.005001	UK Biobank	binary.3799.txt	https://docs.google.com/spreadsheets/d/1kvPoupSzsSFBNSztMzl04xMoSC3Kcx3CrjVf4yBmESU/edit?ts=5b5f17db#gid=227859291	PHESANT Transformation:3799_0|| CAT-SINGLE || Inc(>=10): 1(32075) || Inc(>=10): 0(38106) || CAT-SINGLE-BINARY || sample 38106/32075(70181) ||-Notes:ACE touchscreen question Have you had headaches for more than 3 months? ~F3799~ was collected from participants who indicated that in the last month they experienced headache that interfered with their usual activities, as defined by their answers to …	Pain
Irritability	345231	96862	248369	0.1439	0.04803	2.997	0.002727	0.06828	0.004259	0.9917	0.01197	0.00328	0.009659	UK Biobank	binary.1940.txt	https://docs.google.com/spreadsheets/d/1kvPoupSzsSFBNSztMzl04xMoSC3Kcx3CrjVf4yBmESU/edit?ts=5b5f17db#gid=227859291	PHESANT Transformation:1940_0|| CAT-SINGLE || Inc(>=10): 0(248369) || Inc(>=10): 1(96862) || CAT-SINGLE-BINARY || sample 248369/96862(345231) ||-Notes:ACE touchscreen question Are you an irritable person? If the participant activated the Help button they were shown the message: Work through these questions quickly and do not think about the exact meaning of the question-Variable type:binary	Mental Functions
Illnesses of siblings: High blood pressure	281619	58495	223124	0.1265	0.04223	2.997	0.002729	0.03617	0.002529	1.008	0.008554	0.006045	0.006052	UK Biobank	binary.20111_8.txt	https://docs.google.com/spreadsheets/d/1kvPoupSzsSFBNSztMzl04xMoSC3Kcx3CrjVf4yBmESU/edit?ts=5b5f17db#gid=227859291	PHESANT Transformation:20111_0 || CAT-MUL-BINARY-VAR 8 || NO_NAN Remove NA participants 52692 || Removed 26883 examples != 8 but with missing value (<0) || sample 223124/58495(281619) ||-Notes:This field contains the combined results of 2 ACE touchscreen questions, both asked Have any of your brothers or sisters suffered from any of the following diseases? (You can select more than one answer) fo…	Environment
Educational Attainment	766000	NA	NA	-0.0601	0.02017	-2.979	0.002892	0.112	0.003373	0.9914	0.01732	-0.01886	0.007696	SSGAC	EDUCATION_ATTAINMENT.Lee_et_al_2018.txt	https://www.thessgac.org/data	Educational attainment (EA) meta-analysis of all discovery cohorts except 23andMe.	Work & Education
Never eat eggs, dairy, wheat, sugar: Eggs or foods containing eggs	359777	9315	350462	0.1657	0.05595	2.962	0.003059	0.008172	0.001305	0.9964	0.006123	-0.008623	0.005876	UK Biobank	binary.6144_1.txt	https://docs.google.com/spreadsheets/d/1kvPoupSzsSFBNSztMzl04xMoSC3Kcx3CrjVf4yBmESU/edit?ts=5b5f17db#gid=227859291	PHESANT Transformation:6144_0 || CAT-MUL-BINARY-VAR 1 || NO_NAN Remove NA participants 1417 || Removed 0 examples != 1 but with missing value (<0) || sample 350462/9315(359777) ||-Notes:ACE touchscreen question Which of the following do you NEVER eat? (You can select more than one answer) The following checks were performed: If code 5 was selected, then no additional choices were allowed. If code…	Exercise, Nutrition, & Metabolism
Nerve, nerve root and plexus disorders	361194	10898	350296	0.1302	0.04401	2.959	0.003088	0.01785	0.001882	1.011	0.008397	0.009744	0.005826	UK Biobank	categorical.G6_NERPLEX.txt	https://docs.google.com/spreadsheets/d/1kvPoupSzsSFBNSztMzl04xMoSC3Kcx3CrjVf4yBmESU/edit?ts=5b5f17db#gid=227859291	PHESANT Transformation:NA-Notes:NA-Variable type:categorical-Phenotype ID:G6_NERPLEX	Skeletal, Muscular, & Neurological
Diseases of the musculoskeletal system and connective tissue	361194	77099	284095	0.1738	0.05904	2.944	0.003243	0.04296	0.002732	1.025	0.01077	0.007334	0.008195	UK Biobank	categorical.XIII_MUSCULOSKELET.txt	https://docs.google.com/spreadsheets/d/1kvPoupSzsSFBNSztMzl04xMoSC3Kcx3CrjVf4yBmESU/edit?ts=5b5f17db#gid=227859291	PHESANT Transformation:NA-Notes:NA-Variable type:categorical-Phenotype ID:XIII_MUSCULOSKELET	Skeletal, Muscular, & Neurological
Manifestations of mania or irritability: My thoughts were racing	114422	10580	103842	0.179	0.06082	2.943	0.003251	0.0283	0.005042	1.005	0.007752	0.009314	0.005976	UK Biobank	binary.20548_3.txt	https://docs.google.com/spreadsheets/d/1kvPoupSzsSFBNSztMzl04xMoSC3Kcx3CrjVf4yBmESU/edit?ts=5b5f17db#gid=227859291	PHESANT Transformation:20548_0 || CAT-MUL-BINARY-VAR 3 || Indicator name x20502_0_0 || Remove indicator var NAs: 243128 || Remove indicator var <0: 3644 || Removed 0 examples != 3 but with missing value (<0) || sample 103842/10580(114422) ||-Notes:Question asked: Please try to remember a period when you were in a high or irritable state and select all of the following that apply: Participant was …	Mental Functions
Diagnoses - main ICD10: G56 Mononeuropathies of upper limb	361194	8130	353064	0.1247	0.04243	2.94	0.003283	0.01922	0.001945	1.009	0.008538	0.009884	0.005439	UK Biobank	categorical.G56.txt	https://docs.google.com/spreadsheets/d/1kvPoupSzsSFBNSztMzl04xMoSC3Kcx3CrjVf4yBmESU/edit?ts=5b5f17db#gid=227859291	PHESANT Transformation:NA-Notes:NA-Variable type:categorical-Phenotype ID:G56	Skeletal, Muscular, & Neurological
Vascular/heart problems diagnosed by doctor: Angina	360420	11372	349048	0.1275	0.04369	2.919	0.003509	0.02243	0.002034	1.026	0.008125	0.006705	0.005706	UK Biobank	binary.6150_2.txt	https://docs.google.com/spreadsheets/d/1kvPoupSzsSFBNSztMzl04xMoSC3Kcx3CrjVf4yBmESU/edit?ts=5b5f17db#gid=227859291	PHESANT Transformation:6150_0 || CAT-MUL-BINARY-VAR 2 || NO_NAN Remove NA participants 180 || Removed 594 examples != 2 but with missing value (<0) || sample 349048/11372(360420) ||-Notes:ACE touchscreen question Has a doctor ever told you that you have had any of the following conditions? (You can select more than one answer) The following checks were performed: If code -7 was selected, then no …	Cardiovascular & Respiratory
Illnesses of father: Heart disease	318570	104110	214460	0.1152	0.03949	2.918	0.003528	0.02851	0.002489	1.001	0.008518	0.002361	0.005799	UK Biobank	binary.20107_1.txt	https://docs.google.com/spreadsheets/d/1kvPoupSzsSFBNSztMzl04xMoSC3Kcx3CrjVf4yBmESU/edit?ts=5b5f17db#gid=227859291	PHESANT Transformation:20107_0 || CAT-MUL-BINARY-VAR 1 || NO_NAN Remove NA participants 9656 || Removed 32968 examples != 1 but with missing value (<0) || sample 214460/104110(318570) ||-Notes:This field contains the combined results of 2 ACE touchscreen questions, both asked Has/did your father ever suffer from? (You can select more than one answer) for different sets of illnesses. For convenien…	Environment
Detention categories: Informal, not formally detained	361194	28228	332966	0.1959	0.06726	2.913	0.003583	0.006064	0.001421	1.016	0.006864	0.004981	0.005262	UK Biobank	binary.41215_0.txt	https://docs.google.com/spreadsheets/d/1kvPoupSzsSFBNSztMzl04xMoSC3Kcx3CrjVf4yBmESU/edit?ts=5b5f17db#gid=227859291	PHESANT Transformation:41215_0 || CAT-MUL-BINARY-VAR 0 || ALL || Removed 0 examples != 0 but with missing value (<0) || sample 332966/28228(361194) ||-Notes:This field is a summary of the distinct detention category codes a participant has had recorded across all their episodes in hospital. Detention category identifies the legislation under which the person was detained. In order to conduct anal…	Environment
Ever self-harmed	117733	5099	112634	0.1809	0.06216	2.911	0.003606	0.02165	0.00443	1.011	0.0073	0.00502	0.005201	UK Biobank	binary.20480.txt	https://docs.google.com/spreadsheets/d/1kvPoupSzsSFBNSztMzl04xMoSC3Kcx3CrjVf4yBmESU/edit?ts=5b5f17db#gid=227859291	PHESANT Transformation:20480_0|| CAT-SINGLE || Inc(>=10): 0(112634) || Inc(>=10): 1(5099) || CAT-SINGLE-BINARY || sample 112634/5099(117733) ||-Notes:Question asked: Have you deliberately harmed yourself, whether or not you meant to end your life?-Variable type:binary	Psychiatric & Behavioral Disorders
Usual side of head for mobile phone use: Left	303009	107802	195207	0.2052	0.07066	2.905	0.003676	0.02178	0.002904	1.012	0.009406	-0.002263	0.009001	UK Biobank	binary.1150_1.txt	https://docs.google.com/spreadsheets/d/1kvPoupSzsSFBNSztMzl04xMoSC3Kcx3CrjVf4yBmESU/edit?ts=5b5f17db#gid=227859291	PHESANT Transformation:1150_0 || CAT-SINGLE || CAT-SINGLE-BINARY-VAR: 1 || Inc(>=10): 1(107802) ||-Notes:ACE touchscreen question On what side of the head do you usually use a mobile phone? If the participant activated the Help button they were shown the message: If you are unsure, please provide an estimate or select Do not know. ~F1150~ was collected from participants who indicated they have us…	Activities & Social Interactions
Non-cancer illness code, self-reported: asthma	361141	41934	319207	0.09713	0.03347	2.902	0.003705	0.05581	0.005827	1.035	0.01698	0.01698	0.006586	UK Biobank	binary.20002_1111.txt	https://docs.google.com/spreadsheets/d/1kvPoupSzsSFBNSztMzl04xMoSC3Kcx3CrjVf4yBmESU/edit?ts=5b5f17db#gid=227859291	PHESANT Transformation:20002_0 || CAT-MUL-BINARY-VAR 1111 || Indicator name x135_0_0 || Remove indicator var NAs: 53 || Remove indicator var <0: 0 || Removed 0 examples != 1111 but with missing value (<0) || sample 319207/41934(361141) ||-Notes:Code for non-cancer illness. If the participant was uncertain of the type of illness they had had, then they described it to the interviewer (a trained nu…	Cardiovascular & Respiratory
Witnessed sudden violent death	117862	15959	101903	0.1779	0.06144	2.896	0.003781	0.02587	0.004232	1.005	0.007099	0.01138	0.004674	UK Biobank	binary.20530.txt	https://docs.google.com/spreadsheets/d/1kvPoupSzsSFBNSztMzl04xMoSC3Kcx3CrjVf4yBmESU/edit?ts=5b5f17db#gid=227859291	PHESANT Transformation:20530_0|| CAT-SINGLE || reassignments: 2=1 || Inc(>=10): 0(101903) || Inc(>=10): 1(15959) || CAT-SINGLE-BINARY || sample 101903/15959(117862) ||-Notes:Question asked: In your life, have you...? Witnessed a sudden violent death (eg. murder, suicide, aftermath of an accident)-Variable type:binary	Mental Functions
Blood clot, DVT, bronchitis, emphysema, asthma, rhinitis, eczema, allergy diagnosed by doctor: Asthma	360527	41633	318894	0.09519	0.03294	2.889	0.00386	0.05522	0.00568	1.034	0.01672	0.01683	0.006517	UK Biobank	binary.6152_8.txt	https://docs.google.com/spreadsheets/d/1kvPoupSzsSFBNSztMzl04xMoSC3Kcx3CrjVf4yBmESU/edit?ts=5b5f17db#gid=227859291	PHESANT Transformation:6152_0 || CAT-MUL-BINARY-VAR 8 || NO_NAN Remove NA participants 181 || Removed 486 examples != 8 but with missing value (<0) || sample 318894/41633(360527) ||-Notes:ACE touchscreen question Has a doctor ever told you that you have had any of the following conditions? (You can select more than one answer) The following checks were performed: If code -7 was selected, then no …	Cardiovascular & Respiratory
#Other joint disorders	361194	27347	333847	0.1489	0.05154	2.889	0.003867	0.01984	0.001921	1.01	0.007719	0.007007	0.00615	UK Biobank	categorical.M13_OTHERJOINT.txt	https://docs.google.com/spreadsheets/d/1kvPoupSzsSFBNSztMzl04xMoSC3Kcx3CrjVf4yBmESU/edit?ts=5b5f17db#gid=227859291	PHESANT Transformation:NA-Notes:NA-Variable type:categorical-Phenotype ID:M13_OTHERJOINT	Skeletal, Muscular, & Neurological
Hallux valgus (acquired)	361194	5370	355824	0.1409	0.04909	2.871	0.004095	0.01256	0.001512	1.006	0.007753	-0.004042	0.0054	UK Biobank	categorical.M13_HALLUXVALGUS.txt	https://docs.google.com/spreadsheets/d/1kvPoupSzsSFBNSztMzl04xMoSC3Kcx3CrjVf4yBmESU/edit?ts=5b5f17db#gid=227859291	PHESANT Transformation:NA-Notes:NA-Variable type:categorical-Phenotype ID:M13_HALLUXVALGUS	Skeletal, Muscular, & Neurological
Medication for cholesterol, blood pressure, diabetes, or take exogenous hormones: Cholesterol lowering medication	193148	24247	168901	0.0942	0.03309	2.847	0.004414	0.05175	0.006546	1.031	0.02053	0.008097	0.00582	UK Biobank	binary.6153_1.txt	https://docs.google.com/spreadsheets/d/1kvPoupSzsSFBNSztMzl04xMoSC3Kcx3CrjVf4yBmESU/edit?ts=5b5f17db#gid=227859291	PHESANT Transformation:6153_0 || CAT-MUL-BINARY-VAR 1 || NO_NAN Remove NA participants 167294 || Removed 752 examples != 1 but with missing value (<0) || sample 168901/24247(193148) ||-Notes:ACE touchscreen question Do you regularly take any of the following medications? (You can select more than one answer) The following checks were performed: If code -7 was selected, then no additional choices …	Medications
Bilateral oophorectomy (both ovaries removed)	191515	15629	175886	0.1684	0.05926	2.841	0.004493	0.0224	0.002951	1.009	0.007491	0.004518	0.005609	UK Biobank	binary.2834.txt	https://docs.google.com/spreadsheets/d/1kvPoupSzsSFBNSztMzl04xMoSC3Kcx3CrjVf4yBmESU/edit?ts=5b5f17db#gid=227859291	PHESANT Transformation:2834_0|| CAT-SINGLE || Inc(>=10): 0(175886) || Inc(>=10): 1(15629) || CAT-SINGLE-BINARY || sample 175886/15629(191515) ||-Notes:ACE touchscreen question Have you had BOTH ovaries removed? If the participant activated the Help button they were shown the message: Only enter Yes if you have had both ovaries removed. If you have only had one ovary removed you will be able to le…	Gastrointestinal, Genitourinary, & Endocrine
Non-cancer illness code, self-reported: diverticular disease/diverticulitis	361141	4124	357017	0.1275	0.045	2.834	0.004594	0.01265	0.001567	0.9936	0.007173	0.00166	0.004904	UK Biobank	binary.20002_1458.txt	https://docs.google.com/spreadsheets/d/1kvPoupSzsSFBNSztMzl04xMoSC3Kcx3CrjVf4yBmESU/edit?ts=5b5f17db#gid=227859291	PHESANT Transformation:20002_0 || CAT-MUL-BINARY-VAR 1458 || Indicator name x135_0_0 || Remove indicator var NAs: 53 || Remove indicator var <0: 0 || Removed 0 examples != 1458 but with missing value (<0) || sample 357017/4124(361141) ||-Notes:Code for non-cancer illness. If the participant was uncertain of the type of illness they had had, then they described it to the interviewer (a trained nur…	Gastrointestinal, Genitourinary, & Endocrine
Tea intake	349376	NA	NA	0.07726	0.02743	2.817	0.004853	0.0558	0.003601	0.9997	0.01039	-0.006228	0.006373	UK Biobank	1488_raw.txt	https://docs.google.com/spreadsheets/d/1kvPoupSzsSFBNSztMzl04xMoSC3Kcx3CrjVf4yBmESU/edit?ts=5b5f17db#gid=227859291	PHESANT Transformation:1488_0|| INTEGER || reassignments: -1=NA|-3=NA|-10=NA || CONTINUOUS || ||-Notes:ACE touchscreen question How many cups of tea do you drink each DAY? (Include black and green tea) The following checks were performed: If answer If answer > 99 then rejected If answer > 20 then participant asked to confirm If the participant activated the Help button they were shown the message…	Exercise, Nutrition, & Metabolism
Activities undertaken to treat anxiety: Other therapeutic activities such as mindfulness, yoga or art classes	98990	5735	93255	0.1481	0.05279	2.806	0.005018	0.02829	0.004776	0.9962	0.006225	0.006706	0.005501	UK Biobank	binary.20550_3.txt	https://docs.google.com/spreadsheets/d/1kvPoupSzsSFBNSztMzl04xMoSC3Kcx3CrjVf4yBmESU/edit?ts=5b5f17db#gid=227859291	PHESANT Transformation:20550_0 || CAT-MUL-BINARY-VAR 3 || Indicator name x20425_0_0 || Remove indicator var NAs: 243128 || Remove indicator var <0: 19076 || Removed 0 examples != 3 but with missing value (<0) || sample 93255/5735(98990) ||-Notes:Question asked: Did you ever try talking therapies for these problems, or other structured activities you regard as therapeutic? Include only those you a…	Psychiatric & Behavioral Disorders
Vitamin and mineral supplements: Multivitamins +/- minerals	359245	77472	281773	0.1174	0.04192	2.801	0.005097	0.0237	0.001808	1.009	0.007757	0.00295	0.005747	UK Biobank	binary.6155_7.txt	https://docs.google.com/spreadsheets/d/1kvPoupSzsSFBNSztMzl04xMoSC3Kcx3CrjVf4yBmESU/edit?ts=5b5f17db#gid=227859291	PHESANT Transformation:6155_0 || CAT-MUL-BINARY-VAR 7 || NO_NAN Remove NA participants 514 || Removed 1435 examples != 7 but with missing value (<0) || sample 281773/77472(359245) ||-Notes:ACE touchscreen question Do you regularly take any of the following? (You can select more than one answer) The following checks were performed: If code -7 was selected, then no additional choices were allowed. …	Exercise, Nutrition, & Metabolism
Illnesses of siblings: Heart disease	280784	28696	252088	0.1183	0.04248	2.785	0.005354	0.01736	0.002142	1.009	0.007336	0.003674	0.005525	UK Biobank	binary.20111_1.txt	https://docs.google.com/spreadsheets/d/1kvPoupSzsSFBNSztMzl04xMoSC3Kcx3CrjVf4yBmESU/edit?ts=5b5f17db#gid=227859291	PHESANT Transformation:20111_0 || CAT-MUL-BINARY-VAR 1 || NO_NAN Remove NA participants 52692 || Removed 27718 examples != 1 but with missing value (<0) || sample 252088/28696(280784) ||-Notes:This field contains the combined results of 2 ACE touchscreen questions, both asked Have any of your brothers or sisters suffered from any of the following diseases? (You can select more than one answer) fo…	Environment
Year ended full time education	91777	NA	NA	-0.09941	0.03576	-2.78	0.005442	0.1475	0.00793	1.039	0.008176	-0.02202	0.005982	UK Biobank	22501_raw.txt	https://docs.google.com/spreadsheets/d/1kvPoupSzsSFBNSztMzl04xMoSC3Kcx3CrjVf4yBmESU/edit?ts=5b5f17db#gid=227859291	PHESANT Transformation:22501_0|| INTEGER || reassignments: -1=NA|-2=NA|-3=NA || CONTINUOUS || ||-Notes:Year ended full time education-Variable type:continuous_raw	Work & Education
Diseases of the circulatory system	361194	60504	300690	0.1049	0.03781	2.773	0.005547	0.02632	0.001857	1.029	0.008522	0.01413	0.005683	UK Biobank	categorical.IX_CIRCULATORY.txt	https://docs.google.com/spreadsheets/d/1kvPoupSzsSFBNSztMzl04xMoSC3Kcx3CrjVf4yBmESU/edit?ts=5b5f17db#gid=227859291	PHESANT Transformation:NA-Notes:NA-Variable type:categorical-Phenotype ID:IX_CIRCULATORY	Cardiovascular & Respiratory
Treatment/medication code: levothyroxine sodium	361141	14689	346452	0.1305	0.04737	2.755	0.005863	0.03572	0.004466	1.028	0.01434	0.003221	0.007137	UK Biobank	binary.20003_1141191044.txt	https://docs.google.com/spreadsheets/d/1kvPoupSzsSFBNSztMzl04xMoSC3Kcx3CrjVf4yBmESU/edit?ts=5b5f17db#gid=227859291	PHESANT Transformation:20003_0 || CAT-MUL-BINARY-VAR 1141191044 || Indicator name x137_0_0 || Remove indicator var NAs: 53 || Remove indicator var <0: 0 || Removed 0 examples != 1141191044 but with missing value (<0) || sample 346452/14689(361141) ||-Notes:Code for treatment Negative codes indicate free-text entry.-Variable type:binary	Medications
Triglycerides	400639	400639	NA	0.1013	0.03681	2.753	0.005913	0.1929	0.02966	1.365	0.09028	-0.008256	0.01203	UK Biobank (EUR)	biomarkers-30870-both_sexes-irnt.tsv.bgz	https://pan-ukb-us-east-1.s3.amazonaws.com/sumstats_flat_files/biomarkers-30870-both_sexes-irnt.tsv.bgz	EUR: biomarkers : 30870 : Biological samples > Assay results > Blood assays > Blood biochemistry	Exercise, Nutrition, & Metabolism
High light scatter reticulocyte count	344729	NA	NA	0.05661	0.02059	2.749	0.005972	0.1428	0.01262	1.166	0.05797	0.005032	0.007322	UK Biobank	30300_raw.txt	https://docs.google.com/spreadsheets/d/1kvPoupSzsSFBNSztMzl04xMoSC3Kcx3CrjVf4yBmESU/edit?ts=5b5f17db#gid=227859291	PHESANT Transformation:30300_0|| CONTINUOUS MAIN || CONTINUOUS || ||-Notes:Result of High Light Scatter Reticulocytes Number assay, performed on blood sample, obtained from UK Biobank assessment centre visit. High Light Scatter Reticulocytes Count is calculated as: (HLR / Total Erythrocytes) x red blood cells-Variable type:continuous_raw	Cardiovascular & Respiratory
Bone fractures	426824	NA	NA	0.1031	0.03768	2.738	0.006185	0.02392	0.002071	1.009	0.008595	0.001471	0.005994	GEFOS	Biobank2-British-FracA-As-C-Gwas-SumStats.txt	http://www.gefos.org/?q=content/data-release-2018	The GEnetic Factors for OSteoporosis (GEFOS) Consortium is a large international collaboration comprising numerous research groups. Osteoporosis is a common age-related complex disease with a strong genetic component. The UK Biobank is a health resource from the United Kingdom that has genetic data and phenotype measurements in 500,000 individuals, representative of the general population. We ana…	Skeletal, Muscular, & Neurological
Age at first live birth	131987	NA	NA	-0.1052	0.03853	-2.73	0.006331	0.1716	0.007585	1.034	0.009632	-0.01284	0.007883	UK Biobank	2754_raw.txt	https://docs.google.com/spreadsheets/d/1kvPoupSzsSFBNSztMzl04xMoSC3Kcx3CrjVf4yBmESU/edit?ts=5b5f17db#gid=227859291	PHESANT Transformation:2754_0|| INTEGER || reassignments: -4=NA|-3=NA || CONTINUOUS || ||-Notes:ACE touchscreen question How old were you when you had your FIRST child? The following checks were performed: If answer If answer > 65 then rejected If answer > Participants age then rejected If answer If answer If answer > 48 then participant asked to confirm If answer > Age when periods stopped then …	Gastrointestinal, Genitourinary, & Endocrine
Attendance/disability/mobility allowance: Disability living allowance	358597	15697	342900	0.123	0.04511	2.727	0.006384	0.02778	0.001689	0.9952	0.007595	0.01753	0.005925	UK Biobank	binary.6146_2.txt	https://docs.google.com/spreadsheets/d/1kvPoupSzsSFBNSztMzl04xMoSC3Kcx3CrjVf4yBmESU/edit?ts=5b5f17db#gid=227859291	PHESANT Transformation:6146_0 || CAT-MUL-BINARY-VAR 2 || NO_NAN Remove NA participants 179 || Removed 2418 examples != 2 but with missing value (<0) || sample 342900/15697(358597) ||-Notes:ACE touchscreen question Do you receive any of the following? (You can select more than one answer) The following checks were performed: If code -7 was selected, then no additional choices were allowed. If code…	Activities & Social Interactions
Worrier / anxious feelings	351833	199463	152370	0.1318	0.04847	2.72	0.006535	0.07794	0.005039	1.002	0.01344	0.007942	0.01043	UK Biobank	binary.1980.txt	https://docs.google.com/spreadsheets/d/1kvPoupSzsSFBNSztMzl04xMoSC3Kcx3CrjVf4yBmESU/edit?ts=5b5f17db#gid=227859291	PHESANT Transformation:1980_0|| CAT-SINGLE || Inc(>=10): 0(152370) || Inc(>=10): 1(199463) || CAT-SINGLE-BINARY || sample 152370/199463(351833) ||-Notes:ACE touchscreen question Are you a worrier? If the participant activated the Help button they were shown the message: Work through these questions quickly and do not think about the exact meaning of the question-Variable type:binary	Mental Functions
Reticulocyte percentage	344728	NA	NA	0.07841	0.02888	2.715	0.006637	0.05685	0.006104	1.052	0.02621	0.0006853	0.006624	UK Biobank	30240_raw.txt	https://docs.google.com/spreadsheets/d/1kvPoupSzsSFBNSztMzl04xMoSC3Kcx3CrjVf4yBmESU/edit?ts=5b5f17db#gid=227859291	PHESANT Transformation:30240_0|| CONTINUOUS MAIN || CONTINUOUS || ||-Notes:Result of Reticulocytes Percentage assay, performed on blood sample, obtained from UK Biobank assessment centre visit. Reticulocytes (Percentage) is the number of reticulocytes as a percentage of red blood cells.-Variable type:continuous_raw	Cardiovascular & Respiratory
Illnesses of mother: Heart disease	332966	66343	266623	0.1186	0.04387	2.704	0.006852	0.01509	0.001768	1.011	0.007205	0.0137	0.00501	UK Biobank	binary.20110_1.txt	https://docs.google.com/spreadsheets/d/1kvPoupSzsSFBNSztMzl04xMoSC3Kcx3CrjVf4yBmESU/edit?ts=5b5f17db#gid=227859291	PHESANT Transformation:20110_0 || CAT-MUL-BINARY-VAR 1 || NO_NAN Remove NA participants 6165 || Removed 22063 examples != 1 but with missing value (<0) || sample 266623/66343(332966) ||-Notes:This field contains the combined results of 2 ACE touchscreen questions, both asked Has/did your mother ever suffer from? (You can select more than one answer) for different sets of illnesses. For convenienc…	Environment
Bread type: Brown	348424	41518	306906	-0.1352	0.05009	-2.699	0.006951	0.01123	0.00153	1	0.007075	0.001045	0.005139	UK Biobank	binary.1448_2.txt	https://docs.google.com/spreadsheets/d/1kvPoupSzsSFBNSztMzl04xMoSC3Kcx3CrjVf4yBmESU/edit?ts=5b5f17db#gid=227859291	PHESANT Transformation:1448_0 || CAT-SINGLE || CAT-SINGLE-BINARY-VAR: 2 || Inc(>=10): 2(41518) ||-Notes:ACE touchscreen question What type of bread do you mainly eat? If the participant activated the Help button they were shown the message: If you eat more than one type of bread, please select the one that you eat the most. If you are unsure, select Do not know. ~F1448~ was collected from all par…	Exercise, Nutrition, & Metabolism
Vitamin and mineral supplements: Vitamin B	359245	14792	344453	0.1997	0.07504	2.662	0.007774	0.007857	0.001392	0.9983	0.006426	0.0001262	0.006373	UK Biobank	binary.6155_2.txt	https://docs.google.com/spreadsheets/d/1kvPoupSzsSFBNSztMzl04xMoSC3Kcx3CrjVf4yBmESU/edit?ts=5b5f17db#gid=227859291	PHESANT Transformation:6155_0 || CAT-MUL-BINARY-VAR 2 || NO_NAN Remove NA participants 514 || Removed 1435 examples != 2 but with missing value (<0) || sample 344453/14792(359245) ||-Notes:ACE touchscreen question Do you regularly take any of the following? (You can select more than one answer) The following checks were performed: If code -7 was selected, then no additional choices were allowed. …	Exercise, Nutrition, & Metabolism
Carpal tunnel syndrome	361194	7973	353221	0.1124	0.04224	2.661	0.007784	0.01928	0.00193	1.009	0.008698	0.0102	0.005407	UK Biobank	categorical.G6_CARPTU.txt	https://docs.google.com/spreadsheets/d/1kvPoupSzsSFBNSztMzl04xMoSC3Kcx3CrjVf4yBmESU/edit?ts=5b5f17db#gid=227859291	PHESANT Transformation:NA-Notes:NA-Variable type:categorical-Phenotype ID:G6_CARPTU	Skeletal, Muscular, & Neurological
Reason for glasses/contact lenses: For 'astigmatism'	360677	9752	350925	0.1577	0.05962	2.646	0.008153	0.009575	0.001527	1.014	0.006989	0.001198	0.00544	UK Biobank	binary.6147_4.txt	https://docs.google.com/spreadsheets/d/1kvPoupSzsSFBNSztMzl04xMoSC3Kcx3CrjVf4yBmESU/edit?ts=5b5f17db#gid=227859291	PHESANT Transformation:6147_0 || CAT-MUL-BINARY-VAR 4 || Indicator name x2207_0_0 || Remove indicator var NAs: 179 || Remove indicator var <0: 338 || Removed 0 examples != 4 but with missing value (<0) || sample 350925/9752(360677) ||-Notes:ACE touchscreen question Why were you prescribed glasses/contacts? (You can select more than one answer) The following checks were performed: If code -1 was s…	Hearing
Types of transport used (excluding work): Walk	359324	176934	182390	0.1133	0.04288	2.643	0.00822	0.0326	0.002214	1.026	0.008604	-0.01524	0.006787	UK Biobank	binary.6162_2.txt	https://docs.google.com/spreadsheets/d/1kvPoupSzsSFBNSztMzl04xMoSC3Kcx3CrjVf4yBmESU/edit?ts=5b5f17db#gid=227859291	PHESANT Transformation:6162_0 || CAT-MUL-BINARY-VAR 2 || NO_NAN Remove NA participants 1769 || Removed 101 examples != 2 but with missing value (<0) || sample 182390/176934(359324) ||-Notes:ACE touchscreen question In the last 4 weeks, which forms of transport have you used most often to get about? (Not including any journeys to and from work; you can select more than one answer) The following ch…	Activities & Social Interactions
Medication for pain relief, constipation, heartburn: Laxatives (e.g. Dulcolax, Senokot)	357084	10307	346777	0.1389	0.05406	2.568	0.01021	0.01143	0.001503	1.006	0.006796	0.006373	0.005536	UK Biobank	binary.6154_6.txt	https://docs.google.com/spreadsheets/d/1kvPoupSzsSFBNSztMzl04xMoSC3Kcx3CrjVf4yBmESU/edit?ts=5b5f17db#gid=227859291	PHESANT Transformation:6154_0 || CAT-MUL-BINARY-VAR 6 || NO_NAN Remove NA participants 514 || Removed 3596 examples != 6 but with missing value (<0) || sample 346777/10307(357084) || SKIP_val:-1 < 0 || SKIP_val:-3 < 0 ||-Notes:ACE touchscreen question Do you regularly take any of the following? (You can select more than one answer) The following checks were performed: If code -7 was selected, the…	Medications
Diagnoses - main ICD10: M20 Acquired deformities of fingers and toes	361194	7773	353421	0.1261	0.04913	2.568	0.01023	0.0142	0.001467	0.9949	0.00721	-0.003442	0.005425	UK Biobank	categorical.M20.txt	https://docs.google.com/spreadsheets/d/1kvPoupSzsSFBNSztMzl04xMoSC3Kcx3CrjVf4yBmESU/edit?ts=5b5f17db#gid=227859291	PHESANT Transformation:NA-Notes:NA-Variable type:categorical-Phenotype ID:M20	Skeletal, Muscular, & Neurological
Autism spectrum disorder	46351	18382	27969	0.1609	0.0627	2.5657	0.0103	0.1933	0.017	1.0099	0.0099	-0.01	0.0098	PGC	iPSYCH-PGC_ASD_Nov2017.gz	PMID: 30804558		Psychiatric & Behavioral Disorders
Non-cancer illness code, self-reported: hypothyroidism/myxoedema	361141	17574	343567	0.1203	0.04704	2.558	0.01054	0.0485	0.005743	1.043	0.01672	0.0002813	0.007917	UK Biobank	binary.20002_1226.txt	https://docs.google.com/spreadsheets/d/1kvPoupSzsSFBNSztMzl04xMoSC3Kcx3CrjVf4yBmESU/edit?ts=5b5f17db#gid=227859291	PHESANT Transformation:20002_0 || CAT-MUL-BINARY-VAR 1226 || Indicator name x135_0_0 || Remove indicator var NAs: 53 || Remove indicator var <0: 0 || Removed 0 examples != 1226 but with missing value (<0) || sample 343567/17574(361141) ||-Notes:Code for non-cancer illness. If the participant was uncertain of the type of illness they had had, then they described it to the interviewer (a trained nu…	Gastrointestinal, Genitourinary, & Endocrine
Leg pain on walking	118905	25997	92908	0.1343	0.05292	2.538	0.01115	0.05294	0.004869	1.017	0.007176	0.04323	0.006253	UK Biobank	binary.4728.txt	https://docs.google.com/spreadsheets/d/1kvPoupSzsSFBNSztMzl04xMoSC3Kcx3CrjVf4yBmESU/edit?ts=5b5f17db#gid=227859291	PHESANT Transformation:4728_0|| CAT-SINGLE || Inc(>=10): 0(92908) || Inc(>=10): 1(25997) || CAT-SINGLE-BINARY || sample 92908/25997(118905) ||-Notes:ACE touchscreen question Do you get a pain in either leg on walking?-Variable type:binary	Skeletal, Muscular, & Neurological
Ever stopped smoking for 6+ months	87937	37903	50034	0.1765	0.06998	2.522	0.01167	0.02256	0.005361	0.9967	0.007079	-0.002627	0.005451	UK Biobank	binary.2907.txt	https://docs.google.com/spreadsheets/d/1kvPoupSzsSFBNSztMzl04xMoSC3Kcx3CrjVf4yBmESU/edit?ts=5b5f17db#gid=227859291	PHESANT Transformation:2907_0|| CAT-SINGLE || Inc(>=10): 1(37903) || Inc(>=10): 0(50034) || CAT-SINGLE-BINARY || sample 50034/37903(87937) ||-Notes:ACE touchscreen question In the time that you smoked, did you ever stop for more than 6 months? ~F2907~ was collected from participants who indicated that in the past they smoked tobacco on most or all days, as defined by their answers to ~F1249~-Vari…	Psychiatric & Behavioral Disorders
Types of physical activity in last 4 weeks: Walking for pleasure (not as a means of transport)	359263	258574	100689	-0.08971	0.03588	-2.5	0.01242	0.03615	0.002028	1.035	0.0077	-0.01135	0.006236	UK Biobank	binary.6164_1.txt	https://docs.google.com/spreadsheets/d/1kvPoupSzsSFBNSztMzl04xMoSC3Kcx3CrjVf4yBmESU/edit?ts=5b5f17db#gid=227859291	PHESANT Transformation:6164_0 || CAT-MUL-BINARY-VAR 1 || NO_NAN Remove NA participants 1592 || Removed 339 examples != 1 but with missing value (<0) || sample 100689/258574(359263) ||-Notes:ACE touchscreen question In the last 4 weeks did you spend any time doing the following? (You can select more than one answer) The following checks were performed: If code -7 was selected, then no additional c…	Exercise, Nutrition, & Metabolism
Age at last episode of depression	59260	NA	NA	0.1768	0.07084	2.496	0.01257	0.03057	0.007398	1.001	0.006919	0.007593	0.005032	UK Biobank	20434_raw.txt	https://docs.google.com/spreadsheets/d/1kvPoupSzsSFBNSztMzl04xMoSC3Kcx3CrjVf4yBmESU/edit?ts=5b5f17db#gid=227859291	PHESANT Transformation:20434_0|| INTEGER || reassignments: -121=NA|-818=NA || CONTINUOUS || ||-Notes:Question asked: About how old were you the LAST time you had a period of two weeks like this? (Whether or not you received any help for it.) Question was asked when ~F20446~ was Yes or ~F20441~ was Yes.-Variable type:continuous_raw	Psychiatric & Behavioral Disorders
Urea	400687	400687	NA	-0.06477	0.02596	-2.495	0.01259	0.1033	0.008215	1.221	0.03459	0.01318	0.007915	UK Biobank (EUR)	biomarkers-30670-both_sexes-irnt.tsv.bgz	https://pan-ukb-us-east-1.s3.amazonaws.com/sumstats_flat_files/biomarkers-30670-both_sexes-irnt.tsv.bgz	EUR: biomarkers : 30670 : Biological samples > Assay results > Blood assays > Blood biochemistry	Exercise, Nutrition, & Metabolism
Current employment status: Unable to work because of sickness or disability	359931	13756	346175	0.1182	0.04772	2.476	0.0133	0.02329	0.001727	1.015	0.007359	0.01815	0.005893	UK Biobank	binary.6142_4.txt	https://docs.google.com/spreadsheets/d/1kvPoupSzsSFBNSztMzl04xMoSC3Kcx3CrjVf4yBmESU/edit?ts=5b5f17db#gid=227859291	PHESANT Transformation:6142_0 || CAT-MUL-BINARY-VAR 4 || NO_NAN Remove NA participants 177 || Removed 1086 examples != 4 but with missing value (<0) || sample 346175/13756(359931) ||-Notes:ACE touchscreen question Which of the following describes your current situation? (You can select more than one answer) The following checks were performed: If code -7 was selected, then no additional choices w…	Work & Education
Workplace very hot: Rarely/never	90644	68705	21939	-0.172	0.07008	-2.454	0.01414	0.0308	0.006259	1.01	0.007115	-0.01105	0.005745	UK Biobank	binary.22608_0.txt	https://docs.google.com/spreadsheets/d/1kvPoupSzsSFBNSztMzl04xMoSC3Kcx3CrjVf4yBmESU/edit?ts=5b5f17db#gid=227859291	PHESANT Transformation:22608_0 || CAT-MUL-BINARY-VAR 0 || NO_NAN Remove NA participants 270293 || Removed 257 examples != 0 but with missing value (<0) || sample 21939/68705(90644) ||-Notes:Participant asked Thinking about the place where you worked: Was it very hot? Participants were allowed to skip answering this question.-Variable type:binary	Work & Education
Hair colour (natural, before greying): Light brown	360270	147560	212710	-0.08071	0.03296	-2.449	0.01434	0.02955	0.006491	1.081	0.04388	0.007293	0.00627	UK Biobank	binary.1747_3.txt	https://docs.google.com/spreadsheets/d/1kvPoupSzsSFBNSztMzl04xMoSC3Kcx3CrjVf4yBmESU/edit?ts=5b5f17db#gid=227859291	PHESANT Transformation:1747_0 || CAT-SINGLE || CAT-SINGLE-BINARY-VAR: 3 || Inc(>=10): 3(147560) ||-Notes:ACE touchscreen question What best describes your natural hair colour? (If your hair colour is grey, the colour before you went grey) If the participant activated the Help button they were shown the message: If you are unsure, please select the colour closest to your natural adult hair colour …	Skeletal, Muscular, & Neurological
Ischaemic heart disease, wide definition	361194	20857	340337	0.07957	0.03289	2.42	0.01554	0.03372	0.002779	1.021	0.009148	0.01483	0.005721	UK Biobank	categorical.I9_IHD.txt	https://docs.google.com/spreadsheets/d/1kvPoupSzsSFBNSztMzl04xMoSC3Kcx3CrjVf4yBmESU/edit?ts=5b5f17db#gid=227859291	PHESANT Transformation:NA-Notes:NA-Variable type:categorical-Phenotype ID:I9_IHD	Cardiovascular & Respiratory
Medication for pain relief, constipation, heartburn: Aspirin	357084	50204	306880	0.1243	0.05143	2.418	0.01563	0.02289	0.001894	1.014	0.007688	-0.001201	0.006347	UK Biobank	binary.6154_1.txt	https://docs.google.com/spreadsheets/d/1kvPoupSzsSFBNSztMzl04xMoSC3Kcx3CrjVf4yBmESU/edit?ts=5b5f17db#gid=227859291	PHESANT Transformation:6154_0 || CAT-MUL-BINARY-VAR 1 || NO_NAN Remove NA participants 514 || Removed 3596 examples != 1 but with missing value (<0) || sample 306880/50204(357084) ||-Notes:ACE touchscreen question Do you regularly take any of the following? (You can select more than one answer) The following checks were performed: If code -7 was selected, then no additional choices were allowed. …	Medications
Forced expiratory volume in 1-second (FEV1)	329404	NA	NA	0.06617	0.02758	2.399	0.01643	0.1853	0.007318	1.088	0.01711	-0.006452	0.008311	UK Biobank	3063_raw.txt	https://docs.google.com/spreadsheets/d/1kvPoupSzsSFBNSztMzl04xMoSC3Kcx3CrjVf4yBmESU/edit?ts=5b5f17db#gid=227859291	PHESANT Transformation:3063_0|| CONTINUOUS MAIN || CONTINUOUS || ||-Notes:FEV1 value calculated from blow-Variable type:continuous_raw	Cardiovascular & Respiratory
Pain type(s) experienced in last month: Pain all over the body	360391	5530	354861	0.1534	0.06404	2.395	0.01661	0.009967	0.001391	1.002	0.007006	0.01324	0.005835	UK Biobank	binary.6159_8.txt	https://docs.google.com/spreadsheets/d/1kvPoupSzsSFBNSztMzl04xMoSC3Kcx3CrjVf4yBmESU/edit?ts=5b5f17db#gid=227859291	PHESANT Transformation:6159_0 || CAT-MUL-BINARY-VAR 8 || NO_NAN Remove NA participants 180 || Removed 623 examples != 8 but with missing value (<0) || sample 354861/5530(360391) || SKIP_val:-3 < 0 ||-Notes:ACE touchscreen question In the last month have you experienced any of the following that interfered with your usual activites? (You can select more than one answer) The following checks were p…	Pain
Treatment/medication code: aspirin	361141	48081	313060	0.1176	0.04914	2.393	0.0167	0.02178	0.001827	1.016	0.007364	0.001053	0.006247	UK Biobank	binary.20003_1140868226.txt	https://docs.google.com/spreadsheets/d/1kvPoupSzsSFBNSztMzl04xMoSC3Kcx3CrjVf4yBmESU/edit?ts=5b5f17db#gid=227859291	PHESANT Transformation:20003_0 || CAT-MUL-BINARY-VAR 1140868226 || Indicator name x137_0_0 || Remove indicator var NAs: 53 || Remove indicator var <0: 0 || Removed 0 examples != 1140868226 but with missing value (<0) || sample 313060/48081(361141) ||-Notes:Code for treatment Negative codes indicate free-text entry.-Variable type:binary	Medications
Hand grip strength (left)	359704	NA	NA	0.05349	0.02245	2.382	0.0172	0.1194	0.004563	1.043	0.01349	0.00167	0.006339	UK Biobank	46_raw.txt	https://docs.google.com/spreadsheets/d/1kvPoupSzsSFBNSztMzl04xMoSC3Kcx3CrjVf4yBmESU/edit?ts=5b5f17db#gid=227859291	PHESANT Transformation:46_0|| INTEGER || CONTINUOUS || ||-Notes:Left grip strength-Variable type:continuous_raw	Skeletal, Muscular, & Neurological
Hand grip strength (right)	359729	NA	NA	0.05373	0.02266	2.371	0.01775	0.1185	0.004661	1.055	0.01405	0.006299	0.0064	UK Biobank	47_raw.txt	https://docs.google.com/spreadsheets/d/1kvPoupSzsSFBNSztMzl04xMoSC3Kcx3CrjVf4yBmESU/edit?ts=5b5f17db#gid=227859291	PHESANT Transformation:47_0|| INTEGER || CONTINUOUS || ||-Notes:Right grip strength-Variable type:continuous_raw	Skeletal, Muscular, & Neurological
Unstable angina pectoris	361194	3439	357755	0.1547	0.06543	2.365	0.01804	0.008106	0.001513	0.9991	0.007633	0.006556	0.006108	UK Biobank	categorical.I9_UAP.txt	https://docs.google.com/spreadsheets/d/1kvPoupSzsSFBNSztMzl04xMoSC3Kcx3CrjVf4yBmESU/edit?ts=5b5f17db#gid=227859291	PHESANT Transformation:NA-Notes:NA-Variable type:categorical-Phenotype ID:I9_UAP	Cardiovascular & Respiratory
FI8 : chained arithmetic	75692	49086	26606	-0.08924	0.03776	-2.364	0.0181	0.1055	0.008113	1.003	0.007454	-0.0124	0.005566	UK Biobank	binary.5012.txt	https://docs.google.com/spreadsheets/d/1kvPoupSzsSFBNSztMzl04xMoSC3Kcx3CrjVf4yBmESU/edit?ts=5b5f17db#gid=227859291	PHESANT Transformation:5012_0|| CAT-SINGLE || reassignments: 25=0|26=1|27=0|28=0|29=0|-1=0 || Inc(>=10): 1(49086) || Inc(>=10): 0(26606) || CAT-SINGLE-BINARY || sample 26606/49086(75692) ||-Notes:ACE touchscreen question If David is twenty-one and Owen is nineteen and Daniel is nine years younger than David, what is half their combined age?. Part 8 of Fluid Intelligence test. Offered choice from …	Mental Functions
Manifestations of mania or irritability: I was more talkative than usual	114422	5465	108957	0.1335	0.057	2.342	0.0192	0.02597	0.004151	0.9983	0.006439	0.004462	0.00553	UK Biobank	binary.20548_1.txt	https://docs.google.com/spreadsheets/d/1kvPoupSzsSFBNSztMzl04xMoSC3Kcx3CrjVf4yBmESU/edit?ts=5b5f17db#gid=227859291	PHESANT Transformation:20548_0 || CAT-MUL-BINARY-VAR 1 || Indicator name x20502_0_0 || Remove indicator var NAs: 243128 || Remove indicator var <0: 3644 || Removed 0 examples != 1 but with missing value (<0) || sample 108957/5465(114422) ||-Notes:Question asked: Please try to remember a period when you were in a high or irritable state and select all of the following that apply: Participant was o…	Mental Functions
Mineral and other dietary supplements: Glucosamine	360016	70218	289798	0.09211	0.03935	2.341	0.01926	0.02344	0.001847	1.01	0.007442	0.003984	0.005204	UK Biobank	binary.6179_2.txt	https://docs.google.com/spreadsheets/d/1kvPoupSzsSFBNSztMzl04xMoSC3Kcx3CrjVf4yBmESU/edit?ts=5b5f17db#gid=227859291	PHESANT Transformation:6179_0 || CAT-MUL-BINARY-VAR 2 || NO_NAN Remove NA participants 514 || Removed 664 examples != 2 but with missing value (<0) || sample 289798/70218(360016) || SKIP_val:-3 < 0 ||-Notes:ACE touchscreen question Do you regularly take any of the following? (You can select more than one answer) The following checks were performed: If code -7 was selected, then no additional choi…	Exercise, Nutrition, & Metabolism
Workplace very noisy: Sometimes	90777	51689	39088	0.1648	0.07081	2.328	0.01993	0.02315	0.005345	1.008	0.006717	0.01907	0.005803	UK Biobank	binary.22606_1.txt	https://docs.google.com/spreadsheets/d/1kvPoupSzsSFBNSztMzl04xMoSC3Kcx3CrjVf4yBmESU/edit?ts=5b5f17db#gid=227859291	PHESANT Transformation:22606_0 || CAT-MUL-BINARY-VAR 1 || NO_NAN Remove NA participants 270211 || Removed 206 examples != 1 but with missing value (<0) || sample 39088/51689(90777) ||-Notes:Participant asked Thinking about the place where you worked: Was it very noisy? Participants were allowed to skip answering this question.-Variable type:binary	Work & Education
Mineral and other dietary supplements: None of the above	360016	204810	155206	-0.1198	0.05185	-2.312	0.0208	0.02942	0.00199	1.016	0.007642	-0.001712	0.006784	UK Biobank	binary.6179_100.txt	https://docs.google.com/spreadsheets/d/1kvPoupSzsSFBNSztMzl04xMoSC3Kcx3CrjVf4yBmESU/edit?ts=5b5f17db#gid=227859291	PHESANT Transformation:6179_0 || CAT-MUL-BINARY-VAR 100 || NO_NAN Remove NA participants 514 || Removed 664 examples != 100 but with missing value (<0) || sample 155206/204810(360016) ||-Notes:ACE touchscreen question Do you regularly take any of the following? (You can select more than one answer) The following checks were performed: If code -7 was selected, then no additional choices were allow…	Exercise, Nutrition, & Metabolism
Attendance/disability/mobility allowance: Blue badge	358597	12733	345864	0.1372	0.05964	2.3	0.02142	0.0229	0.001733	1.01	0.007694	0.0199	0.006821	UK Biobank	binary.6146_3.txt	https://docs.google.com/spreadsheets/d/1kvPoupSzsSFBNSztMzl04xMoSC3Kcx3CrjVf4yBmESU/edit?ts=5b5f17db#gid=227859291	PHESANT Transformation:6146_0 || CAT-MUL-BINARY-VAR 3 || NO_NAN Remove NA participants 179 || Removed 2418 examples != 3 but with missing value (<0) || sample 345864/12733(358597) || SKIP_val:-1 < 0 || SKIP_val:-3 < 0 ||-Notes:ACE touchscreen question Do you receive any of the following? (You can select more than one answer) The following checks were performed: If code -7 was selected, then no ad…	Activities & Social Interactions
Treatment/medication code: ventolin 100micrograms inhaler	361141	10380	350761	0.106	0.0461	2.3	0.02145	0.01741	0.002205	1.008	0.008522	0.01087	0.005624	UK Biobank	binary.20003_1140861998.txt	https://docs.google.com/spreadsheets/d/1kvPoupSzsSFBNSztMzl04xMoSC3Kcx3CrjVf4yBmESU/edit?ts=5b5f17db#gid=227859291	PHESANT Transformation:20003_0 || CAT-MUL-BINARY-VAR 1140861998 || Indicator name x137_0_0 || Remove indicator var NAs: 53 || Remove indicator var <0: 0 || Removed 0 examples != 1140861998 but with missing value (<0) || sample 350761/10380(361141) ||-Notes:Code for treatment Negative codes indicate free-text entry.-Variable type:binary	Medications
Diagnoses - main ICD10: I25 Chronic ischaemic heart disease	361194	12769	348425	0.08068	0.03539	2.28	0.0226	0.02782	0.002622	1.017	0.008901	0.008753	0.005721	UK Biobank	categorical.I25.txt	https://docs.google.com/spreadsheets/d/1kvPoupSzsSFBNSztMzl04xMoSC3Kcx3CrjVf4yBmESU/edit?ts=5b5f17db#gid=227859291	PHESANT Transformation:NA-Notes:NA-Variable type:categorical-Phenotype ID:I25	Cardiovascular & Respiratory
Other arthrosis	361194	5168	356026	0.2213	0.09707	2.28	0.02262	0.005814	0.00145	1.014	0.006982	-0.0003402	0.006405	UK Biobank	categorical.M13_ARTHROSIS_OTH.txt	https://docs.google.com/spreadsheets/d/1kvPoupSzsSFBNSztMzl04xMoSC3Kcx3CrjVf4yBmESU/edit?ts=5b5f17db#gid=227859291	PHESANT Transformation:NA-Notes:NA-Variable type:categorical-Phenotype ID:M13_ARTHROSIS_OTH	Skeletal, Muscular, & Neurological
Illnesses of siblings: None of the above (group 2)	284896	240056	44840	-0.1395	0.06135	-2.273	0.023	0.009988	0.001859	0.9954	0.007364	-0.0008295	0.005505	UK Biobank	binary.20111_101.txt	https://docs.google.com/spreadsheets/d/1kvPoupSzsSFBNSztMzl04xMoSC3Kcx3CrjVf4yBmESU/edit?ts=5b5f17db#gid=227859291	PHESANT Transformation:20111_0 || CAT-MUL-BINARY-VAR 101 || NO_NAN Remove NA participants 52692 || Removed 23607 examples != 101 but with missing value (<0) || sample 44840/240056(284896) || SKIP_val:-21 < 0 || SKIP_val:-23 < 0 ||-Notes:This field contains the combined results of 2 ACE touchscreen questions, both asked Have any of your brothers or sisters suffered from any of the following diseas…	Environment
Ever smoked	359751	218191	141560	0.06112	0.02693	2.27	0.02322	0.0748	0.003369	1.022	0.01079	0.01886	0.006286	UK Biobank	binary.20160.txt	https://docs.google.com/spreadsheets/d/1kvPoupSzsSFBNSztMzl04xMoSC3Kcx3CrjVf4yBmESU/edit?ts=5b5f17db#gid=227859291	PHESANT Transformation:20160_0|| CAT-SINGLE || reassignments: 9=NA || Inc(>=10): 1(218191) || Inc(>=10): 0(141560) || CAT-SINGLE-BINARY || sample 141560/218191(359751) ||-Notes:Derived using variables Current tobacco smoking (~F1239~) and Past tobacco smoking (~F1249~). Individual classed as Eversmoker if Current tobacco smoking= most days (1) or occasionally (2) OR Past tobacco smoking= most day…	Psychiatric & Behavioral Disorders
Illnesses of father: None of the above (group 1)	314797	116736	198061	-0.1429	0.06317	-2.262	0.02372	0.01395	0.001779	1.022	0.007309	-0.00152	0.005829	UK Biobank	binary.20107_100.txt	https://docs.google.com/spreadsheets/d/1kvPoupSzsSFBNSztMzl04xMoSC3Kcx3CrjVf4yBmESU/edit?ts=5b5f17db#gid=227859291	PHESANT Transformation:20107_0 || CAT-MUL-BINARY-VAR 100 || NO_NAN Remove NA participants 9656 || Removed 36741 examples != 100 but with missing value (<0) || sample 198061/116736(314797) ||-Notes:This field contains the combined results of 2 ACE touchscreen questions, both asked Has/did your father ever suffer from? (You can select more than one answer) for different sets of illnesses. For conve…	Environment
High light scatter reticulocyte percentage	344729	NA	NA	0.05931	0.02629	2.256	0.02406	0.06242	0.006672	1.077	0.03111	0.0009394	0.006415	UK Biobank	30290_raw.txt	https://docs.google.com/spreadsheets/d/1kvPoupSzsSFBNSztMzl04xMoSC3Kcx3CrjVf4yBmESU/edit?ts=5b5f17db#gid=227859291	PHESANT Transformation:30290_0|| CONTINUOUS MAIN || CONTINUOUS || ||-Notes:Result of High Light Scatter Reticulocytes Percentage assay, performed on blood sample, obtained from UK Biobank assessment centre visit. High Light Scatter Reticulocytes (Percentage) is computed as: (HLR / Total Erythrocytes) x 100.-Variable type:continuous_raw	Cardiovascular & Respiratory
Former alcohol drinker	23745	12564	11181	0.1537	0.06829	2.251	0.02441	0.1159	0.01867	0.9979	0.006392	0.005319	0.005904	UK Biobank	binary.3731.txt	https://docs.google.com/spreadsheets/d/1kvPoupSzsSFBNSztMzl04xMoSC3Kcx3CrjVf4yBmESU/edit?ts=5b5f17db#gid=227859291	PHESANT Transformation:3731_0|| CAT-SINGLE || Inc(>=10): 1(12564) || Inc(>=10): 0(11181) || CAT-SINGLE-BINARY || sample 11181/12564(23745) ||-Notes:ACE touchscreen question Did you previously drink alcohol? ~F3731~ was collected from participants who indicated they never drink alcohol, as defined by their answers to ~F1558~-Variable type:binary	Psychiatric & Behavioral Disorders
Illnesses of mother: None of the above (group 1)	332611	138291	194320	-0.1005	0.04484	-2.242	0.02495	0.01701	0.00174	1.017	0.007995	-0.007571	0.0056	UK Biobank	binary.20110_100.txt	https://docs.google.com/spreadsheets/d/1kvPoupSzsSFBNSztMzl04xMoSC3Kcx3CrjVf4yBmESU/edit?ts=5b5f17db#gid=227859291	PHESANT Transformation:20110_0 || CAT-MUL-BINARY-VAR 100 || NO_NAN Remove NA participants 6165 || Removed 22418 examples != 100 but with missing value (<0) || sample 194320/138291(332611) ||-Notes:This field contains the combined results of 2 ACE touchscreen questions, both asked Has/did your mother ever suffer from? (You can select more than one answer) for different sets of illnesses. For conve…	Environment
Smoking status: Previous	359706	127550	232156	0.06595	0.02942	2.242	0.02498	0.05204	0.002944	1.027	0.01033	0.02085	0.006766	UK Biobank	binary.20116_1.txt	https://docs.google.com/spreadsheets/d/1kvPoupSzsSFBNSztMzl04xMoSC3Kcx3CrjVf4yBmESU/edit?ts=5b5f17db#gid=227859291	PHESANT Transformation:20116_0 || CAT-SINGLE || CAT-SINGLE-BINARY-VAR: 1 || Inc(>=10): 1(127550) ||-Notes:This field summarises the current/past smoking status of the participant.-Variable type:binary	Psychiatric & Behavioral Disorders
Age started smoking in former smokers	88898	NA	NA	-0.1131	0.05054	-2.237	0.02528	0.04068	0.006093	1.009	0.007155	0.001816	0.005022	UK Biobank	2867_raw.txt	https://docs.google.com/spreadsheets/d/1kvPoupSzsSFBNSztMzl04xMoSC3Kcx3CrjVf4yBmESU/edit?ts=5b5f17db#gid=227859291	PHESANT Transformation:2867_0|| INTEGER || reassignments: -1=NA|-3=NA || CONTINUOUS || ||-Notes:ACE touchscreen question How old were you when you first started smoking on most days? The following checks were performed: If answer If answer > Participants age then rejected If answer ~F2867~ was collected from participants who indicated that in the past they smoked on most or all days, as defined b…	Psychiatric & Behavioral Disorders
Illnesses of mother: Diabetes	331142	30772	300370	0.09605	0.04306	2.23	0.02572	0.0194	0.001816	1.019	0.009532	0.004394	0.006163	UK Biobank	binary.20110_9.txt	https://docs.google.com/spreadsheets/d/1kvPoupSzsSFBNSztMzl04xMoSC3Kcx3CrjVf4yBmESU/edit?ts=5b5f17db#gid=227859291	PHESANT Transformation:20110_0 || CAT-MUL-BINARY-VAR 9 || NO_NAN Remove NA participants 6165 || Removed 23887 examples != 9 but with missing value (<0) || sample 300370/30772(331142) ||-Notes:This field contains the combined results of 2 ACE touchscreen questions, both asked Has/did your mother ever suffer from? (You can select more than one answer) for different sets of illnesses. For convenienc…	Environment
Diagnoses - main ICD10: D25 Leiomyoma of uterus	361194	5507	355687	0.1579	0.07105	2.223	0.02622	0.005783	0.00142	0.9979	0.006454	-0.01089	0.005441	UK Biobank	categorical.D25.txt	https://docs.google.com/spreadsheets/d/1kvPoupSzsSFBNSztMzl04xMoSC3Kcx3CrjVf4yBmESU/edit?ts=5b5f17db#gid=227859291	PHESANT Transformation:NA-Notes:NA-Variable type:categorical-Phenotype ID:D25	Mortality & Comorbidities
Types of physical activity in last 4 weeks: Light DIY (eg: pruning, watering the lawn)	359263	186679	172584	0.07856	0.03539	2.22	0.02644	0.0382	0.002256	1.003	0.009001	-0.006431	0.006237	UK Biobank	binary.6164_4.txt	https://docs.google.com/spreadsheets/d/1kvPoupSzsSFBNSztMzl04xMoSC3Kcx3CrjVf4yBmESU/edit?ts=5b5f17db#gid=227859291	PHESANT Transformation:6164_0 || CAT-MUL-BINARY-VAR 4 || NO_NAN Remove NA participants 1592 || Removed 339 examples != 4 but with missing value (<0) || sample 172584/186679(359263) ||-Notes:ACE touchscreen question In the last 4 weeks did you spend any time doing the following? (You can select more than one answer) The following checks were performed: If code -7 was selected, then no additional c…	Exercise, Nutrition, & Metabolism
Qualifications: None of the above	357549	61093	296456	0.05567	0.02512	2.216	0.02671	0.1042	0.003819	1.056	0.01267	0.02217	0.006739	UK Biobank	binary.6138_100.txt	https://docs.google.com/spreadsheets/d/1kvPoupSzsSFBNSztMzl04xMoSC3Kcx3CrjVf4yBmESU/edit?ts=5b5f17db#gid=227859291	PHESANT Transformation:6138_0 || CAT-MUL-BINARY-VAR 100 || NO_NAN Remove NA participants 510 || Removed 3135 examples != 100 but with missing value (<0) || sample 296456/61093(357549) ||-Notes:ACE touchscreen question Which of the following qualifications do you have? (You can select more than one) The following checks were performed: If code -7 was selected, then no additional choices were allow…	Work & Education
Waist circumference	360564	NA	NA	0.05189	0.02345	2.213	0.0269	0.2039	0.008032	1.058	0.01917	0.01226	0.007454	UK Biobank	48_raw.txt	https://docs.google.com/spreadsheets/d/1kvPoupSzsSFBNSztMzl04xMoSC3Kcx3CrjVf4yBmESU/edit?ts=5b5f17db#gid=227859291	PHESANT Transformation:48_0|| CONTINUOUS MAIN || CONTINUOUS || ||-Notes:Waist circumference-Variable type:continuous_raw	Exercise, Nutrition, & Metabolism
Cystatin C	400940	400940	NA	0.05557	0.02519	2.206	0.0274	0.2298	0.03115	1.438	0.06177	0.01367	0.00899	UK Biobank (EUR)	biomarkers-30720-both_sexes-irnt.tsv.bgz	https://pan-ukb-us-east-1.s3.amazonaws.com/sumstats_flat_files/biomarkers-30720-both_sexes-irnt.tsv.bgz	EUR: biomarkers : 30720 : Biological samples > Assay results > Blood assays > Blood biochemistry	Exercise, Nutrition, & Metabolism
Illness, injury, bereavement, stress in last 2 years: Serious illness, injury or assault of a close relative	358836	41459	317377	0.1648	0.07478	2.203	0.02757	0.01145	0.001764	1.008	0.00749	-0.0005018	0.007628	UK Biobank	binary.6145_2.txt	https://docs.google.com/spreadsheets/d/1kvPoupSzsSFBNSztMzl04xMoSC3Kcx3CrjVf4yBmESU/edit?ts=5b5f17db#gid=227859291	PHESANT Transformation:6145_0 || CAT-MUL-BINARY-VAR 2 || NO_NAN Remove NA participants 512 || Removed 1846 examples != 2 but with missing value (<0) || sample 317377/41459(358836) ||-Notes:ACE touchscreen question In the last 2 years have you experienced any of the following? (You can select more than one answer) The following checks were performed: If code -7 was selected, then no additional cho…	Activities & Social Interactions
Job SOC coding: Secondary education teaching professionals	91149	7682	83467	-0.166	0.07533	-2.203	0.02759	0.0289	0.005416	0.9914	0.006493	-0.007795	0.00597	UK Biobank	binary.22617_2314.txt	https://docs.google.com/spreadsheets/d/1kvPoupSzsSFBNSztMzl04xMoSC3Kcx3CrjVf4yBmESU/edit?ts=5b5f17db#gid=227859291	PHESANT Transformation:22617_0 || CAT-MUL-BINARY-VAR 2314 || NO_NAN Remove NA participants 270045 || Removed 0 examples != 2314 but with missing value (<0) || sample 83467/7682(91149) ||-Notes:Each self-coded job group was mapped to a 4-digit SOC2003 coding. In some cases several self-coded job groups map to the same SOC2003 coding as the input interface was designed to help untrained users class…	Work & Education
Non-cancer illness code, self-reported: hayfever/allergic rhinitis	361141	20667	340474	0.09296	0.04227	2.199	0.02787	0.02195	0.00231	1.019	0.008442	0.004137	0.006183	UK Biobank	binary.20002_1387.txt	https://docs.google.com/spreadsheets/d/1kvPoupSzsSFBNSztMzl04xMoSC3Kcx3CrjVf4yBmESU/edit?ts=5b5f17db#gid=227859291	PHESANT Transformation:20002_0 || CAT-MUL-BINARY-VAR 1387 || Indicator name x135_0_0 || Remove indicator var NAs: 53 || Remove indicator var <0: 0 || Removed 0 examples != 1387 but with missing value (<0) || sample 340474/20667(361141) ||-Notes:Code for non-cancer illness. If the participant was uncertain of the type of illness they had had, then they described it to the interviewer (a trained nu…	Cardiovascular & Respiratory
Job coding: secondary school teacher or teaching professional (including head teacher)	89866	7556	82310	-0.1645	0.07498	-2.194	0.02822	0.02829	0.005399	0.9914	0.006486	-0.008671	0.005822	UK Biobank	binary.22601_23143401.txt	https://docs.google.com/spreadsheets/d/1kvPoupSzsSFBNSztMzl04xMoSC3Kcx3CrjVf4yBmESU/edit?ts=5b5f17db#gid=227859291	PHESANT Transformation:22601_0 || CAT-MUL-BINARY-VAR 23143401 || Indicator name x22599_0_0 || Remove indicator var NAs: 271328 || Remove indicator var <0: 0 || Removed 0 examples != 23143401 but with missing value (<0) || sample 82310/7556(89866) ||-Notes:Participants were asked to select a job group by navigating down a three-level tree. This field records the code they selected at the final lev…	Work & Education
Dorsalgia	361194	8799	352395	0.1332	0.06126	2.175	0.02961	0.01442	0.001626	0.996	0.006955	0.01107	0.006189	UK Biobank	categorical.M13_DORSALGIA.txt	https://docs.google.com/spreadsheets/d/1kvPoupSzsSFBNSztMzl04xMoSC3Kcx3CrjVf4yBmESU/edit?ts=5b5f17db#gid=227859291	PHESANT Transformation:NA-Notes:NA-Variable type:categorical-Phenotype ID:M13_DORSALGIA	Skeletal, Muscular, & Neurological
Diagnoses - main ICD10: M54 Dorsalgia	361194	8361	352833	0.1332	0.06126	2.175	0.02961	0.01442	0.001626	0.996	0.006955	0.01107	0.006189	UK Biobank	categorical.M54.txt	https://docs.google.com/spreadsheets/d/1kvPoupSzsSFBNSztMzl04xMoSC3Kcx3CrjVf4yBmESU/edit?ts=5b5f17db#gid=227859291	PHESANT Transformation:NA-Notes:NA-Variable type:categorical-Phenotype ID:M54	Skeletal, Muscular, & Neurological
Coronary atherosclerosis	361194	14334	346860	0.07634	0.03517	2.17	0.02999	0.02902	0.002744	1.017	0.00894	0.009075	0.005732	UK Biobank	categorical.I9_CORATHER.txt	https://docs.google.com/spreadsheets/d/1kvPoupSzsSFBNSztMzl04xMoSC3Kcx3CrjVf4yBmESU/edit?ts=5b5f17db#gid=227859291	PHESANT Transformation:NA-Notes:NA-Variable type:categorical-Phenotype ID:I9_CORATHER	Cardiovascular & Respiratory
Forced expiratory volume in 1-second (FEV1), Best measure	272338	NA	NA	0.06001	0.02788	2.152	0.03137	0.2098	0.008586	1.079	0.01721	-0.01015	0.008146	UK Biobank	20150_raw.txt	https://docs.google.com/spreadsheets/d/1kvPoupSzsSFBNSztMzl04xMoSC3Kcx3CrjVf4yBmESU/edit?ts=5b5f17db#gid=227859291	PHESANT Transformation:20150_0|| CONTINUOUS MAIN || CONTINUOUS || ||-Notes:Highest measure from the array of values for Forced Expiratory Volume in 1-second (FEV1) ~F3063~, which was acceptable according to corresponding acceptability field (~F3061~). A blow was deemed acceptable if recorded as 0 (no problems) or 32 (0x20 - USER_ACCEPTED). This derived data field has come from Professor Martin To…	Cardiovascular & Respiratory
Medication for cholesterol, blood pressure, diabetes, or take exogenous hormones: Hormone replacement therapy	193148	14385	178763	0.1601	0.07449	2.149	0.03163	0.01547	0.002649	1.002	0.006472	0.00268	0.005955	UK Biobank	binary.6153_4.txt	https://docs.google.com/spreadsheets/d/1kvPoupSzsSFBNSztMzl04xMoSC3Kcx3CrjVf4yBmESU/edit?ts=5b5f17db#gid=227859291	PHESANT Transformation:6153_0 || CAT-MUL-BINARY-VAR 4 || NO_NAN Remove NA participants 167294 || Removed 752 examples != 4 but with missing value (<0) || sample 178763/14385(193148) ||-Notes:ACE touchscreen question Do you regularly take any of the following medications? (You can select more than one answer) The following checks were performed: If code -7 was selected, then no additional choices …	Medications
Tense, sore, or aching muscles during worst period of anxiety	33301	12996	20305	0.1283	0.05989	2.142	0.03222	0.07408	0.0152	0.9946	0.006464	0.01132	0.005281	UK Biobank	binary.20417.txt	https://docs.google.com/spreadsheets/d/1kvPoupSzsSFBNSztMzl04xMoSC3Kcx3CrjVf4yBmESU/edit?ts=5b5f17db#gid=227859291	PHESANT Transformation:20417_0|| CAT-SINGLE || Inc(>=10): 1(12996) || Inc(>=10): 0(20305) || CAT-SINGLE-BINARY || sample 20305/12996(33301) ||-Notes:Question asked: When you were worried or anxious, were you also: Having tense, sore, or aching muscles? Question was asked when ~F20425~ was Yes or ~F20420~ was at least 6 months.-Variable type:binary	Psychiatric & Behavioral Disorders
Speech-reception-threshold (SRT) estimate (left)	114811	NA	NA	0.1241	0.05809	2.136	0.03264	0.02367	0.003949	1.007	0.006442	0.02936	0.005606	UK Biobank	20019_raw.txt	https://docs.google.com/spreadsheets/d/1kvPoupSzsSFBNSztMzl04xMoSC3Kcx3CrjVf4yBmESU/edit?ts=5b5f17db#gid=227859291	PHESANT Transformation:20019_0|| CONTINUOUS MAIN || CONTINUOUS || ||-Notes:SRT is the Speech Reception Threshold, defined here as the signal-to-noise ratio at which half of the presented speech can be understood correctly. This was estimated as the value of the last round of the signal-to-noise ratio measurement for participants who completed all 15 rounds of the test (left-ear).-Variable type:co…	Hearing
FI10 : arithmetic sequence recognition	20880	16721	4159	-0.1177	0.0551	-2.136	0.03267	0.1483	0.02388	1	0.006362	-0.005132	0.005496	UK Biobank	binary.5699.txt	https://docs.google.com/spreadsheets/d/1kvPoupSzsSFBNSztMzl04xMoSC3Kcx3CrjVf4yBmESU/edit?ts=5b5f17db#gid=227859291	PHESANT Transformation:5699_0|| CAT-SINGLE || reassignments: 96=0|95=1|94=0|93=0|92=0 || Inc(>=10): 1(16721) || Inc(>=10): 0(4159) || CAT-SINGLE-BINARY || sample 4159/16721(20880) ||-Notes:ACE touchscreen question 150 ... 137 ... 125 ... 114 ... 104 ... What comes next?. Part 10 of Fluid Intelligence test. Offered choice from 92, 93, 94, 95 or 96.-Variable type:binary	Mental Functions
Diagnoses - main ICD10: M51 Other intervertebral disk disorders	361194	4690	356504	0.1534	0.07193	2.132	0.03297	0.006061	0.001356	1.017	0.006919	0.0037	0.005473	UK Biobank	categorical.M51.txt	https://docs.google.com/spreadsheets/d/1kvPoupSzsSFBNSztMzl04xMoSC3Kcx3CrjVf4yBmESU/edit?ts=5b5f17db#gid=227859291	PHESANT Transformation:NA-Notes:NA-Variable type:categorical-Phenotype ID:M51	Skeletal, Muscular, & Neurological
Reason for reducing amount of alcohol drunk: Health precaution	134033	43868	90165	-0.09263	0.04356	-2.127	0.03344	0.04667	0.004302	0.995	0.007157	-0.002519	0.005598	UK Biobank	binary.2664_3.txt	https://docs.google.com/spreadsheets/d/1kvPoupSzsSFBNSztMzl04xMoSC3Kcx3CrjVf4yBmESU/edit?ts=5b5f17db#gid=227859291	PHESANT Transformation:2664_0 || CAT-SINGLE || CAT-SINGLE-BINARY-VAR: 3 || Inc(>=10): 3(43868) ||-Notes:ACE touchscreen question Why did you reduce the amount you drank? ~F2664~ was collected from participants who indicated they drink alcohol, as defined by their answers to ~F1558~ and they drink less nowadays than 10 years ago, as defined by their answers to ~F1558~-Variable type:binary	Psychiatric & Behavioral Disorders
Non-cancer illness code, self-reported: high cholesterol	361141	43957	317184	0.07256	0.03415	2.125	0.03362	0.04064	0.007	1.076	0.04121	0.004171	0.006524	UK Biobank	binary.20002_1473.txt	https://docs.google.com/spreadsheets/d/1kvPoupSzsSFBNSztMzl04xMoSC3Kcx3CrjVf4yBmESU/edit?ts=5b5f17db#gid=227859291	PHESANT Transformation:20002_0 || CAT-MUL-BINARY-VAR 1473 || Indicator name x135_0_0 || Remove indicator var NAs: 53 || Remove indicator var <0: 0 || Removed 0 examples != 1473 but with missing value (<0) || sample 317184/43957(361141) ||-Notes:Code for non-cancer illness. If the participant was uncertain of the type of illness they had had, then they described it to the interviewer (a trained nu…	Exercise, Nutrition, & Metabolism
Treatment/medication code: cetirizine	361141	4070	357071	0.1442	0.0681	2.118	0.0342	0.006606	0.001442	0.9978	0.006948	0.001426	0.005315	UK Biobank	binary.20003_1140883504.txt	https://docs.google.com/spreadsheets/d/1kvPoupSzsSFBNSztMzl04xMoSC3Kcx3CrjVf4yBmESU/edit?ts=5b5f17db#gid=227859291	PHESANT Transformation:20003_0 || CAT-MUL-BINARY-VAR 1140883504 || Indicator name x137_0_0 || Remove indicator var NAs: 53 || Remove indicator var <0: 0 || Removed 0 examples != 1140883504 but with missing value (<0) || sample 357071/4070(361141) ||-Notes:Code for treatment Negative codes indicate free-text entry.-Variable type:binary	Medications
Spread type: Other type of spread/margarine	360291	190593	169698	0.0715	0.034	2.103	0.03548	0.03119	0.00198	0.9937	0.008572	0.002726	0.005682	UK Biobank	binary.1428_3.txt	https://docs.google.com/spreadsheets/d/1kvPoupSzsSFBNSztMzl04xMoSC3Kcx3CrjVf4yBmESU/edit?ts=5b5f17db#gid=227859291	PHESANT Transformation:1428_0 || CAT-SINGLE || CAT-SINGLE-BINARY-VAR: 3 || Inc(>=10): 3(190593) ||-Notes:ACE touchscreen question What type of spread do you mainly use? If the participant activated the Help button they were shown the message: If you use more than one type of spread, please select the one that you use the most. If you are unsure, select Do not know.-Variable type:binary	Exercise, Nutrition, & Metabolism
Mean corpuscular hemoglobin concentration	173497	NA	NA	0.06205	0.02952	2.102	0.03554	0.09112	0.01079	0.9919	0.02062	-0.003091	0.006202	UK Biobank and INTERVAL	mchc_N172851_narrow_form.txt.common	http://www.bloodcellgenetics.org/	Concentration of hemoglobin with respect to unit of volume occupied by red cells	Cardiovascular & Respiratory
Episodal and paroxysmal disorders	361194	5418	355776	0.1643	0.07824	2.1	0.03574	0.006911	0.001282	0.9978	0.007393	0.005978	0.00603	UK Biobank	categorical.G6_EPIPAROX.txt	https://docs.google.com/spreadsheets/d/1kvPoupSzsSFBNSztMzl04xMoSC3Kcx3CrjVf4yBmESU/edit?ts=5b5f17db#gid=227859291	PHESANT Transformation:NA-Notes:NA-Variable type:categorical-Phenotype ID:G6_EPIPAROX	Mortality & Comorbidities
Major dietary changes in the last 5 years: Yes, because of other reasons	360294	100875	259419	0.08748	0.04202	2.082	0.03737	0.01859	0.001741	1.011	0.007188	0.008322	0.005811	UK Biobank	binary.1538_2.txt	https://docs.google.com/spreadsheets/d/1kvPoupSzsSFBNSztMzl04xMoSC3Kcx3CrjVf4yBmESU/edit?ts=5b5f17db#gid=227859291	PHESANT Transformation:1538_0 || CAT-SINGLE || CAT-SINGLE-BINARY-VAR: 2 || Inc(>=10): 2(100875) ||-Notes:ACE touchscreen question Have you made any major changes to your diet in the last 5 years?-Variable type:binary	Exercise, Nutrition, & Metabolism
Obsessive compulsive disorder	9725	2688	7037	-0.1297	0.0625	-2.0741	0.0381	0.3227	0.053	0.9934	0.0077	0.0033	0.0064	PGC	ocd_aug2017.gz	PMID: 28761083		Psychiatric & Behavioral Disorders
Treatment/medication code: simvastatin	361141	40921	320220	0.08071	0.03895	2.072	0.03826	0.02839	0.003095	1.035	0.0182	0.0043	0.006021	UK Biobank	binary.20003_1140861958.txt	https://docs.google.com/spreadsheets/d/1kvPoupSzsSFBNSztMzl04xMoSC3Kcx3CrjVf4yBmESU/edit?ts=5b5f17db#gid=227859291	PHESANT Transformation:20003_0 || CAT-MUL-BINARY-VAR 1140861958 || Indicator name x137_0_0 || Remove indicator var NAs: 53 || Remove indicator var <0: 0 || Removed 0 examples != 1140861958 but with missing value (<0) || sample 320220/40921(361141) ||-Notes:Code for treatment Negative codes indicate free-text entry.-Variable type:binary	Medications
Forced expiratory volume in 1-second (FEV1), predicted percentage	117241	NA	NA	0.07136	0.03453	2.067	0.03876	0.1919	0.009259	1.029	0.00953	-0.0112	0.007449	UK Biobank	20154_raw.txt	https://docs.google.com/spreadsheets/d/1kvPoupSzsSFBNSztMzl04xMoSC3Kcx3CrjVf4yBmESU/edit?ts=5b5f17db#gid=227859291	PHESANT Transformation:20154_0|| CONTINUOUS MAIN || CONTINUOUS || ||-Notes:This value was only calculated for samples with non-missing predicted Forced Expiratory Volume in 1-second, using derived variables Force Expiratory Volume in 1-second (FEV1) and predicted Forced Expiratory Volume in 1-second (pred.FEV1). It is defined as the Force Expiratory Volume in 1-second divided by the Percent predi…	Cardiovascular & Respiratory
Age at last live birth	131806	NA	NA	-0.1041	0.05066	-2.055	0.03985	0.09183	0.005974	1.018	0.009148	-0.005999	0.007209	UK Biobank	2764_raw.txt	https://docs.google.com/spreadsheets/d/1kvPoupSzsSFBNSztMzl04xMoSC3Kcx3CrjVf4yBmESU/edit?ts=5b5f17db#gid=227859291	PHESANT Transformation:2764_0|| INTEGER || reassignments: -4=NA|-3=NA || CONTINUOUS || ||-Notes:ACE touchscreen question How old were you when you had your LAST child? The following checks were performed: If answer If answer > 65 then rejected If answer > Participants age then rejected If answer If answer If answer > 48 then participant asked to confirm If answer > Age when periods stopped then p…	Gastrointestinal, Genitourinary, & Endocrine
Medication for cholesterol, blood pressure, diabetes, or take exogenous hormones: None of the above	193148	133338	59810	-0.09488	0.04628	-2.05	0.04033	0.06845	0.004592	1.017	0.009975	-0.006722	0.007488	UK Biobank	binary.6153_100.txt	https://docs.google.com/spreadsheets/d/1kvPoupSzsSFBNSztMzl04xMoSC3Kcx3CrjVf4yBmESU/edit?ts=5b5f17db#gid=227859291	PHESANT Transformation:6153_0 || CAT-MUL-BINARY-VAR 100 || NO_NAN Remove NA participants 167294 || Removed 752 examples != 100 but with missing value (<0) || sample 59810/133338(193148) ||-Notes:ACE touchscreen question Do you regularly take any of the following medications? (You can select more than one answer) The following checks were performed: If code -7 was selected, then no additional choi…	Medications
Diagnoses - main ICD10: K52 Other non-infective gastro-enteritis and colitis	361194	8757	352437	0.1421	0.06961	2.042	0.04118	0.005705	0.001243	0.9987	0.005767	0.005523	0.005643	UK Biobank	categorical.K52.txt	https://docs.google.com/spreadsheets/d/1kvPoupSzsSFBNSztMzl04xMoSC3Kcx3CrjVf4yBmESU/edit?ts=5b5f17db#gid=227859291	PHESANT Transformation:NA-Notes:NA-Variable type:categorical-Phenotype ID:K52	Gastrointestinal, Genitourinary, & Endocrine
Hip circumference	360521	NA	NA	0.05033	0.0249	2.021	0.04324	0.2105	0.008946	1.074	0.01991	0.01341	0.007615	UK Biobank	49_raw.txt	https://docs.google.com/spreadsheets/d/1kvPoupSzsSFBNSztMzl04xMoSC3Kcx3CrjVf4yBmESU/edit?ts=5b5f17db#gid=227859291	PHESANT Transformation:49_0|| CONTINUOUS MAIN || CONTINUOUS || ||-Notes:Hip circumference-Variable type:continuous_raw	Exercise, Nutrition, & Metabolism
Vitamin D	383324	383324	NA	-0.05229	0.02591	-2.019	0.04353	0.09672	0.02299	1.097	0.04257	-0.008151	0.007014	UK Biobank (EUR)	biomarkers-30890-both_sexes-irnt.tsv.bgz	https://pan-ukb-us-east-1.s3.amazonaws.com/sumstats_flat_files/biomarkers-30890-both_sexes-irnt.tsv.bgz	EUR: biomarkers : 30890 : Biological samples > Assay results > Blood assays > Blood biochemistry	Exercise, Nutrition, & Metabolism
Maternal smoking around birth	309942	95182	214760	0.06574	0.03262	2.015	0.04389	0.04619	0.002653	1.029	0.00923	0.009355	0.005784	UK Biobank	binary.1787.txt	https://docs.google.com/spreadsheets/d/1kvPoupSzsSFBNSztMzl04xMoSC3Kcx3CrjVf4yBmESU/edit?ts=5b5f17db#gid=227859291	PHESANT Transformation:1787_0|| CAT-SINGLE || Inc(>=10): 0(214760) || Inc(>=10): 1(95182) || CAT-SINGLE-BINARY || sample 214760/95182(309942) ||-Notes:ACE touchscreen question Did your mother smoke regularly around the time when you were born? ~F1787~ was collected from all participants except those who indicated they were adopted as a child, as defined by their answers to ~F1767~-Variable type:b…	Environment
Illnesses of mother: Severe depression	330653	22004	308649	0.1234	0.06199	1.99	0.04658	0.009534	0.001626	1.007	0.006826	0.005216	0.005826	UK Biobank	binary.20110_12.txt	https://docs.google.com/spreadsheets/d/1kvPoupSzsSFBNSztMzl04xMoSC3Kcx3CrjVf4yBmESU/edit?ts=5b5f17db#gid=227859291	PHESANT Transformation:20110_0 || CAT-MUL-BINARY-VAR 12 || NO_NAN Remove NA participants 6165 || Removed 24376 examples != 12 but with missing value (<0) || sample 308649/22004(330653) ||-Notes:This field contains the combined results of 2 ACE touchscreen questions, both asked Has/did your mother ever suffer from? (You can select more than one answer) for different sets of illnesses. For convenie…	Environment
Attention-deficit/hyperactivity disorder	53293	19099	34194	0.0833	0.0419	1.9891	0.0467	0.2365	0.0155	1.0334	0.0105	0.0177	0.0077	PGC	adhd_eur_jun2017.gz	PMID: 30478444		Psychiatric & Behavioral Disorders
Attendance/disability/mobility allowance: None of the above	358597	337879	20718	-0.1084	0.05458	-1.987	0.04697	0.03288	0.002113	1.008	0.00894	-0.0229	0.007196	UK Biobank	binary.6146_100.txt	https://docs.google.com/spreadsheets/d/1kvPoupSzsSFBNSztMzl04xMoSC3Kcx3CrjVf4yBmESU/edit?ts=5b5f17db#gid=227859291	PHESANT Transformation:6146_0 || CAT-MUL-BINARY-VAR 100 || NO_NAN Remove NA participants 179 || Removed 2418 examples != 100 but with missing value (<0) || sample 20718/337879(358597) ||-Notes:ACE touchscreen question Do you receive any of the following? (You can select more than one answer) The following checks were performed: If code -7 was selected, then no additional choices were allowed. If …	Activities & Social Interactions
Medication for cholesterol, blood pressure or diabetes: Cholesterol lowering medication	165340	38057	127283	0.0708	0.0361	1.961	0.04986	0.07285	0.008184	1.045	0.02008	0.003271	0.006281	UK Biobank	binary.6177_1.txt	https://docs.google.com/spreadsheets/d/1kvPoupSzsSFBNSztMzl04xMoSC3Kcx3CrjVf4yBmESU/edit?ts=5b5f17db#gid=227859291	PHESANT Transformation:6177_0 || CAT-MUL-BINARY-VAR 1 || NO_NAN Remove NA participants 194414 || Removed 1440 examples != 1 but with missing value (<0) || sample 127283/38057(165340) || SKIP_val:-1 < 0 ||-Notes:ACE touchscreen question Do you regularly take any of the following medications? (you can select more than one answer) The following checks were performed: If code -7 was selected, then no…	Medications
Diagnoses - main ICD10: N92 Excessive, frequent and irregular menstruation	361194	8475	352719	0.1924	0.09832	1.957	0.05035	0.006966	0.001546	1.004	0.007328	0.003065	0.006483	UK Biobank	categorical.N92.txt	https://docs.google.com/spreadsheets/d/1kvPoupSzsSFBNSztMzl04xMoSC3Kcx3CrjVf4yBmESU/edit?ts=5b5f17db#gid=227859291	PHESANT Transformation:NA-Notes:NA-Variable type:categorical-Phenotype ID:N92	Gastrointestinal, Genitourinary, & Endocrine
Basophill percentage	349861	NA	NA	0.07177	0.03686	1.947	0.05148	0.02983	0.00409	1.036	0.01625	-0.01001	0.006088	UK Biobank	30220_raw.txt	https://docs.google.com/spreadsheets/d/1kvPoupSzsSFBNSztMzl04xMoSC3Kcx3CrjVf4yBmESU/edit?ts=5b5f17db#gid=227859291	PHESANT Transformation:30220_0|| CONTINUOUS MAIN || CONTINUOUS || ||-Notes:Result of Basophils Percentage assay, performed on blood sample, obtained from UK Biobank assessment centre visit. Basophils (Percentage) is calculated as the proportion of basophils in the leukocytes.-Variable type:continuous_raw	Cardiovascular & Respiratory
Non-cancer illness code, self-reported: osteoporosis	361141	5736	355405	0.1254	0.06444	1.946	0.05163	0.01403	0.001716	1.003	0.007522	-0.0002001	0.007067	UK Biobank	binary.20002_1309.txt	https://docs.google.com/spreadsheets/d/1kvPoupSzsSFBNSztMzl04xMoSC3Kcx3CrjVf4yBmESU/edit?ts=5b5f17db#gid=227859291	PHESANT Transformation:20002_0 || CAT-MUL-BINARY-VAR 1309 || Indicator name x135_0_0 || Remove indicator var NAs: 53 || Remove indicator var <0: 0 || Removed 0 examples != 1309 but with missing value (<0) || sample 355405/5736(361141) ||-Notes:Code for non-cancer illness. If the participant was uncertain of the type of illness they had had, then they described it to the interviewer (a trained nur…	Skeletal, Muscular, & Neurological
Intracranial volume (ICV)	30717	NA	NA	0.1386	0.07135	1.943	0.05201	0.1558	0.03872	1.002	0.00703	-0.0104	0.005525	ENIGMA	ENIGMA2_ICV.txt	http://enigma.ini.usc.edu/	GWAS of subcortical volumes (ENIGMA2)	Skeletal, Muscular, & Neurological
Illnesses of mother: High blood pressure	333048	101688	231360	0.08619	0.04474	1.927	0.05403	0.02794	0.00208	1.017	0.009123	-0.005222	0.006329	UK Biobank	binary.20110_8.txt	https://docs.google.com/spreadsheets/d/1kvPoupSzsSFBNSztMzl04xMoSC3Kcx3CrjVf4yBmESU/edit?ts=5b5f17db#gid=227859291	PHESANT Transformation:20110_0 || CAT-MUL-BINARY-VAR 8 || NO_NAN Remove NA participants 6165 || Removed 21981 examples != 8 but with missing value (<0) || sample 231360/101688(333048) ||-Notes:This field contains the combined results of 2 ACE touchscreen questions, both asked Has/did your mother ever suffer from? (You can select more than one answer) for different sets of illnesses. For convenien…	Environment
Noninfectious colitis NAS	361194	8945	352249	0.1331	0.06919	1.923	0.05443	0.005464	0.001179	0.9989	0.005689	0.006391	0.00558	UK Biobank	categorical.COLITNONINFNAS.txt	https://docs.google.com/spreadsheets/d/1kvPoupSzsSFBNSztMzl04xMoSC3Kcx3CrjVf4yBmESU/edit?ts=5b5f17db#gid=227859291	PHESANT Transformation:NA-Notes:NA-Variable type:categorical-Phenotype ID:COLITNONINFNAS	Gastrointestinal, Genitourinary, & Endocrine
Bipolar disorder	51710	20352	31358	-0.0622	0.0324	-1.9214	0.0547	0.3465	0.0175	1.0235	0.0103	-0.0047	0.0069	PGC	daner_PGC_BIP32b_mds7a_0416a.gz	PMID: 31043756		Psychiatric & Behavioral Disorders
Smoking status: Never	359706	195068	164638	-0.05471	0.02857	-1.915	0.05548	0.09686	0.003888	1.037	0.01153	-0.02018	0.007432	UK Biobank	binary.20116_0.txt	https://docs.google.com/spreadsheets/d/1kvPoupSzsSFBNSztMzl04xMoSC3Kcx3CrjVf4yBmESU/edit?ts=5b5f17db#gid=227859291	PHESANT Transformation:20116_0 || CAT-SINGLE || CAT-SINGLE-BINARY-VAR: 0 || Inc(>=10): 0(195068) ||-Notes:This field summarises the current/past smoking status of the participant.-Variable type:binary	Psychiatric & Behavioral Disorders
Risk taking	348549	90500	258049	0.07474	0.03918	1.908	0.05642	0.05485	0.002872	1.007	0.0101	0.006456	0.007265	UK Biobank	binary.2040.txt	https://docs.google.com/spreadsheets/d/1kvPoupSzsSFBNSztMzl04xMoSC3Kcx3CrjVf4yBmESU/edit?ts=5b5f17db#gid=227859291	PHESANT Transformation:2040_0|| CAT-SINGLE || Inc(>=10): 0(258049) || Inc(>=10): 1(90500) || CAT-SINGLE-BINARY || sample 258049/90500(348549) ||-Notes:ACE touchscreen question Would you describe yourself as someone who takes risks? If the participant activated the Help button they were shown the message: Work through these questions quickly and do not think about the exact meaning of the question…	Mental Functions
NA	361194	16531	344663	-0.08746	0.04585	-1.908	0.05644	0.02685	0.00439	1.025	0.01391	0.01604	0.006423	UK Biobank	categorical.C_SKIN.txt	https://docs.google.com/spreadsheets/d/1kvPoupSzsSFBNSztMzl04xMoSC3Kcx3CrjVf4yBmESU/edit?ts=5b5f17db#gid=227859291	PHESANT Transformation:NA-Notes:NA-Variable type:categorical-Phenotype ID:C_SKIN	Skeletal, Muscular, & Neurological
Malignant neoplasm of skin	361194	16531	344663	-0.08746	0.04585	-1.908	0.05644	0.02685	0.00439	1.025	0.01391	0.01604	0.006423	UK Biobank	categorical.C3_SKIN.txt	https://docs.google.com/spreadsheets/d/1kvPoupSzsSFBNSztMzl04xMoSC3Kcx3CrjVf4yBmESU/edit?ts=5b5f17db#gid=227859291	PHESANT Transformation:NA-Notes:NA-Variable type:categorical-Phenotype ID:C3_SKIN	Mortality & Comorbidities
Creatinine	400761	400761	NA	0.06529	0.03432	1.902	0.05716	0.1928	0.01512	1.353	0.05981	0.0007114	0.01205	UK Biobank (EUR)	biomarkers-30700-both_sexes-irnt.tsv.bgz	https://pan-ukb-us-east-1.s3.amazonaws.com/sumstats_flat_files/biomarkers-30700-both_sexes-irnt.tsv.bgz	EUR: biomarkers : 30700 : Biological samples > Assay results > Blood assays > Blood biochemistry	Exercise, Nutrition, & Metabolism
Home area population density - urban or rural: Scotland - Large Urban Area	357712	20931	336781	-0.1328	0.06992	-1.9	0.05747	0.008615	0.001844	1.253	0.008245	0.003969	0.006263	UK Biobank	binary.20118_11.txt	https://docs.google.com/spreadsheets/d/1kvPoupSzsSFBNSztMzl04xMoSC3Kcx3CrjVf4yBmESU/edit?ts=5b5f17db#gid=227859291	PHESANT Transformation:20118_0 || CAT-SINGLE || CAT-SINGLE-BINARY-VAR: 11 || Inc(>=10): 11(20931) ||-Notes:The classification is derived by combining each participants home postcode with data generated from the 2001 census from the Office of National Statistics, using the Geoconvert tool from Census Dissemination Unit .-Variable type:binary	Environment
Coffee type: Instant coffee	283449	158386	125063	-0.08743	0.04612	-1.896	0.05801	0.0352	0.002677	1.015	0.008339	0.001857	0.006683	UK Biobank	binary.1508_2.txt	https://docs.google.com/spreadsheets/d/1kvPoupSzsSFBNSztMzl04xMoSC3Kcx3CrjVf4yBmESU/edit?ts=5b5f17db#gid=227859291	PHESANT Transformation:1508_0 || CAT-SINGLE || CAT-SINGLE-BINARY-VAR: 2 || Inc(>=10): 2(158386) ||-Notes:ACE touchscreen question What type of coffee do you usually drink? If the participant activated the Help button they were shown the message: If you drink more than one type of coffee, please select the one that you drink the most. If you are unsure, select Do not know. ~F1508~ was collected fr…	Exercise, Nutrition, & Metabolism
Triglycerides	188580	NA	NA	0.07098	0.03755	1.89	0.05876	0.09899	0.02261	0.8452	0.02547	0.002521	0.006905	GLGC	jointGwasMc_TG.txt.clean	http://csg.sph.umich.edu/willer/public/lipids2013/	Global LipidsGenetics Consortium	Exercise, Nutrition, & Metabolism
Diagnoses - main ICD10: K44 Diaphragmatic hernia	361194	8042	353152	0.1638	0.08703	1.883	0.05975	0.006382	0.001299	1.009	0.006772	0.009244	0.006664	UK Biobank	categorical.K44.txt	https://docs.google.com/spreadsheets/d/1kvPoupSzsSFBNSztMzl04xMoSC3Kcx3CrjVf4yBmESU/edit?ts=5b5f17db#gid=227859291	PHESANT Transformation:NA-Notes:NA-Variable type:categorical-Phenotype ID:K44	Gastrointestinal, Genitourinary, & Endocrine
Platelet crit	350471	NA	NA	0.0402	0.02153	1.867	0.06184	0.192	0.01646	1.23	0.04034	0.006009	0.007321	UK Biobank	30090_raw.txt	https://docs.google.com/spreadsheets/d/1kvPoupSzsSFBNSztMzl04xMoSC3Kcx3CrjVf4yBmESU/edit?ts=5b5f17db#gid=227859291	PHESANT Transformation:30090_0|| CONTINUOUS MAIN || CONTINUOUS || ||-Notes:Result of Platelet Crit assay, performed on blood sample, obtained from UK Biobank assessment centre visit. Platelet Crit is a computed value that represents the platelet packed cell volume.-Variable type:continuous_raw	Cardiovascular & Respiratory
Particulate matter air pollution (pm2.5) absorbance; 2010	329886	NA	NA	-0.1263	0.06808	-1.855	0.0636	0.009802	0.001574	1.037	0.006745	0.0006112	0.005655	UK Biobank	24007_raw.txt	https://docs.google.com/spreadsheets/d/1kvPoupSzsSFBNSztMzl04xMoSC3Kcx3CrjVf4yBmESU/edit?ts=5b5f17db#gid=227859291	PHESANT Transformation:24007_0|| CONTINUOUS MAIN || CONTINUOUS || ||-Notes:PM2.5 absorbance. This is ameasurement of the blackness of PM2.5 filters; a proxy for elemental carbon, which is the dominant light absorbing substanc. Land Use Regression (LUR) estimate for annual average 2010-Variable type:continuous_raw	Environment
Eye problems/disorders: Cataract	117890	11194	106696	0.1155	0.06231	1.854	0.06375	0.0193	0.004334	1.012	0.007436	0.003981	0.005302	UK Biobank	binary.6148_4.txt	https://docs.google.com/spreadsheets/d/1kvPoupSzsSFBNSztMzl04xMoSC3Kcx3CrjVf4yBmESU/edit?ts=5b5f17db#gid=227859291	PHESANT Transformation:6148_0 || CAT-MUL-BINARY-VAR 4 || NO_NAN Remove NA participants 240412 || Removed 2892 examples != 4 but with missing value (<0) || sample 106696/11194(117890) || SKIP_val:-1 < 0 ||-Notes:ACE touchscreen question Has a doctor told you that you have any of the following problems with your eyes? (You can select more than one answer) The following checks were performed: If cod…	Skeletal, Muscular, & Neurological
6mm cylindrical power (left)	65551	NA	NA	-0.1118	0.06043	-1.851	0.06419	0.04462	0.00721	1.013	0.0065	-0.0008634	0.005583	UK Biobank	5118_raw.txt	https://docs.google.com/spreadsheets/d/1kvPoupSzsSFBNSztMzl04xMoSC3Kcx3CrjVf4yBmESU/edit?ts=5b5f17db#gid=227859291	PHESANT Transformation:5118_0|| CONTINUOUS MAIN || CONTINUOUS || ||-Notes:This is the cylindrical power of keratometry results taken at 6mm for the left eye (0 indicates none)-Variable type:continuous_raw	Skeletal, Muscular, & Neurological
Potassium in urine	350053	NA	NA	-0.06891	0.03729	-1.848	0.06463	0.03981	0.002235	1.006	0.008895	-0.005012	0.006756	UK Biobank	30520_raw.txt	https://docs.google.com/spreadsheets/d/1kvPoupSzsSFBNSztMzl04xMoSC3Kcx3CrjVf4yBmESU/edit?ts=5b5f17db#gid=227859291	PHESANT Transformation:30520_0|| CONTINUOUS MAIN || CONTINUOUS || ||-Notes:Measured by ISE (ion selective electrode) analysis on a Beckman Coulter AU5400.-Variable type:continuous_raw	Exercise, Nutrition, & Metabolism
Bipolar and major depression status: Probable Recurrent major depression (moderate)	86895	10902	75993	0.1352	0.07327	1.845	0.06498	0.0268	0.005466	0.9968	0.006452	0.01175	0.005762	UK Biobank	binary.20126_4.txt	https://docs.google.com/spreadsheets/d/1kvPoupSzsSFBNSztMzl04xMoSC3Kcx3CrjVf4yBmESU/edit?ts=5b5f17db#gid=227859291	PHESANT Transformation:20126_0 || CAT-SINGLE || CAT-SINGLE-BINARY-VAR: 4 || Inc(>=10): 4(10902) ||-Notes:Bipolar and major depression status. This derived data field has come from Professor Jill Pell from the Institute of Health &amp; Wellbeing, University of Glasgow. Methods on how these fields were derived can be found in the Additional Resources tab.-Variable type:binary	Psychiatric & Behavioral Disorders
Impedance of arm (left)	354807	NA	NA	-0.05786	0.0314	-1.843	0.06535	0.2211	0.008058	1.109	0.02274	0.005969	0.009502	UK Biobank	23110_raw.txt	https://docs.google.com/spreadsheets/d/1kvPoupSzsSFBNSztMzl04xMoSC3Kcx3CrjVf4yBmESU/edit?ts=5b5f17db#gid=227859291	PHESANT Transformation:23110_0|| CONTINUOUS MAIN || CONTINUOUS || ||-Notes:Body composition estimation by impedance measurement. Impedance of left arm, ohm Measured impedance of left arm. Range 150 - 1200 (ohms) in 1 (ohms) increments.-Variable type:continuous_raw	Exercise, Nutrition, & Metabolism
Body mass index (BMI)	359983	NA	NA	0.05407	0.02938	1.841	0.06567	0.2418	0.009138	1.067	0.0203	0.01174	0.009202	UK Biobank	21001_raw.txt	https://docs.google.com/spreadsheets/d/1kvPoupSzsSFBNSztMzl04xMoSC3Kcx3CrjVf4yBmESU/edit?ts=5b5f17db#gid=227859291	PHESANT Transformation:21001_0|| CONTINUOUS MAIN || CONTINUOUS || ||-Notes:BMI value here is constructed from height and weight measured during the initial Assessment Centre visit. Value is not present if either of these readings were omitted.-Variable type:continuous_raw	Exercise, Nutrition, & Metabolism
3mm cylindrical power (left)	75398	NA	NA	-0.09801	0.05348	-1.833	0.06686	0.07046	0.007204	1.01	0.006833	-5.612e-05	0.005869	UK Biobank	5119_raw.txt	https://docs.google.com/spreadsheets/d/1kvPoupSzsSFBNSztMzl04xMoSC3Kcx3CrjVf4yBmESU/edit?ts=5b5f17db#gid=227859291	PHESANT Transformation:5119_0|| CONTINUOUS MAIN || CONTINUOUS || ||-Notes:This is the cylindrical power of keratometry results taken at 3mm for the left eye (0 indicates none)-Variable type:continuous_raw	Skeletal, Muscular, & Neurological
Vitamin and mineral supplements: Vitamin E	359245	10356	348889	0.1345	0.07351	1.83	0.06731	0.00655	0.00139	0.9971	0.006682	0.001259	0.005664	UK Biobank	binary.6155_5.txt	https://docs.google.com/spreadsheets/d/1kvPoupSzsSFBNSztMzl04xMoSC3Kcx3CrjVf4yBmESU/edit?ts=5b5f17db#gid=227859291	PHESANT Transformation:6155_0 || CAT-MUL-BINARY-VAR 5 || NO_NAN Remove NA participants 514 || Removed 1435 examples != 5 but with missing value (<0) || sample 348889/10356(359245) ||-Notes:ACE touchscreen question Do you regularly take any of the following? (You can select more than one answer) The following checks were performed: If code -7 was selected, then no additional choices were allowed. …	Exercise, Nutrition, & Metabolism
Illnesses of siblings: Diabetes	280211	23446	256765	0.09757	0.05335	1.829	0.06742	0.02083	0.001974	1.006	0.006933	0.008848	0.006031	UK Biobank	binary.20111_9.txt	https://docs.google.com/spreadsheets/d/1kvPoupSzsSFBNSztMzl04xMoSC3Kcx3CrjVf4yBmESU/edit?ts=5b5f17db#gid=227859291	PHESANT Transformation:20111_0 || CAT-MUL-BINARY-VAR 9 || NO_NAN Remove NA participants 52692 || Removed 28292 examples != 9 but with missing value (<0) || sample 256765/23446(280211) ||-Notes:This field contains the combined results of 2 ACE touchscreen questions, both asked Have any of your brothers or sisters suffered from any of the following diseases? (You can select more than one answer) fo…	Environment
Nervous feelings	351829	83120	268709	0.08755	0.04834	1.811	0.0701	0.06393	0.003778	1.017	0.01223	0.01123	0.009261	UK Biobank	binary.1970.txt	https://docs.google.com/spreadsheets/d/1kvPoupSzsSFBNSztMzl04xMoSC3Kcx3CrjVf4yBmESU/edit?ts=5b5f17db#gid=227859291	PHESANT Transformation:1970_0|| CAT-SINGLE || Inc(>=10): 0(268709) || Inc(>=10): 1(83120) || CAT-SINGLE-BINARY || sample 268709/83120(351829) ||-Notes:ACE touchscreen question Would you call yourself a nervous person? If the participant activated the Help button they were shown the message: Work through these questions quickly and do not think about the exact meaning of the question-Variable type…	Mental Functions
Leg fat percentage (right)	354811	NA	NA	0.04587	0.02535	1.81	0.07032	0.2257	0.00673	1.089	0.01901	0.01758	0.008212	UK Biobank	23111_raw.txt	https://docs.google.com/spreadsheets/d/1kvPoupSzsSFBNSztMzl04xMoSC3Kcx3CrjVf4yBmESU/edit?ts=5b5f17db#gid=227859291	PHESANT Transformation:23111_0|| CONTINUOUS MAIN || CONTINUOUS || ||-Notes:Body composition estimation by impedance measurement. Right leg fat percentages Range 1-75% in 0.1% increments.-Variable type:continuous_raw	Exercise, Nutrition, & Metabolism
Impedance of arm (right)	354792	NA	NA	-0.0578	0.03199	-1.807	0.0708	0.2177	0.007752	1.095	0.02205	0.003869	0.009438	UK Biobank	23109_raw.txt	https://docs.google.com/spreadsheets/d/1kvPoupSzsSFBNSztMzl04xMoSC3Kcx3CrjVf4yBmESU/edit?ts=5b5f17db#gid=227859291	PHESANT Transformation:23109_0|| CONTINUOUS MAIN || CONTINUOUS || ||-Notes:Body composition estimation by impedance measurement. Impedance of right arm, oh Measured impedance of right arm. Range 150 - 1200 (ohms) in 1 (ohms) increments.-Variable type:continuous_raw	Exercise, Nutrition, & Metabolism
Diagnoses - main ICD10: I84 Haemorrhoids	361194	12102	349092	0.09817	0.05458	1.799	0.07209	0.01048	0.001601	1.011	0.007741	0.01136	0.006038	UK Biobank	categorical.I84.txt	https://docs.google.com/spreadsheets/d/1kvPoupSzsSFBNSztMzl04xMoSC3Kcx3CrjVf4yBmESU/edit?ts=5b5f17db#gid=227859291	PHESANT Transformation:NA-Notes:NA-Variable type:categorical-Phenotype ID:I84	Cardiovascular & Respiratory
Medication for cholesterol, blood pressure or diabetes: None of the above	165340	110372	54968	-0.07173	0.04014	-1.787	0.07391	0.09864	0.005745	1.049	0.01174	0.002404	0.007293	UK Biobank	binary.6177_100.txt	https://docs.google.com/spreadsheets/d/1kvPoupSzsSFBNSztMzl04xMoSC3Kcx3CrjVf4yBmESU/edit?ts=5b5f17db#gid=227859291	PHESANT Transformation:6177_0 || CAT-MUL-BINARY-VAR 100 || NO_NAN Remove NA participants 194414 || Removed 1440 examples != 100 but with missing value (<0) || sample 54968/110372(165340) ||-Notes:ACE touchscreen question Do you regularly take any of the following medications? (you can select more than one answer) The following checks were performed: If code -7 was selected, then no additional cho…	Medications
Non-cancer illness code, self-reported: cholelithiasis/gall stones	361141	5941	355200	0.1119	0.06267	1.786	0.0741	0.008358	0.001621	1.019	0.008662	0.007883	0.005604	UK Biobank	binary.20002_1162.txt	https://docs.google.com/spreadsheets/d/1kvPoupSzsSFBNSztMzl04xMoSC3Kcx3CrjVf4yBmESU/edit?ts=5b5f17db#gid=227859291	PHESANT Transformation:20002_0 || CAT-MUL-BINARY-VAR 1162 || Indicator name x135_0_0 || Remove indicator var NAs: 53 || Remove indicator var <0: 0 || Removed 0 examples != 1162 but with missing value (<0) || sample 355200/5941(361141) ||-Notes:Code for non-cancer illness. If the participant was uncertain of the type of illness they had had, then they described it to the interviewer (a trained nur…	Gastrointestinal, Genitourinary, & Endocrine
Light smokers, at least 100 smokes in lifetime	97021	44253	52768	0.07211	0.04044	1.783	0.07459	0.07313	0.006834	1.011	0.007242	0.003118	0.005644	UK Biobank	binary.2644.txt	https://docs.google.com/spreadsheets/d/1kvPoupSzsSFBNSztMzl04xMoSC3Kcx3CrjVf4yBmESU/edit?ts=5b5f17db#gid=227859291	PHESANT Transformation:2644_0|| CAT-SINGLE || Inc(>=10): 1(44253) || Inc(>=10): 0(52768) || CAT-SINGLE-BINARY || sample 52768/44253(97021) ||-Notes:ACE touchscreen question In your lifetime, have you smoked a total of at least 100 times? ~F2644~ was collected from participants who indicated they smoked occasionally or Just tried once or twice, as defined by their answers to ~F1249~-Variable type:…	Psychiatric & Behavioral Disorders
Leg fat mass (right)	354807	NA	NA	0.04809	0.02706	1.777	0.07559	0.2141	0.007975	1.061	0.01836	0.01599	0.008256	UK Biobank	23112_raw.txt	https://docs.google.com/spreadsheets/d/1kvPoupSzsSFBNSztMzl04xMoSC3Kcx3CrjVf4yBmESU/edit?ts=5b5f17db#gid=227859291	PHESANT Transformation:23112_0|| CONTINUOUS MAIN || CONTINUOUS || ||-Notes:Body composition estimation by impedance measurement. Right leg fat mass Right leg fat mass in Kg, 0.1 increments.-Variable type:continuous_raw	Exercise, Nutrition, & Metabolism
Forced vital capacity (FVC)	329404	NA	NA	0.04417	0.0249	1.774	0.07607	0.1856	0.007974	1.105	0.01962	-0.005881	0.007473	UK Biobank	3062_raw.txt	https://docs.google.com/spreadsheets/d/1kvPoupSzsSFBNSztMzl04xMoSC3Kcx3CrjVf4yBmESU/edit?ts=5b5f17db#gid=227859291	PHESANT Transformation:3062_0|| CONTINUOUS MAIN || CONTINUOUS || ||-Notes:FVC value calculated from blow-Variable type:continuous_raw	Cardiovascular & Respiratory
Chest pain or discomfort walking normally	55737	9617	46120	0.09372	0.05287	1.773	0.07626	0.07891	0.009023	0.9996	0.007219	0.00385	0.005628	UK Biobank	binary.3606.txt	https://docs.google.com/spreadsheets/d/1kvPoupSzsSFBNSztMzl04xMoSC3Kcx3CrjVf4yBmESU/edit?ts=5b5f17db#gid=227859291	PHESANT Transformation:3606_0|| CAT-SINGLE || Inc(>=10): 0(46120) || Inc(>=10): 1(9617) || CAT-SINGLE-BINARY || sample 46120/9617(55737) ||-Notes:ACE touchscreen question Do you get this pain or discomfort when you walk at an ordinary pace on the level? ~F3606~ was collected from participants who indicated that they get pain or discomfort in their chest, as defined by their answers to ~F2335~-Var…	Cardiovascular & Respiratory
Body mass index (BMI)	354831	NA	NA	0.05282	0.02992	1.765	0.07755	0.2418	0.009106	1.067	0.02009	0.01129	0.009298	UK Biobank	23104_raw.txt	https://docs.google.com/spreadsheets/d/1kvPoupSzsSFBNSztMzl04xMoSC3Kcx3CrjVf4yBmESU/edit?ts=5b5f17db#gid=227859291	PHESANT Transformation:23104_0|| CONTINUOUS MAIN || CONTINUOUS || ||-Notes:Body composition estimation by impedance measurement. Body Mass Index. Increments of 0.1 .-Variable type:continuous_raw	Exercise, Nutrition, & Metabolism
6mm asymmetry index (right)	41390	NA	NA	-0.1124	0.06375	-1.764	0.07781	0.07277	0.01355	1.013	0.007292	0.007647	0.005539	UK Biobank	5158_raw.txt	https://docs.google.com/spreadsheets/d/1kvPoupSzsSFBNSztMzl04xMoSC3Kcx3CrjVf4yBmESU/edit?ts=5b5f17db#gid=227859291	PHESANT Transformation:5158_0|| CONTINUOUS MAIN || CONTINUOUS || ||-Notes:This is the asymmetry index as part of the keratometry result taken at 6mm for the right eye-Variable type:continuous_raw	Skeletal, Muscular, & Neurological
3mm cylindrical power (right)	75410	NA	NA	-0.0918	0.05231	-1.755	0.07926	0.07847	0.008189	1.003	0.006954	0.003477	0.005892	UK Biobank	5116_raw.txt	https://docs.google.com/spreadsheets/d/1kvPoupSzsSFBNSztMzl04xMoSC3Kcx3CrjVf4yBmESU/edit?ts=5b5f17db#gid=227859291	PHESANT Transformation:5116_0|| CONTINUOUS MAIN || CONTINUOUS || ||-Notes:This is the cylindrical power of keratometry results taken at 3mm for the right eye (0 indicates none)-Variable type:continuous_raw	Skeletal, Muscular, & Neurological
Neutrophill count	349856	NA	NA	0.0471	0.02685	1.754	0.07941	0.1337	0.01014	1.136	0.02775	0.005046	0.007799	UK Biobank	30140_raw.txt	https://docs.google.com/spreadsheets/d/1kvPoupSzsSFBNSztMzl04xMoSC3Kcx3CrjVf4yBmESU/edit?ts=5b5f17db#gid=227859291	PHESANT Transformation:30140_0|| CONTINUOUS MAIN || CONTINUOUS || ||-Notes:Result of Neutrophils Number assay, performed on blood sample, obtained from UK Biobank assessment centre visit. Neutrophils count is the proportion of ( neutrophils / 100 ) x white blood cell count.-Variable type:continuous_raw	Cardiovascular & Respiratory
Diseases of the eye and adnexa	361194	29878	331316	0.1019	0.05817	1.751	0.07995	0.01354	0.001574	1.005	0.007431	0.001397	0.00609	UK Biobank	categorical.VII_EYE_ADNEXA.txt	https://docs.google.com/spreadsheets/d/1kvPoupSzsSFBNSztMzl04xMoSC3Kcx3CrjVf4yBmESU/edit?ts=5b5f17db#gid=227859291	PHESANT Transformation:NA-Notes:NA-Variable type:categorical-Phenotype ID:VII_EYE_ADNEXA	Skeletal, Muscular, & Neurological
Invitation to complete online 24-hour recall dietary questionnaire, acceptance	218234	148169	70065	0.07167	0.04094	1.75	0.08003	0.03698	0.002797	1.018	0.007341	0.007742	0.005898	UK Biobank	binary.110001.txt	https://docs.google.com/spreadsheets/d/1kvPoupSzsSFBNSztMzl04xMoSC3Kcx3CrjVf4yBmESU/edit?ts=5b5f17db#gid=227859291	PHESANT Transformation:110001_1|| CAT-SINGLE || Inc(>=10): 2(70065) || Inc(>=10): 0(148169) || CAT-SINGLE-BINARY || sample 148169/70065(218234) ||-Notes:Response to emailed invitation to complete online 24-hour recall dietary questionnaire. There is no data for instance=0 since this was completed as part of the initial assessment centre.-Variable type:binary	Exercise, Nutrition, & Metabolism
Age at first episode of depression	61033	NA	NA	-0.1197	0.0689	-1.737	0.08234	0.0371	0.008313	1.005	0.006246	-0.0006295	0.005331	UK Biobank	20433_raw.txt	https://docs.google.com/spreadsheets/d/1kvPoupSzsSFBNSztMzl04xMoSC3Kcx3CrjVf4yBmESU/edit?ts=5b5f17db#gid=227859291	PHESANT Transformation:20433_0|| INTEGER || reassignments: -121=NA|-818=NA || CONTINUOUS || ||-Notes:Question asked: About how old were you the FIRST time you had a period of two weeks like this? (Whether or not you received any help for it.) Question was asked when ~F20446~ was Yes or ~F20441~ was Yes.-Variable type:continuous_raw	Psychiatric & Behavioral Disorders
Hemoglobin concentration	173487	NA	NA	0.04778	0.02762	1.73	0.08371	0.129	0.01208	1.018	0.02479	-0.005619	0.006297	UK Biobank and INTERVAL	hgb_N172925_narrow_form.txt.common	http://www.bloodcellgenetics.org/	Concentration of hemoglobin with respect to unit of volume of blood	Cardiovascular & Respiratory
Age at menopause (last menstrual period)	111593	NA	NA	-0.07471	0.04328	-1.726	0.08428	0.1177	0.01155	1.006	0.01653	0.007432	0.007127	UK Biobank	3581_raw.txt	https://docs.google.com/spreadsheets/d/1kvPoupSzsSFBNSztMzl04xMoSC3Kcx3CrjVf4yBmESU/edit?ts=5b5f17db#gid=227859291	PHESANT Transformation:3581_0|| INTEGER || reassignments: -1=NA|-3=NA || CONTINUOUS || ||-Notes:ACE touchscreen question How old were you when your periods stopped? The following checks were performed: If answer If answer > Participants age then rejected If answer > 70 then rejected If answer If answer > 60 then participant asked to confirm If the participant activated the Help button they were s…	Gastrointestinal, Genitourinary, & Endocrine
Sleep disorders (combined)	361194	2951	358243	0.1395	0.08091	1.723	0.08481	0.006863	0.001333	0.9944	0.006754	0.005207	0.006182	UK Biobank	categorical.SLEEP.txt	https://docs.google.com/spreadsheets/d/1kvPoupSzsSFBNSztMzl04xMoSC3Kcx3CrjVf4yBmESU/edit?ts=5b5f17db#gid=227859291	PHESANT Transformation:NA-Notes:NA-Variable type:categorical-Phenotype ID:SLEEP	Mental Functions
White blood cell (leukocyte) count	350470	NA	NA	0.04323	0.0251	1.722	0.08505	0.1265	0.01036	1.106	0.0265	0.002184	0.007467	UK Biobank	30000_raw.txt	https://docs.google.com/spreadsheets/d/1kvPoupSzsSFBNSztMzl04xMoSC3Kcx3CrjVf4yBmESU/edit?ts=5b5f17db#gid=227859291	PHESANT Transformation:30000_0|| CONTINUOUS MAIN || CONTINUOUS || ||-Notes:Result of White Blood Cell Count assay, performed on blood sample, obtained from UK Biobank assessment centre visit. White blood count is the number of leukocytes. Analyser operating range was 0 to 9x10^11 cells/Litre. Typical reference range is 3.5x10^9 to 9.6x10^9 cells/Litre.-Variable type:continuous_raw	Cardiovascular & Respiratory
Tense / 'highly strung'	350159	60513	289646	0.08106	0.04742	1.709	0.08739	0.05589	0.003219	0.999	0.01025	0.005759	0.008471	UK Biobank	binary.1990.txt	https://docs.google.com/spreadsheets/d/1kvPoupSzsSFBNSztMzl04xMoSC3Kcx3CrjVf4yBmESU/edit?ts=5b5f17db#gid=227859291	PHESANT Transformation:1990_0|| CAT-SINGLE || Inc(>=10): 0(289646) || Inc(>=10): 1(60513) || CAT-SINGLE-BINARY || sample 289646/60513(350159) ||-Notes:ACE touchscreen question Would you call yourself tense or 'highly strung'? If the participant activated the Help button they were shown the message: Work through these questions quickly and do not think about the exact meaning of the question-Varia…	Mental Functions
Urate	400469	400469	NA	0.03937	0.02311	1.704	0.08844	0.1954	0.03659	1.226	0.08527	-0.0009519	0.007836	UK Biobank (EUR)	biomarkers-30880-both_sexes-irnt.tsv.bgz	https://pan-ukb-us-east-1.s3.amazonaws.com/sumstats_flat_files/biomarkers-30880-both_sexes-irnt.tsv.bgz	EUR: biomarkers : 30880 : Biological samples > Assay results > Blood assays > Blood biochemistry	Exercise, Nutrition, & Metabolism
Weight change during worst episode of depression: Stayed about the same or was on a diet	56571	22981	33590	-0.1142	0.06728	-1.697	0.08975	0.06022	0.008592	0.9878	0.006919	-0.005273	0.006431	UK Biobank	binary.20536_0.txt	https://docs.google.com/spreadsheets/d/1kvPoupSzsSFBNSztMzl04xMoSC3Kcx3CrjVf4yBmESU/edit?ts=5b5f17db#gid=227859291	PHESANT Transformation:20536_0 || CAT-SINGLE || CAT-SINGLE-BINARY-VAR: 0 || Inc(>=10): 0(22981) ||-Notes:Question asked: Did you gain or lose weight without trying, or did you stay about the same weight? Question was asked when ~F20446~ was Yes or ~F20441~ was Yes.-Variable type:binary	Psychiatric & Behavioral Disorders
Mean sphered cell volume	344729	NA	NA	-0.03772	0.02233	-1.689	0.09129	0.1695	0.01539	1.206	0.05554	-0.005917	0.007841	UK Biobank	30270_raw.txt	https://docs.google.com/spreadsheets/d/1kvPoupSzsSFBNSztMzl04xMoSC3Kcx3CrjVf4yBmESU/edit?ts=5b5f17db#gid=227859291	PHESANT Transformation:30270_0|| CONTINUOUS MAIN || CONTINUOUS || ||-Notes:Result of Mean Sphered Cells Volume assay, performed on blood sample, obtained from UK Biobank assessment centre visit.-Variable type:continuous_raw	Cardiovascular & Respiratory
Diagnoses - main ICD10: K22 Other diseases of oesophagus	361194	5494	355700	0.1659	0.09861	1.683	0.09247	0.007238	0.00162	1.009	0.007183	0.001474	0.00658	UK Biobank	categorical.K22.txt	https://docs.google.com/spreadsheets/d/1kvPoupSzsSFBNSztMzl04xMoSC3Kcx3CrjVf4yBmESU/edit?ts=5b5f17db#gid=227859291	PHESANT Transformation:NA-Notes:NA-Variable type:categorical-Phenotype ID:K22	Gastrointestinal, Genitourinary, & Endocrine
Leisure/social activities: Other group activity	360063	80178	279885	0.08194	0.04909	1.669	0.09508	0.02116	0.001721	1.02	0.007804	-0.009318	0.007087	UK Biobank	binary.6160_5.txt	https://docs.google.com/spreadsheets/d/1kvPoupSzsSFBNSztMzl04xMoSC3Kcx3CrjVf4yBmESU/edit?ts=5b5f17db#gid=227859291	PHESANT Transformation:6160_0 || CAT-MUL-BINARY-VAR 5 || NO_NAN Remove NA participants 177 || Removed 954 examples != 5 but with missing value (<0) || sample 279885/80178(360063) ||-Notes:ACE touchscreen question Which of the following do you attend once a week or more often? (You can select more than one) The following checks were performed: If code -7 was selected, then no additional choices we…	Activities & Social Interactions
Transport type for commuting to job workplace: Car/motor vehicle	190832	152481	38351	0.07678	0.04616	1.663	0.09627	0.0245	0.002792	1.019	0.006794	0.008595	0.00529	UK Biobank	binary.6143_1.txt	https://docs.google.com/spreadsheets/d/1kvPoupSzsSFBNSztMzl04xMoSC3Kcx3CrjVf4yBmESU/edit?ts=5b5f17db#gid=227859291	PHESANT Transformation:6143_0 || CAT-MUL-BINARY-VAR 1 || NO_NAN Remove NA participants 170220 || Removed 142 examples != 1 but with missing value (<0) || sample 38351/152481(190832) ||-Notes:ACE touchscreen question What types of transport do you use to get to and from work? (You can select more than one answer) The following checks were performed: If code -7 was selected, then no additional choi…	Work & Education
Workplace very hot: Sometimes	90544	52209	38335	0.1705	0.1035	1.647	0.09956	0.03891	0.006838	1.002	0.007457	0.02639	0.007967	UK Biobank	binary.22608_1.txt	https://docs.google.com/spreadsheets/d/1kvPoupSzsSFBNSztMzl04xMoSC3Kcx3CrjVf4yBmESU/edit?ts=5b5f17db#gid=227859291	PHESANT Transformation:22608_0 || CAT-MUL-BINARY-VAR 1 || NO_NAN Remove NA participants 270293 || Removed 357 examples != 1 but with missing value (<0) || sample 38335/52209(90544) ||-Notes:Participant asked Thinking about the place where you worked: Was it very hot? Participants were allowed to skip answering this question.-Variable type:binary	Work & Education
Leg fat mass (left)	354788	NA	NA	0.04469	0.02715	1.646	0.09973	0.214	0.008006	1.062	0.01843	0.01755	0.008315	UK Biobank	23116_raw.txt	https://docs.google.com/spreadsheets/d/1kvPoupSzsSFBNSztMzl04xMoSC3Kcx3CrjVf4yBmESU/edit?ts=5b5f17db#gid=227859291	PHESANT Transformation:23116_0|| CONTINUOUS MAIN || CONTINUOUS || ||-Notes:Body composition estimation by impedance measurement. Left leg fat mass Left leg free mass in Kg, 0.1 increments.-Variable type:continuous_raw	Exercise, Nutrition, & Metabolism
Forced vital capacity (FVC), Best measure	272338	NA	NA	0.04194	0.02549	1.646	0.09984	0.2316	0.01013	1.104	0.02106	-0.008141	0.00769	UK Biobank	20151_raw.txt	https://docs.google.com/spreadsheets/d/1kvPoupSzsSFBNSztMzl04xMoSC3Kcx3CrjVf4yBmESU/edit?ts=5b5f17db#gid=227859291	PHESANT Transformation:20151_0|| CONTINUOUS MAIN || CONTINUOUS || ||-Notes:Highest measure from the array of values for Forced Vital Capacity (FVC) (~F3062~), which was acceptable according to corresponding acceptability field (~F3061~). A blow was deemed acceptable if recorded as 0 (no problems) or 32 (0x20 - USER_ACCEPTED). This derived data field has come from Professor Martin Tobin at the Uni…	Cardiovascular & Respiratory
Diagnoses - main ICD10: G47 Sleep disorders	361194	2723	358471	0.1362	0.08278	1.645	0.09993	0.006714	0.001336	0.9945	0.006772	0.005312	0.006227	UK Biobank	categorical.G47.txt	https://docs.google.com/spreadsheets/d/1kvPoupSzsSFBNSztMzl04xMoSC3Kcx3CrjVf4yBmESU/edit?ts=5b5f17db#gid=227859291	PHESANT Transformation:NA-Notes:NA-Variable type:categorical-Phenotype ID:G47	Mental Functions
Bread type: White	348424	91452	256972	0.0562	0.03422	1.642	0.1005	0.05856	0.002541	1.027	0.008996	-0.009327	0.006488	UK Biobank	binary.1448_1.txt	https://docs.google.com/spreadsheets/d/1kvPoupSzsSFBNSztMzl04xMoSC3Kcx3CrjVf4yBmESU/edit?ts=5b5f17db#gid=227859291	PHESANT Transformation:1448_0 || CAT-SINGLE || CAT-SINGLE-BINARY-VAR: 1 || Inc(>=10): 1(91452) ||-Notes:ACE touchscreen question What type of bread do you mainly eat? If the participant activated the Help button they were shown the message: If you eat more than one type of bread, please select the one that you eat the most. If you are unsure, select Do not know. ~F1448~ was collected from all par…	Exercise, Nutrition, & Metabolism
How are people in household related to participant: Husband, wife or partner	358963	265738	93225	-0.05479	0.03362	-1.63	0.1031	0.02467	0.00177	1.013	0.007497	-0.001456	0.005447	UK Biobank	binary.6141_1.txt	https://docs.google.com/spreadsheets/d/1kvPoupSzsSFBNSztMzl04xMoSC3Kcx3CrjVf4yBmESU/edit?ts=5b5f17db#gid=227859291	PHESANT Transformation:6141_0 || CAT-MUL-BINARY-VAR 1 || Indicator name x709_0_0 || Remove indicator var NAs: 1076 || Remove indicator var <0: 1155 || Removed 0 examples != 1 but with missing value (<0) || sample 93225/265738(358963) ||-Notes:ACE touchscreen question How are the other people who live with you related to you? (You can select more than one answer) The following checks were performe…	Activities & Social Interactions
IGF-1	398797	398797	NA	-0.03789	0.02336	-1.622	0.1048	0.2247	0.0164	1.365	0.05515	-0.002671	0.009294	UK Biobank (EUR)	biomarkers-30770-both_sexes-irnt.tsv.bgz	https://pan-ukb-us-east-1.s3.amazonaws.com/sumstats_flat_files/biomarkers-30770-both_sexes-irnt.tsv.bgz	EUR: biomarkers : 30770 : Biological samples > Assay results > Blood assays > Blood biochemistry	Exercise, Nutrition, & Metabolism
Home area population density - urban or rural: England/Wales - Urban - less sparse	357712	279000	78712	0.09875	0.06104	1.618	0.1057	0.006279	0.001437	1.118	0.007224	-0.003355	0.004872	UK Biobank	binary.20118_5.txt	https://docs.google.com/spreadsheets/d/1kvPoupSzsSFBNSztMzl04xMoSC3Kcx3CrjVf4yBmESU/edit?ts=5b5f17db#gid=227859291	PHESANT Transformation:20118_0 || CAT-SINGLE || CAT-SINGLE-BINARY-VAR: 5 || Inc(>=10): 5(279000) ||-Notes:The classification is derived by combining each participants home postcode with data generated from the 2001 census from the Office of National Statistics, using the Geoconvert tool from Census Dissemination Unit .-Variable type:binary	Environment
Leg fat percentage (left)	354791	NA	NA	0.0409	0.02542	1.609	0.1077	0.2259	0.006811	1.094	0.01912	0.02037	0.008319	UK Biobank	23115_raw.txt	https://docs.google.com/spreadsheets/d/1kvPoupSzsSFBNSztMzl04xMoSC3Kcx3CrjVf4yBmESU/edit?ts=5b5f17db#gid=227859291	PHESANT Transformation:23115_0|| CONTINUOUS MAIN || CONTINUOUS || ||-Notes:Body composition estimation by impedance measurement. Left leg fat percentage Range 1-75% in 0.1% increments.-Variable type:continuous_raw	Exercise, Nutrition, & Metabolism
Fluid intelligence score	117131	NA	NA	-0.04578	0.02858	-1.602	0.1092	0.2298	0.01068	1.034	0.0108	-0.02766	0.006329	UK Biobank	20016_raw.txt	https://docs.google.com/spreadsheets/d/1kvPoupSzsSFBNSztMzl04xMoSC3Kcx3CrjVf4yBmESU/edit?ts=5b5f17db#gid=227859291	PHESANT Transformation:20016_0|| INTEGER || CONTINUOUS || ||-Notes:This is a simple unweighted sum of the number of correct answers given to the 13 fluid intelligence questions. Participants who did not answer all of the questions within the allotted 2 minute limit are scored as zero for each of the unattempted questions.-Variable type:continuous_raw	Mental Functions
Vitamin D (quantile) both_sexes	400000	NA	NA	-0.03878	0.02421	-1.602	0.1092	0.09786	0.02032	0.9978	0.03435	-0.009453	0.006246	UK Biobank	30890_irnt.gwas.imputed_v3.both_sexes.tsv.bgz.ctg.gz	http://www.nealelab.is/uk-biobank/		Exercise, Nutrition, & Metabolism
Manifestations of mania or irritability: I was more active than usual	114422	5688	108734	0.1003	0.06272	1.6	0.1097	0.02113	0.004448	0.9957	0.006728	0.008339	0.005607	UK Biobank	binary.20548_9.txt	https://docs.google.com/spreadsheets/d/1kvPoupSzsSFBNSztMzl04xMoSC3Kcx3CrjVf4yBmESU/edit?ts=5b5f17db#gid=227859291	PHESANT Transformation:20548_0 || CAT-MUL-BINARY-VAR 9 || Indicator name x20502_0_0 || Remove indicator var NAs: 243128 || Remove indicator var <0: 3644 || Removed 0 examples != 9 but with missing value (<0) || sample 108734/5688(114422) ||-Notes:Question asked: Please try to remember a period when you were in a high or irritable state and select all of the following that apply: Participant was o…	Mental Functions
Signal-to-noise-ratio (SNR) of triplet (left)	116790	NA	NA	0.09188	0.05749	1.598	0.11	0.02456	0.004347	0.9973	0.006799	0.02857	0.005773	UK Biobank	4230_raw.txt	https://docs.google.com/spreadsheets/d/1kvPoupSzsSFBNSztMzl04xMoSC3Kcx3CrjVf4yBmESU/edit?ts=5b5f17db#gid=227859291	PHESANT Transformation:4230_0|| INTEGER || CONTINUOUS || ||-Notes:This is the signal-to-noise ratio for each round (left ear)-Variable type:continuous_raw	Hearing
Never eat eggs, dairy, wheat, sugar: I eat all of the above	359777	278162	81615	-0.07481	0.04709	-1.589	0.1121	0.04673	0.002444	1.01	0.008914	-0.003214	0.007636	UK Biobank	binary.6144_5.txt	https://docs.google.com/spreadsheets/d/1kvPoupSzsSFBNSztMzl04xMoSC3Kcx3CrjVf4yBmESU/edit?ts=5b5f17db#gid=227859291	PHESANT Transformation:6144_0 || CAT-MUL-BINARY-VAR 5 || NO_NAN Remove NA participants 1417 || Removed 0 examples != 5 but with missing value (<0) || sample 81615/278162(359777) ||-Notes:ACE touchscreen question Which of the following do you NEVER eat? (You can select more than one answer) The following checks were performed: If code 5 was selected, then no additional choices were allowed. If cod…	Exercise, Nutrition, & Metabolism
SHBG	363650	363650	NA	-0.03714	0.02338	-1.589	0.1121	0.2001	0.02284	1.397	0.1329	0.007175	0.00794	UK Biobank (EUR)	biomarkers-30830-both_sexes-irnt.tsv.bgz	https://pan-ukb-us-east-1.s3.amazonaws.com/sumstats_flat_files/biomarkers-30830-both_sexes-irnt.tsv.bgz	EUR: biomarkers : 30830 : Biological samples > Assay results > Blood assays > Blood biochemistry	Exercise, Nutrition, & Metabolism
Intra-ocular pressure, corneal-compensated (left)	76510	NA	NA	-0.0572	0.03606	-1.586	0.1127	0.1161	0.009985	1.02	0.009356	0.00595	0.006037	UK Biobank	5262_raw.txt	https://docs.google.com/spreadsheets/d/1kvPoupSzsSFBNSztMzl04xMoSC3Kcx3CrjVf4yBmESU/edit?ts=5b5f17db#gid=227859291	PHESANT Transformation:5262_0|| CONTINUOUS MAIN || CONTINUOUS || ||-Notes:corneal-compensated intraocular pressure for left eye-Variable type:continuous_raw	Skeletal, Muscular, & Neurological
Arm fat mass (left)	354673	NA	NA	0.04383	0.0277	1.583	0.1135	0.2021	0.008125	1.05	0.01793	0.01567	0.008239	UK Biobank	23124_raw.txt	https://docs.google.com/spreadsheets/d/1kvPoupSzsSFBNSztMzl04xMoSC3Kcx3CrjVf4yBmESU/edit?ts=5b5f17db#gid=227859291	PHESANT Transformation:23124_0|| CONTINUOUS MAIN || CONTINUOUS || ||-Notes:Body composition estimation by impedance measurement. Left arm fat mass. Left arm fat mass in Kg, 0.1 increments.-Variable type:continuous_raw	Exercise, Nutrition, & Metabolism
Hair colour (natural, before greying): Dark brown	360270	134627	225643	0.04259	0.02708	1.573	0.1158	0.1136	0.02618	1.093	0.07364	-0.003774	0.006572	UK Biobank	binary.1747_4.txt	https://docs.google.com/spreadsheets/d/1kvPoupSzsSFBNSztMzl04xMoSC3Kcx3CrjVf4yBmESU/edit?ts=5b5f17db#gid=227859291	PHESANT Transformation:1747_0 || CAT-SINGLE || CAT-SINGLE-BINARY-VAR: 4 || Inc(>=10): 4(134627) ||-Notes:ACE touchscreen question What best describes your natural hair colour? (If your hair colour is grey, the colour before you went grey) If the participant activated the Help button they were shown the message: If you are unsure, please select the colour closest to your natural adult hair colour …	Skeletal, Muscular, & Neurological
Mineral and other dietary supplements: Calcium	360016	24026	335990	0.07667	0.04882	1.57	0.1163	0.01214	0.001596	0.9961	0.006845	0.005409	0.004905	UK Biobank	binary.6179_3.txt	https://docs.google.com/spreadsheets/d/1kvPoupSzsSFBNSztMzl04xMoSC3Kcx3CrjVf4yBmESU/edit?ts=5b5f17db#gid=227859291	PHESANT Transformation:6179_0 || CAT-MUL-BINARY-VAR 3 || NO_NAN Remove NA participants 514 || Removed 664 examples != 3 but with missing value (<0) || sample 335990/24026(360016) ||-Notes:ACE touchscreen question Do you regularly take any of the following? (You can select more than one answer) The following checks were performed: If code -7 was selected, then no additional choices were allowed. I…	Exercise, Nutrition, & Metabolism
Neck/shoulder pain for 3+ months	81276	56156	25120	0.1625	0.1037	1.567	0.117	0.0229	0.005596	1.005	0.006821	0.01951	0.006536	UK Biobank	binary.3404.txt	https://docs.google.com/spreadsheets/d/1kvPoupSzsSFBNSztMzl04xMoSC3Kcx3CrjVf4yBmESU/edit?ts=5b5f17db#gid=227859291	PHESANT Transformation:3404_0|| CAT-SINGLE || Inc(>=10): 1(56156) || Inc(>=10): 0(25120) || CAT-SINGLE-BINARY || sample 25120/56156(81276) ||-Notes:ACE touchscreen question Have you had neck or shoulder pains for more than 3 months? ~F3404~ was collected from participants who indicated that in the last month they experienced neck or shoulder pain that interfered with their usual activities, as de…	Pain
Other malignant neoplasms of skin	361194	14402	346792	-0.07264	0.04643	-1.564	0.1177	0.02818	0.004242	1.02	0.01433	0.01587	0.006593	UK Biobank	categorical.C_OTHER_SKIN.txt	https://docs.google.com/spreadsheets/d/1kvPoupSzsSFBNSztMzl04xMoSC3Kcx3CrjVf4yBmESU/edit?ts=5b5f17db#gid=227859291	PHESANT Transformation:NA-Notes:NA-Variable type:categorical-Phenotype ID:C_OTHER_SKIN	Mortality & Comorbidities
Other malignant neoplasms of skin	361194	14402	346792	-0.07264	0.04643	-1.564	0.1177	0.02818	0.004242	1.02	0.01433	0.01587	0.006593	UK Biobank	categorical.C3_OTHER_SKIN.txt	https://docs.google.com/spreadsheets/d/1kvPoupSzsSFBNSztMzl04xMoSC3Kcx3CrjVf4yBmESU/edit?ts=5b5f17db#gid=227859291	PHESANT Transformation:NA-Notes:NA-Variable type:categorical-Phenotype ID:C3_OTHER_SKIN	Mortality & Comorbidities
Apolipoprotein A	364987	364987	NA	-0.04453	0.02874	-1.549	0.1213	0.1628	0.02175	1.559	0.1345	-0.0146	0.008578	UK Biobank (EUR)	biomarkers-30630-both_sexes-irnt.tsv.bgz	https://pan-ukb-us-east-1.s3.amazonaws.com/sumstats_flat_files/biomarkers-30630-both_sexes-irnt.tsv.bgz	EUR: biomarkers : 30630 : Biological samples > Assay results > Blood assays > Blood biochemistry	Exercise, Nutrition, & Metabolism
Impedance of whole body	354795	NA	NA	-0.0487	0.03147	-1.547	0.1218	0.2509	0.009412	1.104	0.02352	0.009311	0.009983	UK Biobank	23106_raw.txt	https://docs.google.com/spreadsheets/d/1kvPoupSzsSFBNSztMzl04xMoSC3Kcx3CrjVf4yBmESU/edit?ts=5b5f17db#gid=227859291	PHESANT Transformation:23106_0|| CONTINUOUS MAIN || CONTINUOUS || ||-Notes:Body composition estimation by impedance measurement. Impedance of whole body. is Range 150 - 1200ohms in 1ohm increments.-Variable type:continuous_raw	Exercise, Nutrition, & Metabolism
Intra-ocular pressure, Goldmann-correlated (left)	76510	NA	NA	-0.04783	0.03106	-1.54	0.1236	0.1865	0.01139	1.034	0.0111	0.006285	0.00609	UK Biobank	5263_raw.txt	https://docs.google.com/spreadsheets/d/1kvPoupSzsSFBNSztMzl04xMoSC3Kcx3CrjVf4yBmESU/edit?ts=5b5f17db#gid=227859291	PHESANT Transformation:5263_0|| CONTINUOUS MAIN || CONTINUOUS || ||-Notes:goldmann-correlated intraocular pressure for left eye-Variable type:continuous_raw	Skeletal, Muscular, & Neurological
Total protein	366758	366758	NA	-0.05983	0.03887	-1.539	0.1238	0.1241	0.008391	1.343	0.04606	0.01803	0.01047	UK Biobank (EUR)	biomarkers-30860-both_sexes-irnt.tsv.bgz	https://pan-ukb-us-east-1.s3.amazonaws.com/sumstats_flat_files/biomarkers-30860-both_sexes-irnt.tsv.bgz	EUR: biomarkers : 30860 : Biological samples > Assay results > Blood assays > Blood biochemistry	Exercise, Nutrition, & Metabolism
Weight	360116	NA	NA	0.03695	0.0241	1.533	0.1253	0.2583	0.009882	1.082	0.0228	0.0114	0.008006	UK Biobank	21002_raw.txt	https://docs.google.com/spreadsheets/d/1kvPoupSzsSFBNSztMzl04xMoSC3Kcx3CrjVf4yBmESU/edit?ts=5b5f17db#gid=227859291	PHESANT Transformation:21002_0|| CONTINUOUS MAIN || CONTINUOUS || ||-Notes:Weight was measured by a variety of means during the initial Assessment Centre visit. This field amalgamates these values into a single item.-Variable type:continuous_raw	Exercise, Nutrition, & Metabolism
Cancer diagnosed by doctor	359981	28509	331472	0.09874	0.06494	1.52	0.1284	0.006784	0.001515	1.011	0.00692	0.007418	0.005842	UK Biobank	binary.2453.txt	https://docs.google.com/spreadsheets/d/1kvPoupSzsSFBNSztMzl04xMoSC3Kcx3CrjVf4yBmESU/edit?ts=5b5f17db#gid=227859291	PHESANT Transformation:2453_0|| CAT-SINGLE || Inc(>=10): 1(28509) || Inc(>=10): 0(331472) || CAT-SINGLE-BINARY || sample 331472/28509(359981) ||-Notes:ACE touchscreen question Has a doctor ever told you that you have had cancer? If the participant activated the Help button they were shown the message: If you are unsure if you have been told you had cancer, select Do not know and you will be asked…	Mortality & Comorbidities
Cognitive Performance	257841	NA	NA	-0.03938	0.02597	-1.516	0.1295	0.1976	0.007141	1.01	0.01431	-0.02993	0.007318	SSGAC	COGNITIVE_PERFORMANCE.Lee_et_al_2018.txt	https://www.thessgac.org/data	Cognitive Performance (CP) meta-analysis of all discovery cohorts.	Mental Functions
Arm fat mass (right)	354736	NA	NA	0.04165	0.02749	1.515	0.1298	0.205	0.008227	1.053	0.01809	0.01611	0.008261	UK Biobank	23120_raw.txt	https://docs.google.com/spreadsheets/d/1kvPoupSzsSFBNSztMzl04xMoSC3Kcx3CrjVf4yBmESU/edit?ts=5b5f17db#gid=227859291	PHESANT Transformation:23120_0|| CONTINUOUS MAIN || CONTINUOUS || ||-Notes:Body composition estimation by impedance measurement. Right arm fat mass. Right arm fat mass in Kg, 0.1 increments.-Variable type:continuous_raw	Exercise, Nutrition, & Metabolism
Workplace had a lot of cigarette smoke from other people smoking: Often	89803	14941	74862	0.108	0.07144	1.511	0.1307	0.02832	0.005878	1.009	0.00775	0.02116	0.005803	UK Biobank	binary.22611_2.txt	https://docs.google.com/spreadsheets/d/1kvPoupSzsSFBNSztMzl04xMoSC3Kcx3CrjVf4yBmESU/edit?ts=5b5f17db#gid=227859291	PHESANT Transformation:22611_0 || CAT-MUL-BINARY-VAR 2 || NO_NAN Remove NA participants 270296 || Removed 1096 examples != 2 but with missing value (<0) || sample 74862/14941(89803) || SKIP_val:-121 < 0 ||-Notes:Participant asked Thinking about the place where you worked: Was there a lot of cigarette smoke from other people smoking? Participants were allowed to skip answering this question.-Varia…	Work & Education
Diagnoses - main ICD10: N81 Female genital prolapse	361194	7511	353683	0.07912	0.05234	1.512	0.1307	0.01312	0.001642	1.024	0.006979	0.005996	0.006098	UK Biobank	categorical.N81.txt	https://docs.google.com/spreadsheets/d/1kvPoupSzsSFBNSztMzl04xMoSC3Kcx3CrjVf4yBmESU/edit?ts=5b5f17db#gid=227859291	PHESANT Transformation:NA-Notes:NA-Variable type:categorical-Phenotype ID:N81	Gastrointestinal, Genitourinary, & Endocrine
Whole body fat mass	354244	NA	NA	0.03715	0.02463	1.509	0.1314	0.2303	0.00848	1.07	0.02002	0.01684	0.007911	UK Biobank	23100_raw.txt	https://docs.google.com/spreadsheets/d/1kvPoupSzsSFBNSztMzl04xMoSC3Kcx3CrjVf4yBmESU/edit?ts=5b5f17db#gid=227859291	PHESANT Transformation:23100_0|| CONTINUOUS MAIN || CONTINUOUS || ||-Notes:Body composition estimation by impedance measurement. Fat mass Total fat mass in Kg, in 0.1Kg increments.-Variable type:continuous_raw	Exercise, Nutrition, & Metabolism
Platelet count	350474	NA	NA	0.03256	0.02162	1.506	0.132	0.2334	0.01951	1.226	0.05292	0.002867	0.007602	UK Biobank	30080_raw.txt	https://docs.google.com/spreadsheets/d/1kvPoupSzsSFBNSztMzl04xMoSC3Kcx3CrjVf4yBmESU/edit?ts=5b5f17db#gid=227859291	PHESANT Transformation:30080_0|| CONTINUOUS MAIN || CONTINUOUS || ||-Notes:Result of Platelet Count assay, performed on blood sample, obtained from UK Biobank assessment centre visit. Platelet count is the number of thrombocytes derived from the platelet histogram.-Variable type:continuous_raw	Cardiovascular & Respiratory
Manifestations of mania or irritability: I needed less sleep than usual	114422	3777	110645	0.1077	0.07201	1.496	0.1346	0.01959	0.004676	0.9935	0.008093	0.002447	0.006205	UK Biobank	binary.20548_5.txt	https://docs.google.com/spreadsheets/d/1kvPoupSzsSFBNSztMzl04xMoSC3Kcx3CrjVf4yBmESU/edit?ts=5b5f17db#gid=227859291	PHESANT Transformation:20548_0 || CAT-MUL-BINARY-VAR 5 || Indicator name x20502_0_0 || Remove indicator var NAs: 243128 || Remove indicator var <0: 3644 || Removed 0 examples != 5 but with missing value (<0) || sample 110645/3777(114422) ||-Notes:Question asked: Please try to remember a period when you were in a high or irritable state and select all of the following that apply: Participant was o…	Mental Functions
Monocyte percentage of white cells	173501	NA	NA	0.03571	0.02398	1.489	0.1364	0.1639	0.02117	1.053	0.03952	-0.01447	0.005573	UK Biobank and INTERVAL	mono_p_N170494_narrow_form.txt.common	http://www.bloodcellgenetics.org/	Percentage of white cells that are monocytes	Cardiovascular & Respiratory
Types of transport used (excluding work): Public transport	359324	107727	251597	0.06354	0.04286	1.482	0.1383	0.02358	0.001748	1.011	0.007191	-0.0115	0.005791	UK Biobank	binary.6162_3.txt	https://docs.google.com/spreadsheets/d/1kvPoupSzsSFBNSztMzl04xMoSC3Kcx3CrjVf4yBmESU/edit?ts=5b5f17db#gid=227859291	PHESANT Transformation:6162_0 || CAT-MUL-BINARY-VAR 3 || NO_NAN Remove NA participants 1769 || Removed 101 examples != 3 but with missing value (<0) || sample 251597/107727(359324) ||-Notes:ACE touchscreen question In the last 4 weeks, which forms of transport have you used most often to get about? (Not including any journeys to and from work; you can select more than one answer) The following ch…	Activities & Social Interactions
Mineral and other dietary supplements: Fish oil (including cod liver oil)	360016	114131	245885	0.08293	0.05617	1.476	0.1398	0.02583	0.001825	1.011	0.007562	0.007239	0.006909	UK Biobank	binary.6179_1.txt	https://docs.google.com/spreadsheets/d/1kvPoupSzsSFBNSztMzl04xMoSC3Kcx3CrjVf4yBmESU/edit?ts=5b5f17db#gid=227859291	PHESANT Transformation:6179_0 || CAT-MUL-BINARY-VAR 1 || NO_NAN Remove NA participants 514 || Removed 664 examples != 1 but with missing value (<0) || sample 245885/114131(360016) ||-Notes:ACE touchscreen question Do you regularly take any of the following? (You can select more than one answer) The following checks were performed: If code -7 was selected, then no additional choices were allowed. …	Exercise, Nutrition, & Metabolism
Lymphocyte percentage	349861	NA	NA	-0.03447	0.02342	-1.472	0.141	0.1412	0.01173	1.139	0.03318	-0.001937	0.006994	UK Biobank	30180_raw.txt	https://docs.google.com/spreadsheets/d/1kvPoupSzsSFBNSztMzl04xMoSC3Kcx3CrjVf4yBmESU/edit?ts=5b5f17db#gid=227859291	PHESANT Transformation:30180_0|| CONTINUOUS MAIN || CONTINUOUS || ||-Notes:Result of Lymphocytes Percentage assay, performed on blood sample, obtained from UK Biobank assessment centre visit. Lymphocytes (Percentage) is calculated as the proportion of lymphocytes in the leukocytes.-Variable type:continuous_raw	Cardiovascular & Respiratory
FI9 : concept interpolation	35147	19701	15446	-0.08822	0.06042	-1.46	0.1442	0.1562	0.01694	1.007	0.007645	-0.01334	0.006168	UK Biobank	binary.5556.txt	https://docs.google.com/spreadsheets/d/1kvPoupSzsSFBNSztMzl04xMoSC3Kcx3CrjVf4yBmESU/edit?ts=5b5f17db#gid=227859291	PHESANT Transformation:5556_0|| CAT-SINGLE || reassignments: 1=0|2=0|3=0|4=1|5=0|-1=0 || Inc(>=10): 1(19701) || Inc(>=10): 0(15446) || CAT-SINGLE-BINARY || sample 15446/19701(35147) ||-Notes:ACE touchscreen question Age is to Years as Height is to?. Part 9 of Fluid Intelligence test. Offered choice from Long, Deep, Top, Metres or Tall.-Variable type:binary	Mental Functions
Treatment/medication code: alendronate sodium	361141	4103	357038	0.1218	0.08344	1.46	0.1443	0.007543	0.001547	0.9913	0.007344	-0.001583	0.006669	UK Biobank	binary.20003_1140922174.txt	https://docs.google.com/spreadsheets/d/1kvPoupSzsSFBNSztMzl04xMoSC3Kcx3CrjVf4yBmESU/edit?ts=5b5f17db#gid=227859291	PHESANT Transformation:20003_0 || CAT-MUL-BINARY-VAR 1140922174 || Indicator name x137_0_0 || Remove indicator var NAs: 53 || Remove indicator var <0: 0 || Removed 0 examples != 1140922174 but with missing value (<0) || sample 357038/4103(361141) ||-Notes:Code for treatment Negative codes indicate free-text entry.-Variable type:binary	Medications
Anorexia nervosa	72517	16992	55525	0.0496	0.034	1.4597	0.1444	0.1778	0.0117	1.0212	0.0097	-0.0045	0.0067	PGC	pgcAN2.2019-07.vcf.tsv.gz	PMID: 31308545		Psychiatric & Behavioral Disorders
Weight	354838	NA	NA	0.03524	0.0243	1.45	0.1471	0.2583	0.009827	1.081	0.02254	0.01137	0.008036	UK Biobank	23098_raw.txt	https://docs.google.com/spreadsheets/d/1kvPoupSzsSFBNSztMzl04xMoSC3Kcx3CrjVf4yBmESU/edit?ts=5b5f17db#gid=227859291	PHESANT Transformation:23098_0|| CONTINUOUS MAIN || CONTINUOUS || ||-Notes:Weight of person taken during impedance measurement. 0.1 increments. Range 0 - 200Kg.-Variable type:continuous_raw	Exercise, Nutrition, & Metabolism
Treatment/medication code: diclofenac	361141	7545	353596	0.1242	0.0857	1.45	0.1472	0.007255	0.001426	0.9945	0.006922	0.008719	0.005929	UK Biobank	binary.20003_1140884488.txt	https://docs.google.com/spreadsheets/d/1kvPoupSzsSFBNSztMzl04xMoSC3Kcx3CrjVf4yBmESU/edit?ts=5b5f17db#gid=227859291	PHESANT Transformation:20003_0 || CAT-MUL-BINARY-VAR 1140884488 || Indicator name x137_0_0 || Remove indicator var NAs: 53 || Remove indicator var <0: 0 || Removed 0 examples != 1140884488 but with missing value (<0) || sample 353596/7545(361141) ||-Notes:Code for treatment Negative codes indicate free-text entry.-Variable type:binary	Medications
Spread type: Butter/spreadable butter	360291	131190	229101	-0.04947	0.0343	-1.442	0.1492	0.04243	0.00232	0.9946	0.01016	-0.001326	0.006223	UK Biobank	binary.1428_1.txt	https://docs.google.com/spreadsheets/d/1kvPoupSzsSFBNSztMzl04xMoSC3Kcx3CrjVf4yBmESU/edit?ts=5b5f17db#gid=227859291	PHESANT Transformation:1428_0 || CAT-SINGLE || CAT-SINGLE-BINARY-VAR: 1 || Inc(>=10): 1(131190) ||-Notes:ACE touchscreen question What type of spread do you mainly use? If the participant activated the Help button they were shown the message: If you use more than one type of spread, please select the one that you use the most. If you are unsure, select Do not know.-Variable type:binary	Exercise, Nutrition, & Metabolism
Illnesses of mother: Breast cancer	330828	27622	303206	0.08666	0.06028	1.438	0.1505	0.008688	0.001911	1.007	0.008199	-0.001939	0.005602	UK Biobank	binary.20110_5.txt	https://docs.google.com/spreadsheets/d/1kvPoupSzsSFBNSztMzl04xMoSC3Kcx3CrjVf4yBmESU/edit?ts=5b5f17db#gid=227859291	PHESANT Transformation:20110_0 || CAT-MUL-BINARY-VAR 5 || NO_NAN Remove NA participants 6165 || Removed 24201 examples != 5 but with missing value (<0) || sample 303206/27622(330828) ||-Notes:This field contains the combined results of 2 ACE touchscreen questions, both asked Has/did your mother ever suffer from? (You can select more than one answer) for different sets of illnesses. For convenienc…	Environment
Ever had hysterectomy (womb removed)	171413	13973	157440	0.1193	0.08318	1.435	0.1514	0.02361	0.003252	1.007	0.007652	0.0133	0.007042	UK Biobank	binary.3591.txt	https://docs.google.com/spreadsheets/d/1kvPoupSzsSFBNSztMzl04xMoSC3Kcx3CrjVf4yBmESU/edit?ts=5b5f17db#gid=227859291	PHESANT Transformation:3591_0|| CAT-SINGLE || Inc(>=10): 0(157440) || Inc(>=10): 1(13973) || CAT-SINGLE-BINARY || sample 157440/13973(171413) ||-Notes:ACE touchscreen question Have you had a hysterectomy (womb removed)? ~F3591~ was collected from all women except those who indicated they have had a hysterectomy (womb removed), as defined by their answers to ~F2724~-Variable type:binary	Gastrointestinal, Genitourinary, & Endocrine
Trouble falling asleep	45540	34491	11049	0.1007	0.0702	1.434	0.1515	0.03998	0.009378	0.9984	0.00651	-0.0004896	0.005198	UK Biobank	binary.20533.txt	https://docs.google.com/spreadsheets/d/1kvPoupSzsSFBNSztMzl04xMoSC3Kcx3CrjVf4yBmESU/edit?ts=5b5f17db#gid=227859291	PHESANT Transformation:20533_0|| CAT-SINGLE || Inc(>=10): 1(34491) || Inc(>=10): 0(11049) || CAT-SINGLE-BINARY || sample 11049/34491(45540) ||-Notes:Question asked: Was that: [re sleep change] Trouble falling asleep Question was asked when ~F20532~ was Yes.-Variable type:binary	Psychiatric & Behavioral Disorders
Arm predicted mass (left)	354653	NA	NA	0.03506	0.02446	1.433	0.1518	0.2575	0.01056	1.11	0.02742	0.00406	0.008168	UK Biobank	23126_raw.txt	https://docs.google.com/spreadsheets/d/1kvPoupSzsSFBNSztMzl04xMoSC3Kcx3CrjVf4yBmESU/edit?ts=5b5f17db#gid=227859291	PHESANT Transformation:23126_0|| CONTINUOUS MAIN || CONTINUOUS || ||-Notes:Body composition estimation by impedance measurement. Left arm predicted mass. in Kg, 0.1 increments.-Variable type:continuous_raw	Exercise, Nutrition, & Metabolism
Diabetes diagnosed by doctor	360192	17275	342917	0.04536	0.03168	1.432	0.1522	0.04308	0.002722	1.048	0.01162	0.01177	0.006167	UK Biobank	binary.2443.txt	https://docs.google.com/spreadsheets/d/1kvPoupSzsSFBNSztMzl04xMoSC3Kcx3CrjVf4yBmESU/edit?ts=5b5f17db#gid=227859291	PHESANT Transformation:2443_0|| CAT-SINGLE || Inc(>=10): 0(342917) || Inc(>=10): 1(17275) || CAT-SINGLE-BINARY || sample 342917/17275(360192) ||-Notes:ACE touchscreen question Has a doctor ever told you that you have diabetes? If the participant activated the Help button they were shown the message: If you are unsure if you have been told you had diabetes, select Do not know and you will be asked…	Gastrointestinal, Genitourinary, & Endocrine
3mm regularity index (right)	74059	NA	NA	-0.09076	0.06344	-1.431	0.1525	0.03735	0.007337	0.9987	0.007129	0.004262	0.005738	UK Biobank	5160_raw.txt	https://docs.google.com/spreadsheets/d/1kvPoupSzsSFBNSztMzl04xMoSC3Kcx3CrjVf4yBmESU/edit?ts=5b5f17db#gid=227859291	PHESANT Transformation:5160_0|| CONTINUOUS MAIN || CONTINUOUS || ||-Notes:This is the regularity index as part of the keratometry result taken at 3mm for the right eye-Variable type:continuous_raw	Skeletal, Muscular, & Neurological
Vascular/heart problems diagnosed by doctor: None of the above	360420	253565	106855	-0.05223	0.03657	-1.428	0.1533	0.1192	0.00499	1.075	0.01773	-0.00859	0.009259	UK Biobank	binary.6150_100.txt	https://docs.google.com/spreadsheets/d/1kvPoupSzsSFBNSztMzl04xMoSC3Kcx3CrjVf4yBmESU/edit?ts=5b5f17db#gid=227859291	PHESANT Transformation:6150_0 || CAT-MUL-BINARY-VAR 100 || NO_NAN Remove NA participants 180 || Removed 594 examples != 100 but with missing value (<0) || sample 106855/253565(360420) ||-Notes:ACE touchscreen question Has a doctor ever told you that you have had any of the following conditions? (You can select more than one answer) The following checks were performed: If code -7 was selected, the…	Cardiovascular & Respiratory
Reason for reducing amount of alcohol drunk: Other reason	134033	70609	63424	0.0661	0.04632	1.427	0.1536	0.04132	0.004367	1.005	0.00724	-0.00855	0.005779	UK Biobank	binary.2664_5.txt	https://docs.google.com/spreadsheets/d/1kvPoupSzsSFBNSztMzl04xMoSC3Kcx3CrjVf4yBmESU/edit?ts=5b5f17db#gid=227859291	PHESANT Transformation:2664_0 || CAT-SINGLE || CAT-SINGLE-BINARY-VAR: 5 || Inc(>=10): 5(70609) ||-Notes:ACE touchscreen question Why did you reduce the amount you drank? ~F2664~ was collected from participants who indicated they drink alcohol, as defined by their answers to ~F1558~ and they drink less nowadays than 10 years ago, as defined by their answers to ~F1558~-Variable type:binary	Psychiatric & Behavioral Disorders
Arm fat-free mass (left)	354668	NA	NA	0.03447	0.02417	1.426	0.1537	0.2576	0.01053	1.107	0.02718	0.003887	0.008065	UK Biobank	23125_raw.txt	https://docs.google.com/spreadsheets/d/1kvPoupSzsSFBNSztMzl04xMoSC3Kcx3CrjVf4yBmESU/edit?ts=5b5f17db#gid=227859291	PHESANT Transformation:23125_0|| CONTINUOUS MAIN || CONTINUOUS || ||-Notes:Body composition estimation by impedance measurement. Left arm fat free mass Left arm fat free mass in Kg, 0.1 increments.-Variable type:continuous_raw	Exercise, Nutrition, & Metabolism
Arm fat-free mass (right)	354732	NA	NA	0.03432	0.02407	1.426	0.1539	0.2611	0.0106	1.105	0.02756	0.001689	0.008041	UK Biobank	23121_raw.txt	https://docs.google.com/spreadsheets/d/1kvPoupSzsSFBNSztMzl04xMoSC3Kcx3CrjVf4yBmESU/edit?ts=5b5f17db#gid=227859291	PHESANT Transformation:23121_0|| CONTINUOUS MAIN || CONTINUOUS || ||-Notes:Body composition estimation by impedance measurement. Right arm fat free mass Right arm fat free mass in Kg, 0.1 increments.-Variable type:continuous_raw	Exercise, Nutrition, & Metabolism
Height	253288	NA	NA	-0.02985	0.02104	-1.419	0.1559	0.3439	0.01737	1.188	0.03238	0.01695	0.008732	GIANT Consortium	1552976231835GIANT_HEIGHT_Wood_et_al_2014_publicrelease_HapMapCeuFreq-ctgvl.txt	https://portals.broadinstitute.org/collaboration/giant/index.php/GIANT_consortium_data_files	Meta-analysis results from the GIANT Consortium Consortium (2014) Defining the role of common variation in the genomic and biological architecture of adult human height.	Skeletal, Muscular, & Neurological
Arm predicted mass (right)	354726	NA	NA	0.03413	0.02415	1.413	0.1576	0.2603	0.0106	1.107	0.02765	0.001907	0.008106	UK Biobank	23122_raw.txt	https://docs.google.com/spreadsheets/d/1kvPoupSzsSFBNSztMzl04xMoSC3Kcx3CrjVf4yBmESU/edit?ts=5b5f17db#gid=227859291	PHESANT Transformation:23122_0|| CONTINUOUS MAIN || CONTINUOUS || ||-Notes:Body composition estimation by impedance measurement. Right Arm predicted mass in Kg, 0.1 increments.-Variable type:continuous_raw	Exercise, Nutrition, & Metabolism
Milk type used: Skimmed	360806	74087	286719	0.06439	0.04617	1.395	0.1631	0.01999	0.001772	1.004	0.007765	-0.002877	0.005713	UK Biobank	binary.1418_3.txt	https://docs.google.com/spreadsheets/d/1kvPoupSzsSFBNSztMzl04xMoSC3Kcx3CrjVf4yBmESU/edit?ts=5b5f17db#gid=227859291	PHESANT Transformation:1418_0 || CAT-SINGLE || CAT-SINGLE-BINARY-VAR: 3 || Inc(>=10): 3(74087) ||-Notes:ACE touchscreen question What type of milk do you mainly use? If the participant activated the Help button they were shown the message: If you use more than one type of milk, please select the one that you drink the most. If you are unsure, select Do not know.-Variable type:binary	Exercise, Nutrition, & Metabolism
Signal-to-noise-ratio (SNR) of triplet (right)	116755	NA	NA	0.1003	0.072	1.393	0.1636	0.01906	0.004144	1.009	0.007045	0.02496	0.006025	UK Biobank	4241_raw.txt	https://docs.google.com/spreadsheets/d/1kvPoupSzsSFBNSztMzl04xMoSC3Kcx3CrjVf4yBmESU/edit?ts=5b5f17db#gid=227859291	PHESANT Transformation:4241_0|| INTEGER || CONTINUOUS || ||-Notes:This is the signal-to-noise ratio for each round (right ear)-Variable type:continuous_raw	Hearing
Non-cancer illness code, self-reported: diabetes	361141	14114	347027	0.04723	0.03403	1.388	0.1651	0.03591	0.002412	1.041	0.01089	0.00779	0.006044	UK Biobank	binary.20002_1220.txt	https://docs.google.com/spreadsheets/d/1kvPoupSzsSFBNSztMzl04xMoSC3Kcx3CrjVf4yBmESU/edit?ts=5b5f17db#gid=227859291	PHESANT Transformation:20002_0 || CAT-MUL-BINARY-VAR 1220 || Indicator name x135_0_0 || Remove indicator var NAs: 53 || Remove indicator var <0: 0 || Removed 0 examples != 1220 but with missing value (<0) || sample 347027/14114(361141) ||-Notes:Code for non-cancer illness. If the participant was uncertain of the type of illness they had had, then they described it to the interviewer (a trained nu…	Gastrointestinal, Genitourinary, & Endocrine
Vitamin C	51453	NA	NA	-0.1165	0.08401	-1.386	0.1657	0.03909	0.00888	1	0.00699	-0.004382	0.006207	UK Biobank	100015_raw.txt	https://docs.google.com/spreadsheets/d/1kvPoupSzsSFBNSztMzl04xMoSC3Kcx3CrjVf4yBmESU/edit?ts=5b5f17db#gid=227859291	PHESANT Transformation:100015_0|| CONTINUOUS MAIN || CONTINUOUS || ||-Notes:Vitamin C. Estimated intake, based on food and beverage consumption yesterday, excluding any supplements.-Variable type:continuous_raw	Exercise, Nutrition, & Metabolism
Diagnoses - main ICD10: N40 Hyperplasia of prostate	361194	5109	356085	0.09765	0.07067	1.382	0.1671	0.006383	0.001563	1.025	0.007186	-0.009704	0.005606	UK Biobank	categorical.N40.txt	https://docs.google.com/spreadsheets/d/1kvPoupSzsSFBNSztMzl04xMoSC3Kcx3CrjVf4yBmESU/edit?ts=5b5f17db#gid=227859291	PHESANT Transformation:NA-Notes:NA-Variable type:categorical-Phenotype ID:N40	Gastrointestinal, Genitourinary, & Endocrine
Number of incorrect matches in round	360686	NA	NA	-0.03986	0.0289	-1.379	0.1678	0.05752	0.002812	1.014	0.01	0.008114	0.006343	UK Biobank	399_raw.txt	https://docs.google.com/spreadsheets/d/1kvPoupSzsSFBNSztMzl04xMoSC3Kcx3CrjVf4yBmESU/edit?ts=5b5f17db#gid=227859291	PHESANT Transformation:399_0|| INTEGER || CONTINUOUS || ||-Notes:A value of 0 indicates the participant made no mistakes.-Variable type:continuous_raw	Mental Functions
Mean corpuscular haemoglobin concentration	350468	NA	NA	0.04345	0.03174	1.369	0.1711	0.04083	0.004918	1.031	0.01714	0.001013	0.00597	UK Biobank	30060_raw.txt	https://docs.google.com/spreadsheets/d/1kvPoupSzsSFBNSztMzl04xMoSC3Kcx3CrjVf4yBmESU/edit?ts=5b5f17db#gid=227859291	PHESANT Transformation:30060_0|| CONTINUOUS MAIN || CONTINUOUS || ||-Notes:Result of Mean Corpuscular Haemoglobin Concentration assay, performed on blood sample, obtained from UK Biobank assessment centre visit. Mean Corpuscular Haemoglobin Concentration (g/dL) is the average weight of haemoglobin in a measured dilution, computed by the formula: (haemoglobin/haematocrit) x 100.-Variable type:cont…	Cardiovascular & Respiratory
Milk type used: Never/rarely have milk	360806	11587	349219	0.0642	0.04696	1.367	0.1716	0.01398	0.001671	1.008	0.007002	0.003198	0.005536	UK Biobank	binary.1418_6.txt	https://docs.google.com/spreadsheets/d/1kvPoupSzsSFBNSztMzl04xMoSC3Kcx3CrjVf4yBmESU/edit?ts=5b5f17db#gid=227859291	PHESANT Transformation:1418_0 || CAT-SINGLE || CAT-SINGLE-BINARY-VAR: 6 || Inc(>=10): 6(11587) ||-Notes:ACE touchscreen question What type of milk do you mainly use? If the participant activated the Help button they were shown the message: If you use more than one type of milk, please select the one that you drink the most. If you are unsure, select Do not know.-Variable type:binary	Exercise, Nutrition, & Metabolism
Types of transport used (excluding work): Car/motor vehicle	359324	285459	73865	0.04734	0.03464	1.366	0.1718	0.02584	0.001724	1.008	0.007561	0.0001056	0.005449	UK Biobank	binary.6162_1.txt	https://docs.google.com/spreadsheets/d/1kvPoupSzsSFBNSztMzl04xMoSC3Kcx3CrjVf4yBmESU/edit?ts=5b5f17db#gid=227859291	PHESANT Transformation:6162_0 || CAT-MUL-BINARY-VAR 1 || NO_NAN Remove NA participants 1769 || Removed 101 examples != 1 but with missing value (<0) || sample 73865/285459(359324) ||-Notes:ACE touchscreen question In the last 4 weeks, which forms of transport have you used most often to get about? (Not including any journeys to and from work; you can select more than one answer) The following che…	Activities & Social Interactions
Mineral and other dietary supplements: Zinc	360016	14402	345614	0.08407	0.06166	1.363	0.1728	0.01088	0.001415	0.9907	0.006171	0.009922	0.00627	UK Biobank	binary.6179_4.txt	https://docs.google.com/spreadsheets/d/1kvPoupSzsSFBNSztMzl04xMoSC3Kcx3CrjVf4yBmESU/edit?ts=5b5f17db#gid=227859291	PHESANT Transformation:6179_0 || CAT-MUL-BINARY-VAR 4 || NO_NAN Remove NA participants 514 || Removed 664 examples != 4 but with missing value (<0) || sample 345614/14402(360016) ||-Notes:ACE touchscreen question Do you regularly take any of the following? (You can select more than one answer) The following checks were performed: If code -7 was selected, then no additional choices were allowed. I…	Exercise, Nutrition, & Metabolism
3mm asymmetry angle (right)	74038	NA	NA	-0.05584	0.04109	-1.359	0.1742	0.07898	0.007851	1.014	0.006914	0.004582	0.005302	UK Biobank	5108_raw.txt	https://docs.google.com/spreadsheets/d/1kvPoupSzsSFBNSztMzl04xMoSC3Kcx3CrjVf4yBmESU/edit?ts=5b5f17db#gid=227859291	PHESANT Transformation:5108_0|| INTEGER || CONTINUOUS || ||-Notes:This is the asymmetric angle of keratometry results taken at 3mm for the right eye (blank indicates no asymmetry)-Variable type:continuous_raw	Skeletal, Muscular, & Neurological
Mouth/teeth dental problems: Bleeding gums	359841	46694	313147	-0.07036	0.05212	-1.35	0.177	0.02166	0.00173	1.014	0.007756	0.01894	0.006982	UK Biobank	binary.6149_3.txt	https://docs.google.com/spreadsheets/d/1kvPoupSzsSFBNSztMzl04xMoSC3Kcx3CrjVf4yBmESU/edit?ts=5b5f17db#gid=227859291	PHESANT Transformation:6149_0 || CAT-MUL-BINARY-VAR 3 || NO_NAN Remove NA participants 512 || Removed 841 examples != 3 but with missing value (<0) || sample 313147/46694(359841) ||-Notes:ACE touchscreen question Do you have any of the following? (You can select more than one answer) The following checks were performed: If code -7 was selected, then no additional choices were allowed. If code -3 …	Skeletal, Muscular, & Neurological
Vascular/heart problems diagnosed by doctor: High blood pressure	360420	97139	263281	0.05077	0.03774	1.345	0.1785	0.12	0.005223	1.074	0.01848	0.005976	0.009454	UK Biobank	binary.6150_4.txt	https://docs.google.com/spreadsheets/d/1kvPoupSzsSFBNSztMzl04xMoSC3Kcx3CrjVf4yBmESU/edit?ts=5b5f17db#gid=227859291	PHESANT Transformation:6150_0 || CAT-MUL-BINARY-VAR 4 || NO_NAN Remove NA participants 180 || Removed 594 examples != 4 but with missing value (<0) || sample 263281/97139(360420) ||-Notes:ACE touchscreen question Has a doctor ever told you that you have had any of the following conditions? (You can select more than one answer) The following checks were performed: If code -7 was selected, then no …	Cardiovascular & Respiratory
Job SOC coding: Higher education teaching professionals	91149	3100	88049	-0.09496	0.0708	-1.341	0.1798	0.02256	0.005139	0.9977	0.006364	-0.002463	0.005382	UK Biobank	binary.22617_2311.txt	https://docs.google.com/spreadsheets/d/1kvPoupSzsSFBNSztMzl04xMoSC3Kcx3CrjVf4yBmESU/edit?ts=5b5f17db#gid=227859291	PHESANT Transformation:22617_0 || CAT-MUL-BINARY-VAR 2311 || NO_NAN Remove NA participants 270045 || Removed 0 examples != 2311 but with missing value (<0) || sample 88049/3100(91149) ||-Notes:Each self-coded job group was mapped to a 4-digit SOC2003 coding. In some cases several self-coded job groups map to the same SOC2003 coding as the input interface was designed to help untrained users class…	Work & Education
Cereal type: Oat cereal (e.g. Ready Brek, porridge)	299898	76351	223547	0.0579	0.04318	1.341	0.1799	0.01958	0.002174	1.009	0.007789	0.007407	0.005504	UK Biobank	binary.1468_3.txt	https://docs.google.com/spreadsheets/d/1kvPoupSzsSFBNSztMzl04xMoSC3Kcx3CrjVf4yBmESU/edit?ts=5b5f17db#gid=227859291	PHESANT Transformation:1468_0 || CAT-SINGLE || CAT-SINGLE-BINARY-VAR: 3 || Inc(>=10): 3(76351) ||-Notes:ACE touchscreen question What type of cereal do you mainly eat? If the participant activated the Help button they were shown the message: If you eat more than one type of cereal, please select the one that you eat the most. If you are unsure, select Do not know. ~F1468~ was collected from all p…	Exercise, Nutrition, & Metabolism
Diagnoses - main ICD10: C44 Other malignant neoplasms of skin	361194	9086	352108	-0.06861	0.05124	-1.339	0.1806	0.02042	0.003281	0.9974	0.01137	0.0143	0.006496	UK Biobank	categorical.C44.txt	https://docs.google.com/spreadsheets/d/1kvPoupSzsSFBNSztMzl04xMoSC3Kcx3CrjVf4yBmESU/edit?ts=5b5f17db#gid=227859291	PHESANT Transformation:NA-Notes:NA-Variable type:categorical-Phenotype ID:C44	Mortality & Comorbidities
High light scatter reticulocyte count	173488	NA	NA	0.04197	0.03143	1.336	0.1817	0.1613	0.01978	1.044	0.04673	-0.008384	0.007445	UK Biobank and INTERVAL	hlr_N170761_narrow_form.txt.common	http://www.bloodcellgenetics.org/	Count of high RNA content (immature) reticulocytes per unit volume of blood	Cardiovascular & Respiratory
Basal metabolic rate	354825	NA	NA	0.03097	0.02325	1.332	0.1829	0.28	0.0116	1.112	0.02855	0.002846	0.008086	UK Biobank	23105_raw.txt	https://docs.google.com/spreadsheets/d/1kvPoupSzsSFBNSztMzl04xMoSC3Kcx3CrjVf4yBmESU/edit?ts=5b5f17db#gid=227859291	PHESANT Transformation:23105_0|| CONTINUOUS MAIN || CONTINUOUS || ||-Notes:Body composition estimation by impedance measurement. Basal metabolic rate Return value in Kilo- Joules.-Variable type:continuous_raw	Exercise, Nutrition, & Metabolism
Low back pain	361194	5423	355771	0.1029	0.07767	1.325	0.1851	0.01061	0.001617	0.9902	0.007338	0.01127	0.006491	UK Biobank	categorical.M13_LOWBACKPAIN.txt	https://docs.google.com/spreadsheets/d/1kvPoupSzsSFBNSztMzl04xMoSC3Kcx3CrjVf4yBmESU/edit?ts=5b5f17db#gid=227859291	PHESANT Transformation:NA-Notes:NA-Variable type:categorical-Phenotype ID:M13_LOWBACKPAIN	Pain
Phosphate	366484	366484	NA	-0.04933	0.03737	-1.32	0.1868	0.1013	0.008804	1.221	0.04719	0.015	0.009218	UK Biobank (EUR)	biomarkers-30810-both_sexes-irnt.tsv.bgz	https://pan-ukb-us-east-1.s3.amazonaws.com/sumstats_flat_files/biomarkers-30810-both_sexes-irnt.tsv.bgz	EUR: biomarkers : 30810 : Biological samples > Assay results > Blood assays > Blood biochemistry	Exercise, Nutrition, & Metabolism
Gonarthrosis [arthrosis of knee](FG)	361194	11900	349294	0.06214	0.04715	1.318	0.1875	0.02334	0.001892	1.011	0.008845	0.0003246	0.006373	UK Biobank	categorical.KNEE_ARTHROSIS.txt	https://docs.google.com/spreadsheets/d/1kvPoupSzsSFBNSztMzl04xMoSC3Kcx3CrjVf4yBmESU/edit?ts=5b5f17db#gid=227859291	PHESANT Transformation:NA-Notes:NA-Variable type:categorical-Phenotype ID:KNEE_ARTHROSIS	Skeletal, Muscular, & Neurological
Diagnoses - main ICD10: M17 Gonarthrosis [arthrosis of knee]	361194	11497	349697	0.06214	0.04715	1.318	0.1875	0.02334	0.001892	1.011	0.008845	0.0003246	0.006373	UK Biobank	categorical.M17.txt	https://docs.google.com/spreadsheets/d/1kvPoupSzsSFBNSztMzl04xMoSC3Kcx3CrjVf4yBmESU/edit?ts=5b5f17db#gid=227859291	PHESANT Transformation:NA-Notes:NA-Variable type:categorical-Phenotype ID:M17	Skeletal, Muscular, & Neurological
Victim of physically violent crime	117846	21926	95920	0.07886	0.06042	1.305	0.1918	0.02757	0.004724	1.006	0.007103	0.006118	0.005409	UK Biobank	binary.20529.txt	https://docs.google.com/spreadsheets/d/1kvPoupSzsSFBNSztMzl04xMoSC3Kcx3CrjVf4yBmESU/edit?ts=5b5f17db#gid=227859291	PHESANT Transformation:20529_0|| CAT-SINGLE || reassignments: 2=1 || Inc(>=10): 1(21926) || Inc(>=10): 0(95920) || CAT-SINGLE-BINARY || sample 95920/21926(117846) ||-Notes:Question asked: In your life, have you...? Been attacked, mugged, robbed, or been the victim of a physically violent crime-Variable type:binary	Mental Functions
Testosterone	363203	363203	NA	-0.03501	0.02691	-1.301	0.1932	0.0749	0.01028	1.11	0.03671	0.001974	0.006279	UK Biobank (EUR)	biomarkers-30850-both_sexes-irnt.tsv.bgz	https://pan-ukb-us-east-1.s3.amazonaws.com/sumstats_flat_files/biomarkers-30850-both_sexes-irnt.tsv.bgz	EUR: biomarkers : 30850 : Biological samples > Assay results > Blood assays > Blood biochemistry	Gastrointestinal, Genitourinary, & Endocrine
Pulse rate, automated reading	340162	NA	NA	0.03154	0.02428	1.299	0.1941	0.146	0.009873	1.055	0.03031	0.0022	0.007013	UK Biobank	102_raw.txt	https://docs.google.com/spreadsheets/d/1kvPoupSzsSFBNSztMzl04xMoSC3Kcx3CrjVf4yBmESU/edit?ts=5b5f17db#gid=227859291	PHESANT Transformation:102_0|| INTEGER || CONTINUOUS || ||-Notes:This is the pulse rate measured during the automated blood pressure readings.-Variable type:continuous_raw	Cardiovascular & Respiratory
Non-cancer illness code, self-reported: kidney stone/ureter stone/bladder stone	361141	2863	358278	0.08713	0.0672	1.297	0.1948	0.008568	0.001568	1.004	0.007825	-0.003332	0.006543	UK Biobank	binary.20002_1197.txt	https://docs.google.com/spreadsheets/d/1kvPoupSzsSFBNSztMzl04xMoSC3Kcx3CrjVf4yBmESU/edit?ts=5b5f17db#gid=227859291	PHESANT Transformation:20002_0 || CAT-MUL-BINARY-VAR 1197 || Indicator name x135_0_0 || Remove indicator var NAs: 53 || Remove indicator var <0: 0 || Removed 0 examples != 1197 but with missing value (<0) || sample 358278/2863(361141) ||-Notes:Code for non-cancer illness. If the participant was uncertain of the type of illness they had had, then they described it to the interviewer (a trained nur…	Gastrointestinal, Genitourinary, & Endocrine
Loose teeth	461031	18979	442052	0.06688	0.05174	1.293	0.1962	0.08148	0.008832	1.042	0.007843	-0.001395	0.006116	UK Biobank	EUR_looseteeth.txt.pre_ctgvl.freqs.ctgvl	https://data.bris.ac.uk/data/dataset/2j2rqgzedxlq02oqbb4vmycnc2	UK Biobank GWAS on loose teeth	Skeletal, Muscular, & Neurological
Treatment/medication code: seretide 50 evohaler	361141	4269	356872	0.07191	0.05568	1.292	0.1965	0.01124	0.001613	0.9921	0.00737	0.003313	0.005728	UK Biobank	binary.20003_1141176832.txt	https://docs.google.com/spreadsheets/d/1kvPoupSzsSFBNSztMzl04xMoSC3Kcx3CrjVf4yBmESU/edit?ts=5b5f17db#gid=227859291	PHESANT Transformation:20003_0 || CAT-MUL-BINARY-VAR 1141176832 || Indicator name x137_0_0 || Remove indicator var NAs: 53 || Remove indicator var <0: 0 || Removed 0 examples != 1141176832 but with missing value (<0) || sample 356872/4269(361141) ||-Notes:Code for treatment Negative codes indicate free-text entry.-Variable type:binary	Medications
Monocyte count	349856	NA	NA	0.03499	0.02719	1.287	0.198	0.09535	0.01129	1.149	0.03719	-0.01147	0.006447	UK Biobank	30130_raw.txt	https://docs.google.com/spreadsheets/d/1kvPoupSzsSFBNSztMzl04xMoSC3Kcx3CrjVf4yBmESU/edit?ts=5b5f17db#gid=227859291	PHESANT Transformation:30130_0|| CONTINUOUS MAIN || CONTINUOUS || ||-Notes:Result of Monocytes Number assay, performed on blood sample, obtained from UK Biobank assessment centre visit. Monocyte count is the proportion of ( monoctyes / 100 ) x white blood cell count.-Variable type:continuous_raw	Cardiovascular & Respiratory
Pulse rate	118850	NA	NA	0.04351	0.03419	1.273	0.2032	0.1257	0.01123	1.027	0.01456	0.007628	0.006347	UK Biobank	4194_raw.txt	https://docs.google.com/spreadsheets/d/1kvPoupSzsSFBNSztMzl04xMoSC3Kcx3CrjVf4yBmESU/edit?ts=5b5f17db#gid=227859291	PHESANT Transformation:4194_0|| INTEGER || CONTINUOUS || ||-Notes:Pulse rate during arterial stiffness measurement-Variable type:continuous_raw	Cardiovascular & Respiratory
Own or rent accommodation lived in: Own outright (by you or someone in your household)	356340	193358	162982	-0.05293	0.0416	-1.272	0.2033	0.03309	0.001845	1.006	0.007896	-0.01545	0.007075	UK Biobank	binary.680_1.txt	https://docs.google.com/spreadsheets/d/1kvPoupSzsSFBNSztMzl04xMoSC3Kcx3CrjVf4yBmESU/edit?ts=5b5f17db#gid=227859291	PHESANT Transformation:680_0 || CAT-SINGLE || CAT-SINGLE-BINARY-VAR: 1 || Inc(>=10): 1(193358) ||-Notes:ACE touchscreen question Do you own or rent the accommodation that you live in? If the participant activated the Help button they were shown the message: Please select: - Own outright if you or someone in your household owns the accommodation that you live in. - Own with mortagage if you or som…	Environment
Malignant neoplasm of prostate	361194	6321	354873	-0.07679	0.06045	-1.27	0.2039	0.01188	0.001867	1.032	0.01168	0.004733	0.006851	UK Biobank	categorical.C_PROSTATE.txt	https://docs.google.com/spreadsheets/d/1kvPoupSzsSFBNSztMzl04xMoSC3Kcx3CrjVf4yBmESU/edit?ts=5b5f17db#gid=227859291	PHESANT Transformation:NA-Notes:NA-Variable type:categorical-Phenotype ID:C_PROSTATE	Mortality & Comorbidities
Malignant neoplasm of prostate	361194	6321	354873	-0.07679	0.06045	-1.27	0.2039	0.01188	0.001867	1.032	0.01168	0.004733	0.006851	UK Biobank	categorical.C3_PROSTATE.txt	https://docs.google.com/spreadsheets/d/1kvPoupSzsSFBNSztMzl04xMoSC3Kcx3CrjVf4yBmESU/edit?ts=5b5f17db#gid=227859291	PHESANT Transformation:NA-Notes:NA-Variable type:categorical-Phenotype ID:C3_PROSTATE	Mortality & Comorbidities
Arm fat percentage (right)	354760	NA	NA	0.0327	0.02583	1.266	0.2055	0.2139	0.007664	1.074	0.01934	0.01692	0.008352	UK Biobank	23119_raw.txt	https://docs.google.com/spreadsheets/d/1kvPoupSzsSFBNSztMzl04xMoSC3Kcx3CrjVf4yBmESU/edit?ts=5b5f17db#gid=227859291	PHESANT Transformation:23119_0|| CONTINUOUS MAIN || CONTINUOUS || ||-Notes:Body composition estimation by impedance measurement. Right arm fat percentage Range 1-75% in 0.1% increments.-Variable type:continuous_raw	Exercise, Nutrition, & Metabolism
Non-cancer illness code, self-reported: hypertension	361141	93560	267581	0.04769	0.03769	1.265	0.2058	0.1187	0.005166	1.07	0.01854	0.006458	0.009597	UK Biobank	binary.20002_1065.txt	https://docs.google.com/spreadsheets/d/1kvPoupSzsSFBNSztMzl04xMoSC3Kcx3CrjVf4yBmESU/edit?ts=5b5f17db#gid=227859291	PHESANT Transformation:20002_0 || CAT-MUL-BINARY-VAR 1065 || Indicator name x135_0_0 || Remove indicator var NAs: 53 || Remove indicator var <0: 0 || Removed 0 examples != 1065 but with missing value (<0) || sample 267581/93560(361141) ||-Notes:Code for non-cancer illness. If the participant was uncertain of the type of illness they had had, then they described it to the interviewer (a trained nu…	Cardiovascular & Respiratory
Diagnoses - main ICD10: R31 Unspecified haematuria	361194	11283	349911	0.08461	0.06687	1.265	0.2058	0.005782	0.001373	1.008	0.006459	0.0004712	0.005389	UK Biobank	categorical.R31.txt	https://docs.google.com/spreadsheets/d/1kvPoupSzsSFBNSztMzl04xMoSC3Kcx3CrjVf4yBmESU/edit?ts=5b5f17db#gid=227859291	PHESANT Transformation:NA-Notes:NA-Variable type:categorical-Phenotype ID:R31	Gastrointestinal, Genitourinary, & Endocrine
Alcohol usually taken with meals	184716	125164	59552	-0.04259	0.03389	-1.257	0.2089	0.09815	0.004841	1.038	0.009232	0.001451	0.006457	UK Biobank	binary.1618.txt	https://docs.google.com/spreadsheets/d/1kvPoupSzsSFBNSztMzl04xMoSC3Kcx3CrjVf4yBmESU/edit?ts=5b5f17db#gid=227859291	PHESANT Transformation:1618_0|| CAT-SINGLE || Inc(>=10): 0(59552) || Inc(>=10): 1(125164) || CAT-SINGLE-BINARY || sample 59552/125164(184716) ||-Notes:ACE touchscreen question When you drink alcohol is it usually with meals? ~F1618~ was collected from participants who indicated they drink alcohol, as defined by their answers to ~F1558~-Variable type:binary	Psychiatric & Behavioral Disorders
Reticulocyte count	173513	NA	NA	0.03731	0.02971	1.256	0.2093	0.1668	0.0215	1.035	0.04802	-0.006032	0.007192	UK Biobank and INTERVAL	ret_N170641_narrow_form.txt.common	http://www.bloodcellgenetics.org/	Count of reticulocytes per unit volume of blood	Cardiovascular & Respiratory
Non-cancer illness code, self-reported: anxiety/panic attacks	361141	4961	356180	0.1024	0.08157	1.255	0.2095	0.005383	0.001221	1.004	0.006529	0.005102	0.005866	UK Biobank	binary.20002_1287.txt	https://docs.google.com/spreadsheets/d/1kvPoupSzsSFBNSztMzl04xMoSC3Kcx3CrjVf4yBmESU/edit?ts=5b5f17db#gid=227859291	PHESANT Transformation:20002_0 || CAT-MUL-BINARY-VAR 1287 || Indicator name x135_0_0 || Remove indicator var NAs: 53 || Remove indicator var <0: 0 || Removed 0 examples != 1287 but with missing value (<0) || sample 356180/4961(361141) ||-Notes:Code for non-cancer illness. If the participant was uncertain of the type of illness they had had, then they described it to the interviewer (a trained nur…	Psychiatric & Behavioral Disorders
Arm fat percentage (left)	354707	NA	NA	0.03254	0.02598	1.252	0.2104	0.2188	0.0078	1.07	0.01985	0.01727	0.008304	UK Biobank	23123_raw.txt	https://docs.google.com/spreadsheets/d/1kvPoupSzsSFBNSztMzl04xMoSC3Kcx3CrjVf4yBmESU/edit?ts=5b5f17db#gid=227859291	PHESANT Transformation:23123_0|| CONTINUOUS MAIN || CONTINUOUS || ||-Notes:Body composition estimation by impedance measurement. Left arm fat percentage Range 1-75% in 0.1% increments.-Variable type:continuous_raw	Exercise, Nutrition, & Metabolism
NA	361194	6795	354399	-0.07528	0.06018	-1.251	0.211	0.01165	0.00175	1.027	0.01116	0.004736	0.006693	UK Biobank	categorical.C_MALE_GENITAL.txt	https://docs.google.com/spreadsheets/d/1kvPoupSzsSFBNSztMzl04xMoSC3Kcx3CrjVf4yBmESU/edit?ts=5b5f17db#gid=227859291	PHESANT Transformation:NA-Notes:NA-Variable type:categorical-Phenotype ID:C_MALE_GENITAL	Gastrointestinal, Genitourinary, & Endocrine
malignant neoplasm of male genital organs	361194	6795	354399	-0.07528	0.06018	-1.251	0.211	0.01165	0.00175	1.027	0.01116	0.004736	0.006693	UK Biobank	categorical.C3_MALE_GENITAL.txt	https://docs.google.com/spreadsheets/d/1kvPoupSzsSFBNSztMzl04xMoSC3Kcx3CrjVf4yBmESU/edit?ts=5b5f17db#gid=227859291	PHESANT Transformation:NA-Notes:NA-Variable type:categorical-Phenotype ID:C3_MALE_GENITAL	Mortality & Comorbidities
Treatment/medication code: atorvastatin	361141	10805	350336	0.0613	0.04916	1.247	0.2124	0.0131	0.002169	1.028	0.01092	0.007568	0.005955	UK Biobank	binary.20003_1141146234.txt	https://docs.google.com/spreadsheets/d/1kvPoupSzsSFBNSztMzl04xMoSC3Kcx3CrjVf4yBmESU/edit?ts=5b5f17db#gid=227859291	PHESANT Transformation:20003_0 || CAT-MUL-BINARY-VAR 1141146234 || Indicator name x137_0_0 || Remove indicator var NAs: 53 || Remove indicator var <0: 0 || Removed 0 examples != 1141146234 but with missing value (<0) || sample 350336/10805(361141) ||-Notes:Code for treatment Negative codes indicate free-text entry.-Variable type:binary	Medications
#Arthrosis	361194	24977	336217	0.07476	0.06029	1.24	0.2149	0.02916	0.002272	1.022	0.009546	0.001839	0.007575	UK Biobank	categorical.M13_ARTHROSIS.txt	https://docs.google.com/spreadsheets/d/1kvPoupSzsSFBNSztMzl04xMoSC3Kcx3CrjVf4yBmESU/edit?ts=5b5f17db#gid=227859291	PHESANT Transformation:NA-Notes:NA-Variable type:categorical-Phenotype ID:M13_ARTHROSIS	Skeletal, Muscular, & Neurological
Impedance of leg (left)	354811	NA	NA	-0.03857	0.03115	-1.238	0.2156	0.2349	0.009571	1.092	0.02365	0.01095	0.009878	UK Biobank	23108_raw.txt	https://docs.google.com/spreadsheets/d/1kvPoupSzsSFBNSztMzl04xMoSC3Kcx3CrjVf4yBmESU/edit?ts=5b5f17db#gid=227859291	PHESANT Transformation:23108_0|| CONTINUOUS MAIN || CONTINUOUS || ||-Notes:Body composition estimation by impedance measurement. Impedance of left leg, ohm Measured impedance of left leg. Range 150 - 1200 (ohms) in 1 (ohms) increments.-Variable type:continuous_raw	Exercise, Nutrition, & Metabolism
Illnesses of father: Severe depression	312437	11921	300516	0.08907	0.07209	1.236	0.2166	0.007136	0.001578	1.002	0.006486	-0.004056	0.005431	UK Biobank	binary.20107_12.txt	https://docs.google.com/spreadsheets/d/1kvPoupSzsSFBNSztMzl04xMoSC3Kcx3CrjVf4yBmESU/edit?ts=5b5f17db#gid=227859291	PHESANT Transformation:20107_0 || CAT-MUL-BINARY-VAR 12 || NO_NAN Remove NA participants 9656 || Removed 39101 examples != 12 but with missing value (<0) || sample 300516/11921(312437) ||-Notes:This field contains the combined results of 2 ACE touchscreen questions, both asked Has/did your father ever suffer from? (You can select more than one answer) for different sets of illnesses. For convenie…	Environment
Bleeding gums	461031	60210	400821	-0.05207	0.04216	-1.235	0.2168	0.04915	0.003249	1.016	0.007809	0.02139	0.006398	UK Biobank	EUR_bleedinggums.txt.pre_ctgvl.freqs.ctgvl	https://data.bris.ac.uk/data/dataset/2j2rqgzedxlq02oqbb4vmycnc2	UK Biobank GWAS on having bleeding gums	Skeletal, Muscular, & Neurological
Time to answer	119729	NA	NA	-0.06978	0.05668	-1.231	0.2183	0.02544	0.004982	1.069	0.007421	0.01343	0.005685	UK Biobank	4288_raw.txt	https://docs.google.com/spreadsheets/d/1kvPoupSzsSFBNSztMzl04xMoSC3Kcx3CrjVf4yBmESU/edit?ts=5b5f17db#gid=227859291	PHESANT Transformation:4288_0|| INTEGER || CONTINUOUS || ||-Notes:Time between completing initial prompt and displaying answer-Variable type:continuous_raw	Mental Functions
Speech-reception-threshold (SRT) estimate (right)	114720	NA	NA	0.08668	0.07054	1.229	0.2192	0.01777	0.00433	1.006	0.006992	0.03181	0.006097	UK Biobank	20021_raw.txt	https://docs.google.com/spreadsheets/d/1kvPoupSzsSFBNSztMzl04xMoSC3Kcx3CrjVf4yBmESU/edit?ts=5b5f17db#gid=227859291	PHESANT Transformation:20021_0|| CONTINUOUS MAIN || CONTINUOUS || ||-Notes:SRT is the Speech Reception Threshold, defined here as the signal-to-noise ratio at which half of the presented speech can be understood correctly. This was estimated as the value of the last round of the signal-to-noise ratio measurement for participants who completed all 15 rounds of the test (right-ear).-Variable type:c…	Hearing
Treatment/medication code: insulin product	361141	3545	357596	0.08573	0.06983	1.228	0.2195	0.007978	0.001693	1.012	0.007798	-0.000306	0.005827	UK Biobank	binary.20003_1140883066.txt	https://docs.google.com/spreadsheets/d/1kvPoupSzsSFBNSztMzl04xMoSC3Kcx3CrjVf4yBmESU/edit?ts=5b5f17db#gid=227859291	PHESANT Transformation:20003_0 || CAT-MUL-BINARY-VAR 1140883066 || Indicator name x137_0_0 || Remove indicator var NAs: 53 || Remove indicator var <0: 0 || Removed 0 examples != 1140883066 but with missing value (<0) || sample 357596/3545(361141) ||-Notes:Code for treatment Negative codes indicate free-text entry.-Variable type:binary	Medications
Gamma glutamyltransferase	400751	400751	NA	0.04148	0.03379	1.228	0.2196	0.1859	0.02004	1.4	0.0621	0.005234	0.01114	UK Biobank (EUR)	biomarkers-30730-both_sexes-irnt.tsv.bgz	https://pan-ukb-us-east-1.s3.amazonaws.com/sumstats_flat_files/biomarkers-30730-both_sexes-irnt.tsv.bgz	EUR: biomarkers : 30730 : Biological samples > Assay results > Blood assays > Blood biochemistry	Exercise, Nutrition, & Metabolism
Illnesses of mother: None of the above (group 2)	334401	257717	76684	-0.0737	0.0602	-1.224	0.2209	0.008179	0.001564	0.9987	0.006771	-0.005888	0.005426	UK Biobank	binary.20110_101.txt	https://docs.google.com/spreadsheets/d/1kvPoupSzsSFBNSztMzl04xMoSC3Kcx3CrjVf4yBmESU/edit?ts=5b5f17db#gid=227859291	PHESANT Transformation:20110_0 || CAT-MUL-BINARY-VAR 101 || NO_NAN Remove NA participants 6165 || Removed 20628 examples != 101 but with missing value (<0) || sample 76684/257717(334401) || SKIP_val:-21 < 0 || SKIP_val:-23 < 0 ||-Notes:This field contains the combined results of 2 ACE touchscreen questions, both asked Has/did your mother ever suffer from? (You can select more than one answer) for…	Environment
Whole body water mass	354834	NA	NA	0.02758	0.02263	1.219	0.2229	0.291	0.01245	1.128	0.0314	0.0004721	0.008105	UK Biobank	23102_raw.txt	https://docs.google.com/spreadsheets/d/1kvPoupSzsSFBNSztMzl04xMoSC3Kcx3CrjVf4yBmESU/edit?ts=5b5f17db#gid=227859291	PHESANT Transformation:23102_0|| CONTINUOUS MAIN || CONTINUOUS || ||-Notes:Body composition estimation by impedance measurement. Body water mass Units in Kg. Increments in 0.1 Kg.-Variable type:continuous_raw	Exercise, Nutrition, & Metabolism
Whole body fat-free mass	354808	NA	NA	0.02758	0.02268	1.216	0.224	0.2918	0.01253	1.128	0.03154	0.0002232	0.008085	UK Biobank	23101_raw.txt	https://docs.google.com/spreadsheets/d/1kvPoupSzsSFBNSztMzl04xMoSC3Kcx3CrjVf4yBmESU/edit?ts=5b5f17db#gid=227859291	PHESANT Transformation:23101_0|| CONTINUOUS MAIN || CONTINUOUS || ||-Notes:Body composition estimation by impedance measurement. Fat free mass Fat free mass in Kg. Increment in 0.1 Kg-Variable type:continuous_raw	Exercise, Nutrition, & Metabolism
Treatment/medication code: ramipril	361141	16869	344272	0.06861	0.05642	1.216	0.224	0.0169	0.001709	1.017	0.008018	-0.003971	0.006738	UK Biobank	binary.20003_1140860806.txt	https://docs.google.com/spreadsheets/d/1kvPoupSzsSFBNSztMzl04xMoSC3Kcx3CrjVf4yBmESU/edit?ts=5b5f17db#gid=227859291	PHESANT Transformation:20003_0 || CAT-MUL-BINARY-VAR 1140860806 || Indicator name x137_0_0 || Remove indicator var NAs: 53 || Remove indicator var <0: 0 || Removed 0 examples != 1140860806 but with missing value (<0) || sample 344272/16869(361141) ||-Notes:Code for treatment Negative codes indicate free-text entry.-Variable type:binary	Medications
Immature fraction of reticulocytes	173490	NA	NA	0.03987	0.03289	1.212	0.2254	0.1156	0.01512	1.039	0.04048	-0.01112	0.006772	UK Biobank and INTERVAL	irf_N170548_narrow_form.txt.common	http://www.bloodcellgenetics.org/	Fraction of reticulocytes with high RNA content, as measured by light scatter	Cardiovascular & Respiratory
Body fat percentage	354628	NA	NA	0.02841	0.02367	1.2	0.23	0.2252	0.007422	1.082	0.02046	0.01963	0.007873	UK Biobank	23099_raw.txt	https://docs.google.com/spreadsheets/d/1kvPoupSzsSFBNSztMzl04xMoSC3Kcx3CrjVf4yBmESU/edit?ts=5b5f17db#gid=227859291	PHESANT Transformation:23099_0|| CONTINUOUS MAIN || CONTINUOUS || ||-Notes:Body composition estimation by impedance measurement. Body fat percentage Body fat percentage. Range 1% - 75% in 0.1% increments.-Variable type:continuous_raw	Exercise, Nutrition, & Metabolism
Intra-ocular pressure, Goldmann-correlated (right)	76630	NA	NA	-0.03714	0.03102	-1.197	0.2313	0.1786	0.01179	1.042	0.01237	0.001691	0.005941	UK Biobank	5255_raw.txt	https://docs.google.com/spreadsheets/d/1kvPoupSzsSFBNSztMzl04xMoSC3Kcx3CrjVf4yBmESU/edit?ts=5b5f17db#gid=227859291	PHESANT Transformation:5255_0|| CONTINUOUS MAIN || CONTINUOUS || ||-Notes:goldmann-correlated intraocular pressure for right eye-Variable type:continuous_raw	Skeletal, Muscular, & Neurological
C-reactive protein	400094	400094	NA	0.04368	0.03652	1.196	0.2316	0.1624	0.03207	1.325	0.1143	0.008808	0.01076	UK Biobank (EUR)	biomarkers-30710-both_sexes-irnt.tsv.bgz	https://pan-ukb-us-east-1.s3.amazonaws.com/sumstats_flat_files/biomarkers-30710-both_sexes-irnt.tsv.bgz	EUR: biomarkers : 30710 : Biological samples > Assay results > Blood assays > Blood biochemistry	Exercise, Nutrition, & Metabolism
COPD differential diagnosis	361194	26710	334484	0.07818	0.06537	1.196	0.2317	0.01406	0.001717	1.001	0.00799	0.01096	0.006619	UK Biobank	categorical.COPD_EXCL.txt	https://docs.google.com/spreadsheets/d/1kvPoupSzsSFBNSztMzl04xMoSC3Kcx3CrjVf4yBmESU/edit?ts=5b5f17db#gid=227859291	PHESANT Transformation:NA-Notes:NA-Variable type:categorical-Phenotype ID:COPD_EXCL	Cardiovascular & Respiratory
ILD differential diagnosis	361194	26710	334484	0.07818	0.06537	1.196	0.2317	0.01406	0.001717	1.001	0.00799	0.01096	0.006619	UK Biobank	categorical.ILD_DIFF_DG.txt	https://docs.google.com/spreadsheets/d/1kvPoupSzsSFBNSztMzl04xMoSC3Kcx3CrjVf4yBmESU/edit?ts=5b5f17db#gid=227859291	PHESANT Transformation:NA-Notes:NA-Variable type:categorical-Phenotype ID:ILD_DIFF_DG	Cardiovascular & Respiratory
Age high blood pressure diagnosed	87024	NA	NA	-0.06448	0.05397	-1.195	0.2321	0.05195	0.007132	1.013	0.007169	0.01231	0.005828	UK Biobank	2966_raw.txt	https://docs.google.com/spreadsheets/d/1kvPoupSzsSFBNSztMzl04xMoSC3Kcx3CrjVf4yBmESU/edit?ts=5b5f17db#gid=227859291	PHESANT Transformation:2966_0|| INTEGER || reassignments: -1=NA|-3=NA || CONTINUOUS || ||-Notes:ACE touchscreen question What was your age when the high blood pressure was first diagnosed? The following checks were performed: If answer If answer > Participants age then rejected If answer If answer > 69 then participant asked to confirm If the participant activated the Help button they were shown …	Cardiovascular & Respiratory
Neutrophill percentage	349861	NA	NA	0.0296	0.02481	1.193	0.2328	0.1282	0.01171	1.12	0.03214	0.007313	0.006879	UK Biobank	30200_raw.txt	https://docs.google.com/spreadsheets/d/1kvPoupSzsSFBNSztMzl04xMoSC3Kcx3CrjVf4yBmESU/edit?ts=5b5f17db#gid=227859291	PHESANT Transformation:30200_0|| CONTINUOUS MAIN || CONTINUOUS || ||-Notes:Result of Neutrophils Percentage assay, performed on blood sample, obtained from UK Biobank assessment centre visit. Neutrophils (Percentage) is calculated as the proportion of neutrophils in the leukocytes.-Variable type:continuous_raw	Cardiovascular & Respiratory
Diagnoses - main ICD10: H26 Other cataract	361194	11306	349888	0.06693	0.05652	1.184	0.2364	0.01045	0.001767	1.009	0.007679	0.0007201	0.006006	UK Biobank	categorical.H26.txt	https://docs.google.com/spreadsheets/d/1kvPoupSzsSFBNSztMzl04xMoSC3Kcx3CrjVf4yBmESU/edit?ts=5b5f17db#gid=227859291	PHESANT Transformation:NA-Notes:NA-Variable type:categorical-Phenotype ID:H26	Skeletal, Muscular, & Neurological
Red blood cell count	173511	NA	NA	0.03451	0.02919	1.182	0.2371	0.1876	0.02107	1.017	0.02929	-0.005561	0.006679	UK Biobank and INTERVAL	rbc_N172952_narrow_form.txt.common	http://www.bloodcellgenetics.org/	Count of red blood cells per unit volume of blood	Cardiovascular & Respiratory
3mm cylindrical power angle (left)	75389	NA	NA	-0.06026	0.05099	-1.182	0.2372	0.08165	0.008417	1.005	0.007137	0.00995	0.006288	UK Biobank	5112_raw.txt	https://docs.google.com/spreadsheets/d/1kvPoupSzsSFBNSztMzl04xMoSC3Kcx3CrjVf4yBmESU/edit?ts=5b5f17db#gid=227859291	PHESANT Transformation:5112_0|| INTEGER || CONTINUOUS || ||-Notes:This is the cylindrical power angle of keratometry results taken at 3mm for the left eye (blank indicates none)-Variable type:continuous_raw	Skeletal, Muscular, & Neurological
Leg fat-free mass (left)	354771	NA	NA	0.02852	0.02422	1.177	0.239	0.2617	0.01085	1.095	0.02577	0.001503	0.008121	UK Biobank	23117_raw.txt	https://docs.google.com/spreadsheets/d/1kvPoupSzsSFBNSztMzl04xMoSC3Kcx3CrjVf4yBmESU/edit?ts=5b5f17db#gid=227859291	PHESANT Transformation:23117_0|| CONTINUOUS MAIN || CONTINUOUS || ||-Notes:Body composition estimation by impedance measurement. Left leg fat free mass. Left leg fat free mass in Kg, 0.1 increments.-Variable type:continuous_raw	Exercise, Nutrition, & Metabolism
Treatment/medication code: quinine	361141	2429	358712	0.1033	0.08788	1.175	0.2399	0.006359	0.001472	1.006	0.007277	0.01437	0.006441	UK Biobank	binary.20003_1140874420.txt	https://docs.google.com/spreadsheets/d/1kvPoupSzsSFBNSztMzl04xMoSC3Kcx3CrjVf4yBmESU/edit?ts=5b5f17db#gid=227859291	PHESANT Transformation:20003_0 || CAT-MUL-BINARY-VAR 1140874420 || Indicator name x137_0_0 || Remove indicator var NAs: 53 || Remove indicator var <0: 0 || Removed 0 examples != 1140874420 but with missing value (<0) || sample 358712/2429(361141) ||-Notes:Code for treatment Negative codes indicate free-text entry.-Variable type:binary	Medications
Trunk fat-free mass	354530	NA	NA	0.02523	0.02166	1.165	0.244	0.2917	0.01321	1.143	0.03414	-0.001004	0.007958	UK Biobank	23129_raw.txt	https://docs.google.com/spreadsheets/d/1kvPoupSzsSFBNSztMzl04xMoSC3Kcx3CrjVf4yBmESU/edit?ts=5b5f17db#gid=227859291	PHESANT Transformation:23129_0|| CONTINUOUS MAIN || CONTINUOUS || ||-Notes:Body composition estimation by impedance measurement. Trunk fat free mass. Trunk fat free mass in Kg, 0.1 increments.-Variable type:continuous_raw	Exercise, Nutrition, & Metabolism
Granulocyte percentage of myeloid white cells	173485	NA	NA	-0.02948	0.02534	-1.164	0.2446	0.1518	0.01841	1.033	0.03367	0.01185	0.005697	UK Biobank and INTERVAL	gran_p_myeloid_wbc_N169545_narrow_form.txt.common	http://www.bloodcellgenetics.org/	Percentage of myeloid white cells that are granulocytes	Cardiovascular & Respiratory
Leg predicted mass (left)	354766	NA	NA	0.0282	0.02425	1.163	0.2448	0.2617	0.01083	1.094	0.02572	0.001855	0.008138	UK Biobank	23118_raw.txt	https://docs.google.com/spreadsheets/d/1kvPoupSzsSFBNSztMzl04xMoSC3Kcx3CrjVf4yBmESU/edit?ts=5b5f17db#gid=227859291	PHESANT Transformation:23118_0|| CONTINUOUS MAIN || CONTINUOUS || ||-Notes:Body composition estimation by impedance measurement. Left leg predicted mass. in Kg, 0.1 increments.-Variable type:continuous_raw	Exercise, Nutrition, & Metabolism
Trunk fat mass	354597	NA	NA	0.02681	0.02312	1.16	0.2462	0.2325	0.008319	1.075	0.02097	0.01698	0.007647	UK Biobank	23128_raw.txt	https://docs.google.com/spreadsheets/d/1kvPoupSzsSFBNSztMzl04xMoSC3Kcx3CrjVf4yBmESU/edit?ts=5b5f17db#gid=227859291	PHESANT Transformation:23128_0|| CONTINUOUS MAIN || CONTINUOUS || ||-Notes:Body composition estimation by impedance measurement. Trunk fat mass Trunk fat mass in Kg, 0.1 increments.-Variable type:continuous_raw	Exercise, Nutrition, & Metabolism
Number of attempts	119729	95738	23991	-0.04722	0.04101	-1.151	0.2496	0.06097	0.004955	1.004	0.007827	0.005185	0.005477	UK Biobank	binary.4291.txt	https://docs.google.com/spreadsheets/d/1kvPoupSzsSFBNSztMzl04xMoSC3Kcx3CrjVf4yBmESU/edit?ts=5b5f17db#gid=227859291	PHESANT Transformation:4291_0|| INTEGER || CONTINUOUS || >20% IN ONE CATEGORY || Split into three bins: 0: <1, 1: [1,1], 2: >1 ||cat N: 18, 95720, 23991 || Combine first two bins and treat as binary || sample 95738/23991(119729) ||-Notes:-Variable type:binary	Mental Functions
Trunk predicted mass	354494	NA	NA	0.02489	0.02166	1.149	0.2504	0.2902	0.01317	1.141	0.03393	-0.0005164	0.007923	UK Biobank	23130_raw.txt	https://docs.google.com/spreadsheets/d/1kvPoupSzsSFBNSztMzl04xMoSC3Kcx3CrjVf4yBmESU/edit?ts=5b5f17db#gid=227859291	PHESANT Transformation:23130_0|| CONTINUOUS MAIN || CONTINUOUS || ||-Notes:Body composition estimation by impedance measurement. Trunk predicted mass in Kg, 0.1 increments.-Variable type:continuous_raw	Exercise, Nutrition, & Metabolism
Major coronary heart disease event excluding revascularizations	361194	10157	351037	0.04447	0.03883	1.145	0.2522	0.01971	0.001889	0.9979	0.008108	0.01245	0.005305	UK Biobank	categorical.I9_CHD_NOREV.txt	https://docs.google.com/spreadsheets/d/1kvPoupSzsSFBNSztMzl04xMoSC3Kcx3CrjVf4yBmESU/edit?ts=5b5f17db#gid=227859291	PHESANT Transformation:NA-Notes:NA-Variable type:categorical-Phenotype ID:I9_CHD_NOREV	Cardiovascular & Respiratory
Major coronary heart disease event	361194	10157	351037	0.04447	0.03883	1.145	0.2522	0.01971	0.001889	0.9979	0.008108	0.01245	0.005305	UK Biobank	categorical.I9_CHD.txt	https://docs.google.com/spreadsheets/d/1kvPoupSzsSFBNSztMzl04xMoSC3Kcx3CrjVf4yBmESU/edit?ts=5b5f17db#gid=227859291	PHESANT Transformation:NA-Notes:NA-Variable type:categorical-Phenotype ID:I9_CHD	Cardiovascular & Respiratory
Job coding: higher education teaching professional, university lecturer/professor (including college/university head/vice chancellor)	89866	2631	87235	-0.0827	0.0724	-1.142	0.2534	0.02114	0.005223	0.9905	0.006254	-0.005032	0.005316	UK Biobank	binary.22601_23113399.txt	https://docs.google.com/spreadsheets/d/1kvPoupSzsSFBNSztMzl04xMoSC3Kcx3CrjVf4yBmESU/edit?ts=5b5f17db#gid=227859291	PHESANT Transformation:22601_0 || CAT-MUL-BINARY-VAR 23113399 || Indicator name x22599_0_0 || Remove indicator var NAs: 271328 || Remove indicator var <0: 0 || Removed 0 examples != 23113399 but with missing value (<0) || sample 87235/2631(89866) ||-Notes:Participants were asked to select a job group by navigating down a three-level tree. This field records the code they selected at the final lev…	Work & Education
#Spondylopathies	361194	4393	356801	0.1201	0.1056	1.137	0.2557	0.007808	0.001627	0.9965	0.007346	0.00806	0.006879	UK Biobank	categorical.M13_SPONDYLOPATHY.txt	https://docs.google.com/spreadsheets/d/1kvPoupSzsSFBNSztMzl04xMoSC3Kcx3CrjVf4yBmESU/edit?ts=5b5f17db#gid=227859291	PHESANT Transformation:NA-Notes:NA-Variable type:categorical-Phenotype ID:M13_SPONDYLOPATHY	Skeletal, Muscular, & Neurological
Other pulmonary diagnosis	361194	25381	335813	0.0765	0.06817	1.122	0.2618	0.01333	0.001648	1.004	0.007926	0.01324	0.00674	UK Biobank	categorical.PULMONARYDG.txt	https://docs.google.com/spreadsheets/d/1kvPoupSzsSFBNSztMzl04xMoSC3Kcx3CrjVf4yBmESU/edit?ts=5b5f17db#gid=227859291	PHESANT Transformation:NA-Notes:NA-Variable type:categorical-Phenotype ID:PULMONARYDG	Cardiovascular & Respiratory
Diseases of the respiratory system	361194	25381	335813	0.0765	0.06817	1.122	0.2618	0.01333	0.001648	1.004	0.007926	0.01324	0.00674	UK Biobank	categorical.X_RESPIRATORY.txt	https://docs.google.com/spreadsheets/d/1kvPoupSzsSFBNSztMzl04xMoSC3Kcx3CrjVf4yBmESU/edit?ts=5b5f17db#gid=227859291	PHESANT Transformation:NA-Notes:NA-Variable type:categorical-Phenotype ID:X_RESPIRATORY	Cardiovascular & Respiratory
Vitamin and mineral supplements: Vitamin C	359245	30950	328295	0.0778	0.06936	1.122	0.262	0.01328	0.001601	0.9958	0.007501	0.0008565	0.007077	UK Biobank	binary.6155_3.txt	https://docs.google.com/spreadsheets/d/1kvPoupSzsSFBNSztMzl04xMoSC3Kcx3CrjVf4yBmESU/edit?ts=5b5f17db#gid=227859291	PHESANT Transformation:6155_0 || CAT-MUL-BINARY-VAR 3 || NO_NAN Remove NA participants 514 || Removed 1435 examples != 3 but with missing value (<0) || sample 328295/30950(359245) ||-Notes:ACE touchscreen question Do you regularly take any of the following? (You can select more than one answer) The following checks were performed: If code -7 was selected, then no additional choices were allowed. …	Exercise, Nutrition, & Metabolism
Non-butter spread type details: Soft (tub) margarine	190094	23625	166469	-0.0518	0.04624	-1.12	0.2626	0.02627	0.002843	1.014	0.007286	0.002612	0.005835	UK Biobank	binary.2654_4.txt	https://docs.google.com/spreadsheets/d/1kvPoupSzsSFBNSztMzl04xMoSC3Kcx3CrjVf4yBmESU/edit?ts=5b5f17db#gid=227859291	PHESANT Transformation:2654_0 || CAT-SINGLE || CAT-SINGLE-BINARY-VAR: 4 || Inc(>=10): 4(23625) ||-Notes:ACE touchscreen question What type of spread do you mainly use? If the participant activated the Help button they were shown the message: If you use more than one type of spread, please select the one that you use the most. If you are unsure, select Do not know. ~F2654~ was collected from parti…	Exercise, Nutrition, & Metabolism
Treatment/medication code: candesartan cilexetil	361141	3875	357266	0.0667	0.05955	1.12	0.2627	0.00775	0.001322	0.9928	0.006966	0.003447	0.005462	UK Biobank	binary.20003_1141156836.txt	https://docs.google.com/spreadsheets/d/1kvPoupSzsSFBNSztMzl04xMoSC3Kcx3CrjVf4yBmESU/edit?ts=5b5f17db#gid=227859291	PHESANT Transformation:20003_0 || CAT-MUL-BINARY-VAR 1141156836 || Indicator name x137_0_0 || Remove indicator var NAs: 53 || Remove indicator var <0: 0 || Removed 0 examples != 1141156836 but with missing value (<0) || sample 357266/3875(361141) ||-Notes:Code for treatment Negative codes indicate free-text entry.-Variable type:binary	Medications
Mean corpuscular volume	173499	NA	NA	-0.03237	0.02907	-1.113	0.2655	0.2367	0.02817	1.019	0.04404	0.006071	0.007542	UK Biobank and INTERVAL	mcv_N172433_narrow_form.txt.common	http://www.bloodcellgenetics.org/	Mean volume of red blood cells	Cardiovascular & Respiratory
Age started hormone-replacement therapy (HRT)	68299	NA	NA	-0.09161	0.08315	-1.102	0.2705	0.08223	0.01021	0.9933	0.008292	-0.008913	0.007495	UK Biobank	3536_raw.txt	https://docs.google.com/spreadsheets/d/1kvPoupSzsSFBNSztMzl04xMoSC3Kcx3CrjVf4yBmESU/edit?ts=5b5f17db#gid=227859291	PHESANT Transformation:3536_0|| INTEGER || reassignments: -1=NA|-3=NA || CONTINUOUS || ||-Notes:ACE touchscreen question How old were you when you first used HRT? The following checks were performed: If answer If answer > Participants age then rejected If answer If answer > 65 then participant asked to confirm If the participant activated the Help button they were shown the message: If you are un…	Gastrointestinal, Genitourinary, & Endocrine
High light scatter reticulocyte percentage of red cells	173489	NA	NA	0.03528	0.0323	1.092	0.2746	0.1608	0.01939	1.044	0.04731	-0.00732	0.007597	UK Biobank and INTERVAL	hlr_p_N170763_narrow_form.txt.common	http://www.bloodcellgenetics.org/	Immature reticulocyte count as a percentage of red blood cell count	Cardiovascular & Respiratory
Frequency of solarium/sunlamp use	340643	NA	NA	0.05988	0.05483	1.092	0.2748	0.02066	0.001969	1.004	0.008508	-0.002431	0.00716	UK Biobank	2277.gwas.imputed_v3.both_sexes.tsv	https://docs.google.com/spreadsheets/d/1kvPoupSzsSFBNSztMzl04xMoSC3Kcx3CrjVf4yBmESU/edit?ts=5b5f17db#gid=227859291	PHESANT Transformation:2277_0|| INTEGER || reassignments: -1=NA|-3=NA|-10=NA || CONTINUOUS || >20% IN ONE CATEGORY || Split into three bins: 0: [0,0], 1: (0,6), 2: >=6 ||cat N: 324579, 6805, 9259 || CAT-ORD || order: 0|1|2 || num categories: 3 ||-Notes:ACE touchscreen question How many times a year would you use a solarium or sunlamp? The following checks were performed: If answer > 9999 then rej…	Exercise, Nutrition, & Metabolism
Cereal type: Biscuit cereal (e.g. Weetabix)	299898	53310	246588	-0.06684	0.06151	-1.087	0.2771	0.01008	0.001791	1.019	0.007062	0.005591	0.005627	UK Biobank	binary.1468_2.txt	https://docs.google.com/spreadsheets/d/1kvPoupSzsSFBNSztMzl04xMoSC3Kcx3CrjVf4yBmESU/edit?ts=5b5f17db#gid=227859291	PHESANT Transformation:1468_0 || CAT-SINGLE || CAT-SINGLE-BINARY-VAR: 2 || Inc(>=10): 2(53310) ||-Notes:ACE touchscreen question What type of cereal do you mainly eat? If the participant activated the Help button they were shown the message: If you eat more than one type of cereal, please select the one that you eat the most. If you are unsure, select Do not know. ~F1468~ was collected from all p…	Exercise, Nutrition, & Metabolism
Cylindrical power (right)	77983	NA	NA	0.06635	0.06112	1.086	0.2777	0.03447	0.006015	1.002	0.006425	0.001975	0.005307	UK Biobank	5087_raw.txt	https://docs.google.com/spreadsheets/d/1kvPoupSzsSFBNSztMzl04xMoSC3Kcx3CrjVf4yBmESU/edit?ts=5b5f17db#gid=227859291	PHESANT Transformation:5087_0|| CONTINUOUS MAIN || CONTINUOUS || ||-Notes:This is the cylindrical power of refractometry results for the right eye (0.00 indicates none)-Variable type:continuous_raw	Skeletal, Muscular, & Neurological
Weight change during worst episode of depression: Gained weight	56571	9708	46863	0.07845	0.07228	1.085	0.2777	0.05528	0.008611	1.002	0.006719	0.01423	0.006077	UK Biobank	binary.20536_1.txt	https://docs.google.com/spreadsheets/d/1kvPoupSzsSFBNSztMzl04xMoSC3Kcx3CrjVf4yBmESU/edit?ts=5b5f17db#gid=227859291	PHESANT Transformation:20536_0 || CAT-SINGLE || CAT-SINGLE-BINARY-VAR: 1 || Inc(>=10): 1(9708) ||-Notes:Question asked: Did you gain or lose weight without trying, or did you stay about the same weight? Question was asked when ~F20446~ was Yes or ~F20441~ was Yes.-Variable type:binary	Psychiatric & Behavioral Disorders
Current employment status: Retired	359931	132931	227000	-0.08447	0.08084	-1.045	0.2961	0.008768	0.001397	1.004	0.006632	-0.0006925	0.006517	UK Biobank	binary.6142_2.txt	https://docs.google.com/spreadsheets/d/1kvPoupSzsSFBNSztMzl04xMoSC3Kcx3CrjVf4yBmESU/edit?ts=5b5f17db#gid=227859291	PHESANT Transformation:6142_0 || CAT-MUL-BINARY-VAR 2 || NO_NAN Remove NA participants 177 || Removed 1086 examples != 2 but with missing value (<0) || sample 227000/132931(359931) ||-Notes:ACE touchscreen question Which of the following describes your current situation? (You can select more than one answer) The following checks were performed: If code -7 was selected, then no additional choices …	Work & Education
Glycated haemoglobin (HbA1c)	400825	400825	NA	-0.03259	0.03127	-1.042	0.2973	0.1772	0.02128	1.486	0.1124	0.01373	0.01055	UK Biobank (EUR)	biomarkers-30750-both_sexes-irnt.tsv.bgz	https://pan-ukb-us-east-1.s3.amazonaws.com/sumstats_flat_files/biomarkers-30750-both_sexes-irnt.tsv.bgz	EUR: biomarkers : 30750 : Biological samples > Assay results > Blood assays > Blood biochemistry	Exercise, Nutrition, & Metabolism
Hematocrit	173486	NA	NA	0.02885	0.0277	1.041	0.2977	0.1304	0.01294	1.017	0.02543	-0.00474	0.006226	UK Biobank and INTERVAL	hct_N173039_narrow_form.txt.common	http://www.bloodcellgenetics.org/	Volume fraction of blood occupied by red cells	Cardiovascular & Respiratory
Heel quantitative ultrasound index (QUI), direct entry (right)	114614	NA	NA	-0.04608	0.04457	-1.034	0.3012	0.2611	0.03156	1.035	0.02158	0.003235	0.009905	UK Biobank	4123_raw.txt	https://docs.google.com/spreadsheets/d/1kvPoupSzsSFBNSztMzl04xMoSC3Kcx3CrjVf4yBmESU/edit?ts=5b5f17db#gid=227859291	PHESANT Transformation:4123_0|| CONTINUOUS MAIN || CONTINUOUS || ||-Notes:The QUI or 'stiffness' is based on measure of the speed of sound and broadband ultrasound attenuation. Direct entry.-Variable type:continuous_raw	Skeletal, Muscular, & Neurological
Heel bone mineral density (BMD) T-score, automated (right)	114614	NA	NA	-0.04608	0.04457	-1.034	0.3012	0.2611	0.03156	1.035	0.02158	0.003233	0.009905	UK Biobank	4125_raw.txt	https://docs.google.com/spreadsheets/d/1kvPoupSzsSFBNSztMzl04xMoSC3Kcx3CrjVf4yBmESU/edit?ts=5b5f17db#gid=227859291	PHESANT Transformation:4125_0|| CONTINUOUS MAIN || CONTINUOUS || ||-Notes:This T-score is calculated from the ultrasound heel BMD measurement and is based on a person's bone density compared with what is normally expected in someone of the same sex. The units of the T-score are the number of standard deviations (SD) that the bone density is above or below the standard.-Variable type:continuous_raw	Skeletal, Muscular, & Neurological
Caudate volume	30720	NA	NA	-0.05506	0.05333	-1.032	0.3019	0.238	0.03967	0.9716	0.006544	0.008051	0.005672	ENIGMA	ENIGMA2_MeanCaudate.txt	http://enigma.ini.usc.edu/	GWAS of subcortical volumes (ENIGMA2)	Skeletal, Muscular, & Neurological
is_female, based on inferred genetic sex	361194	194174	167020	-0.07133	0.0698	-1.022	0.3068	0.01082	0.001496	1.016	0.007234	-0.01924	0.007584	UK Biobank	categorical.is_female.txt	https://docs.google.com/spreadsheets/d/1kvPoupSzsSFBNSztMzl04xMoSC3Kcx3CrjVf4yBmESU/edit?ts=5b5f17db#gid=227859291	PHESANT Transformation:NA-Notes:NA-Variable type:categorical-Phenotype ID:is_female	Gastrointestinal, Genitourinary, & Endocrine
Neoplasms	361194	70178	291016	0.05111	0.05025	1.017	0.3091	0.01556	0.001845	1.015	0.008603	0.008643	0.006111	UK Biobank	categorical.II_NEOPLASM.txt	https://docs.google.com/spreadsheets/d/1kvPoupSzsSFBNSztMzl04xMoSC3Kcx3CrjVf4yBmESU/edit?ts=5b5f17db#gid=227859291	PHESANT Transformation:NA-Notes:NA-Variable type:categorical-Phenotype ID:II_NEOPLASM	Mortality & Comorbidities
Standing height	360388	NA	NA	-0.02142	0.02108	-1.016	0.3097	0.4693	0.02383	1.28	0.06348	0.0026	0.01058	UK Biobank	50_raw.txt	https://docs.google.com/spreadsheets/d/1kvPoupSzsSFBNSztMzl04xMoSC3Kcx3CrjVf4yBmESU/edit?ts=5b5f17db#gid=227859291	PHESANT Transformation:50_0|| CONTINUOUS MAIN || CONTINUOUS || ||-Notes:Standing height was measured using a Seca 202 device-Variable type:continuous_raw	Skeletal, Muscular, & Neurological
Medication for cholesterol, blood pressure or diabetes: Blood pressure medication	165340	40987	124353	0.04302	0.04289	1.003	0.3158	0.1119	0.005961	1.045	0.01076	0.001487	0.007857	UK Biobank	binary.6177_2.txt	https://docs.google.com/spreadsheets/d/1kvPoupSzsSFBNSztMzl04xMoSC3Kcx3CrjVf4yBmESU/edit?ts=5b5f17db#gid=227859291	PHESANT Transformation:6177_0 || CAT-MUL-BINARY-VAR 2 || NO_NAN Remove NA participants 194414 || Removed 1440 examples != 2 but with missing value (<0) || sample 124353/40987(165340) ||-Notes:ACE touchscreen question Do you regularly take any of the following medications? (you can select more than one answer) The following checks were performed: If code -7 was selected, then no additional choices…	Medications
Mouth/teeth dental problems: Loose teeth	359841	14364	345477	0.05889	0.05899	0.9982	0.3182	0.01367	0.001653	1.012	0.007518	0.002996	0.006121	UK Biobank	binary.6149_4.txt	https://docs.google.com/spreadsheets/d/1kvPoupSzsSFBNSztMzl04xMoSC3Kcx3CrjVf4yBmESU/edit?ts=5b5f17db#gid=227859291	PHESANT Transformation:6149_0 || CAT-MUL-BINARY-VAR 4 || NO_NAN Remove NA participants 512 || Removed 841 examples != 4 but with missing value (<0) || sample 345477/14364(359841) ||-Notes:ACE touchscreen question Do you have any of the following? (You can select more than one answer) The following checks were performed: If code -7 was selected, then no additional choices were allowed. If code -3 …	Skeletal, Muscular, & Neurological
Nitrogen dioxide air pollution; 2007	356078	NA	NA	-0.06488	0.06509	-0.9968	0.3189	0.02312	0.001955	1.076	0.007757	-0.006175	0.00733	UK Biobank	24018_raw.txt	https://docs.google.com/spreadsheets/d/1kvPoupSzsSFBNSztMzl04xMoSC3Kcx3CrjVf4yBmESU/edit?ts=5b5f17db#gid=227859291	PHESANT Transformation:24018_0|| CONTINUOUS MAIN || CONTINUOUS || ||-Notes:Nitrogen dioxide; Land Use Regression (LUR) estimate for annual average 2007.-Variable type:continuous_raw	Environment
Diagnoses - main ICD10: I50 Heart failure	361194	1088	360106	-0.0761	0.07635	-0.9967	0.3189	0.005158	0.001183	0.9966	0.00631	0.006806	0.005841	UK Biobank	categorical.I50.txt	https://docs.google.com/spreadsheets/d/1kvPoupSzsSFBNSztMzl04xMoSC3Kcx3CrjVf4yBmESU/edit?ts=5b5f17db#gid=227859291	PHESANT Transformation:NA-Notes:NA-Variable type:categorical-Phenotype ID:I50	Cardiovascular & Respiratory
Particulate matter air pollution (pm10); 2007	355245	NA	NA	-0.06088	0.06145	-0.9908	0.3218	0.01992	0.002064	1.15	0.007708	0.0004238	0.007017	UK Biobank	24019_raw.txt	https://docs.google.com/spreadsheets/d/1kvPoupSzsSFBNSztMzl04xMoSC3Kcx3CrjVf4yBmESU/edit?ts=5b5f17db#gid=227859291	PHESANT Transformation:24019_0|| CONTINUOUS MAIN || CONTINUOUS || ||-Notes:PM10 (particulate matter with diameter less than or equal to 10 micrometres); Land Use Regression (LUR) estimate for annual average 2007.-Variable type:continuous_raw	Environment
Diagnoses - main ICD10: N39 Other disorders of urinary system	361194	10551	350643	0.05234	0.05297	0.9882	0.3231	0.008102	0.001328	1.005	0.006278	0.00782	0.00546	UK Biobank	categorical.N39.txt	https://docs.google.com/spreadsheets/d/1kvPoupSzsSFBNSztMzl04xMoSC3Kcx3CrjVf4yBmESU/edit?ts=5b5f17db#gid=227859291	PHESANT Transformation:NA-Notes:NA-Variable type:categorical-Phenotype ID:N39	Gastrointestinal, Genitourinary, & Endocrine
Heel bone mineral density (BMD) (right)	114552	NA	NA	-0.04428	0.04489	-0.9866	0.3238	0.2645	0.03207	1.034	0.02191	0.002729	0.01001	UK Biobank	4124_raw.txt	https://docs.google.com/spreadsheets/d/1kvPoupSzsSFBNSztMzl04xMoSC3Kcx3CrjVf4yBmESU/edit?ts=5b5f17db#gid=227859291	PHESANT Transformation:4124_0|| CONTINUOUS MAIN || CONTINUOUS || ||-Notes:Estimation of bone mineral density (BMD) in the left heel is based on the Quantitative Ultrasound Index through the calcaneus. Direct entry.-Variable type:continuous_raw	Skeletal, Muscular, & Neurological
Corneal resistance factor (right)	76630	NA	NA	-0.0336	0.03412	-0.9847	0.3248	0.1685	0.0128	1.045	0.01299	0.004547	0.006024	UK Biobank	5257_raw.txt	https://docs.google.com/spreadsheets/d/1kvPoupSzsSFBNSztMzl04xMoSC3Kcx3CrjVf4yBmESU/edit?ts=5b5f17db#gid=227859291	PHESANT Transformation:5257_0|| CONTINUOUS MAIN || CONTINUOUS || ||-Notes:corneal resistance factor for right eye-Variable type:continuous_raw	Skeletal, Muscular, & Neurological
Age asthma diagnosed	36955	NA	NA	0.04925	0.05021	0.9808	0.3267	0.1534	0.03671	1.008	0.01144	0.003094	0.006068	UK Biobank	3786_raw.txt	https://docs.google.com/spreadsheets/d/1kvPoupSzsSFBNSztMzl04xMoSC3Kcx3CrjVf4yBmESU/edit?ts=5b5f17db#gid=227859291	PHESANT Transformation:3786_0|| INTEGER || reassignments: -1=NA|-3=NA || CONTINUOUS || ||-Notes:ACE touchscreen question What was your age when the asthma was first diagnosed? The following checks were performed: If answer If answer > Participants age then rejected If answer If answer > 69 then participant asked to confirm If the participant activated the Help button they were shown the message: …	Cardiovascular & Respiratory
Mean reticulocyte volume	344728	NA	NA	-0.02468	0.02536	-0.9729	0.3306	0.1613	0.01501	1.189	0.05989	-0.0005969	0.008268	UK Biobank	30260_raw.txt	https://docs.google.com/spreadsheets/d/1kvPoupSzsSFBNSztMzl04xMoSC3Kcx3CrjVf4yBmESU/edit?ts=5b5f17db#gid=227859291	PHESANT Transformation:30260_0|| CONTINUOUS MAIN || CONTINUOUS || ||-Notes:Result of Mean Reticulocytes Volume assay, performed on blood sample, obtained from UK Biobank assessment centre visit. Mean Reticulocytes volume is the average volume of all reticulocytes, calculated from the reticulocytes (percentage).-Variable type:continuous_raw	Cardiovascular & Respiratory
Impedance of leg (right)	354817	NA	NA	-0.0297	0.03077	-0.9652	0.3344	0.2318	0.00937	1.103	0.02397	0.006146	0.009834	UK Biobank	23107_raw.txt	https://docs.google.com/spreadsheets/d/1kvPoupSzsSFBNSztMzl04xMoSC3Kcx3CrjVf4yBmESU/edit?ts=5b5f17db#gid=227859291	PHESANT Transformation:23107_0|| CONTINUOUS MAIN || CONTINUOUS || ||-Notes:Body composition estimation by impedance measurement. Impedance of right leg, oh Measured impedance of right leg. Range 150 - 1200 (ohms) in 1 (ohms) increments.-Variable type:continuous_raw	Exercise, Nutrition, & Metabolism
6mm cylindrical power (right)	66256	NA	NA	-0.07729	0.08024	-0.9633	0.3354	0.02884	0.006783	1.021	0.006376	0.002427	0.005348	UK Biobank	5117_raw.txt	https://docs.google.com/spreadsheets/d/1kvPoupSzsSFBNSztMzl04xMoSC3Kcx3CrjVf4yBmESU/edit?ts=5b5f17db#gid=227859291	PHESANT Transformation:5117_0|| CONTINUOUS MAIN || CONTINUOUS || ||-Notes:This is the cylindrical power of keratometry results taken at 6mm for the right eye (0 indicates none)-Variable type:continuous_raw	Skeletal, Muscular, & Neurological
Heart failure	361194	1405	359789	-0.06964	0.07314	-0.9521	0.341	0.005528	0.001218	0.9953	0.006314	0.005781	0.005899	UK Biobank	categorical.HEARTFAIL.txt	https://docs.google.com/spreadsheets/d/1kvPoupSzsSFBNSztMzl04xMoSC3Kcx3CrjVf4yBmESU/edit?ts=5b5f17db#gid=227859291	PHESANT Transformation:NA-Notes:NA-Variable type:categorical-Phenotype ID:HEARTFAIL	Cardiovascular & Respiratory
Heart failure, not strict	361194	1405	359789	-0.06964	0.07314	-0.9521	0.341	0.005528	0.001218	0.9953	0.006314	0.005781	0.005899	UK Biobank	categorical.I9_HEARTFAIL_NS.txt	https://docs.google.com/spreadsheets/d/1kvPoupSzsSFBNSztMzl04xMoSC3Kcx3CrjVf4yBmESU/edit?ts=5b5f17db#gid=227859291	PHESANT Transformation:NA-Notes:NA-Variable type:categorical-Phenotype ID:I9_HEARTFAIL_NS	Cardiovascular & Respiratory
Heart failure,strict	361194	1405	359789	-0.06964	0.07314	-0.9521	0.341	0.005528	0.001218	0.9953	0.006314	0.005781	0.005899	UK Biobank	categorical.I9_HEARTFAIL.txt	https://docs.google.com/spreadsheets/d/1kvPoupSzsSFBNSztMzl04xMoSC3Kcx3CrjVf4yBmESU/edit?ts=5b5f17db#gid=227859291	PHESANT Transformation:NA-Notes:NA-Variable type:categorical-Phenotype ID:I9_HEARTFAIL	Cardiovascular & Respiratory
Diagnoses - main ICD10: D12 Benign neoplasm of colon, rectum, anus and anal canal	361194	8877	352317	0.04391	0.04621	0.9502	0.342	0.01251	0.001576	1.01	0.006923	0.00655	0.006061	UK Biobank	categorical.D12.txt	https://docs.google.com/spreadsheets/d/1kvPoupSzsSFBNSztMzl04xMoSC3Kcx3CrjVf4yBmESU/edit?ts=5b5f17db#gid=227859291	PHESANT Transformation:NA-Notes:NA-Variable type:categorical-Phenotype ID:D12	Mortality & Comorbidities
Immature reticulocyte fraction	344728	NA	NA	0.02108	0.02237	0.942	0.3462	0.1128	0.01172	1.186	0.05958	0.008489	0.007105	UK Biobank	30280_raw.txt	https://docs.google.com/spreadsheets/d/1kvPoupSzsSFBNSztMzl04xMoSC3Kcx3CrjVf4yBmESU/edit?ts=5b5f17db#gid=227859291	PHESANT Transformation:30280_0|| CONTINUOUS MAIN || CONTINUOUS || ||-Notes:Result of Immature Reticulocytes Fraction assay, performed on blood sample, obtained from UK Biobank assessment centre visit. Immature Reticulocytes Fraction (Percentage) is an indication of new reticulocyte synthesis and is calculated from the reticulocytes (Percentage) as the total number of reticulocyte events in the ou…	Cardiovascular & Respiratory
Age hayfever or allergic rhinitis diagnosed by doctor	20904	NA	NA	0.06864	0.07326	0.9369	0.3488	0.1068	0.02298	1.002	0.006837	-0.002602	0.005778	UK Biobank	22146_raw.txt	https://docs.google.com/spreadsheets/d/1kvPoupSzsSFBNSztMzl04xMoSC3Kcx3CrjVf4yBmESU/edit?ts=5b5f17db#gid=227859291	PHESANT Transformation:22146_0|| INTEGER || CONTINUOUS || ||-Notes:User was asked the age at which doctor diagnosed hayfever or allergic rhinitis-Variable type:continuous_raw	Cardiovascular & Respiratory
Non-cancer illness code, self-reported: type 2 diabetes	361141	2292	358849	0.07121	0.07607	0.9361	0.3492	0.005667	0.001309	1.015	0.006833	0.00601	0.005658	UK Biobank	binary.20002_1223.txt	https://docs.google.com/spreadsheets/d/1kvPoupSzsSFBNSztMzl04xMoSC3Kcx3CrjVf4yBmESU/edit?ts=5b5f17db#gid=227859291	PHESANT Transformation:20002_0 || CAT-MUL-BINARY-VAR 1223 || Indicator name x135_0_0 || Remove indicator var NAs: 53 || Remove indicator var <0: 0 || Removed 0 examples != 1223 but with missing value (<0) || sample 358849/2292(361141) ||-Notes:Code for non-cancer illness. If the participant was uncertain of the type of illness they had had, then they described it to the interviewer (a trained nur…	Gastrointestinal, Genitourinary, & Endocrine
Diagnoses - main ICD10: I48 Atrial fibrillation and flutter	361194	6356	354838	-0.04118	0.04406	-0.9346	0.35	0.01802	0.002432	1.013	0.009004	0.01622	0.00607	UK Biobank	categorical.I48.txt	https://docs.google.com/spreadsheets/d/1kvPoupSzsSFBNSztMzl04xMoSC3Kcx3CrjVf4yBmESU/edit?ts=5b5f17db#gid=227859291	PHESANT Transformation:NA-Notes:NA-Variable type:categorical-Phenotype ID:I48	Cardiovascular & Respiratory
Leg fat-free mass (right)	354798	NA	NA	0.02255	0.02415	0.9339	0.3504	0.262	0.01094	1.106	0.02698	0.002276	0.008083	UK Biobank	23113_raw.txt	https://docs.google.com/spreadsheets/d/1kvPoupSzsSFBNSztMzl04xMoSC3Kcx3CrjVf4yBmESU/edit?ts=5b5f17db#gid=227859291	PHESANT Transformation:23113_0|| CONTINUOUS MAIN || CONTINUOUS || ||-Notes:Body composition estimation by impedance measurement. Right leg fat free mass. Right leg fat free mass in Kg, 0.1 increments.-Variable type:continuous_raw	Exercise, Nutrition, & Metabolism
Blood clot, DVT, bronchitis, emphysema, asthma, rhinitis, eczema, allergy diagnosed by doctor: Blood clot in the leg (DVT)	360527	7386	353141	0.06408	0.06907	0.9278	0.3535	0.009236	0.00164	1.017	0.009372	0.002623	0.006201	UK Biobank	binary.6152_5.txt	https://docs.google.com/spreadsheets/d/1kvPoupSzsSFBNSztMzl04xMoSC3Kcx3CrjVf4yBmESU/edit?ts=5b5f17db#gid=227859291	PHESANT Transformation:6152_0 || CAT-MUL-BINARY-VAR 5 || NO_NAN Remove NA participants 181 || Removed 486 examples != 5 but with missing value (<0) || sample 353141/7386(360527) || SKIP_val:-3 < 0 ||-Notes:ACE touchscreen question Has a doctor ever told you that you have had any of the following conditions? (You can select more than one answer) The following checks were performed: If code -7 was …	Cardiovascular & Respiratory
Leg predicted mass (right)	354798	NA	NA	0.02239	0.02414	0.9274	0.3537	0.2621	0.01094	1.106	0.02702	0.002406	0.008071	UK Biobank	23114_raw.txt	https://docs.google.com/spreadsheets/d/1kvPoupSzsSFBNSztMzl04xMoSC3Kcx3CrjVf4yBmESU/edit?ts=5b5f17db#gid=227859291	PHESANT Transformation:23114_0|| CONTINUOUS MAIN || CONTINUOUS || ||-Notes:Body composition estimation by impedance measurement. Right leg predicted mass. in Kg, 0.1 increments.-Variable type:continuous_raw	Exercise, Nutrition, & Metabolism
Red cell distribution width	173512	NA	NA	-0.04521	0.04877	-0.9269	0.354	0.1873	0.02366	0.9779	0.03462	0.005987	0.01036	UK Biobank and INTERVAL	rdw_N171529_narrow_form.txt.common	http://www.bloodcellgenetics.org/	Coefficient of variation of red cell volume distribution	Cardiovascular & Respiratory
Heel bone mineral density (BMD) (left)	114561	NA	NA	-0.04422	0.04807	-0.9198	0.3577	0.2602	0.03069	1.03	0.02088	-0.0001693	0.01076	UK Biobank	4105_raw.txt	https://docs.google.com/spreadsheets/d/1kvPoupSzsSFBNSztMzl04xMoSC3Kcx3CrjVf4yBmESU/edit?ts=5b5f17db#gid=227859291	PHESANT Transformation:4105_0|| CONTINUOUS MAIN || CONTINUOUS || ||-Notes:Estimation of bone mineral density (BMD) in the left heel is based on the Quantitative Ultrasound Index through the calcaneus. Direct entry.-Variable type:continuous_raw	Skeletal, Muscular, & Neurological
Heel quantitative ultrasound index (QUI), direct entry (left)	114630	NA	NA	-0.04399	0.04791	-0.9181	0.3586	0.2561	0.03045	1.031	0.02068	0.000217	0.01064	UK Biobank	4104_raw.txt	https://docs.google.com/spreadsheets/d/1kvPoupSzsSFBNSztMzl04xMoSC3Kcx3CrjVf4yBmESU/edit?ts=5b5f17db#gid=227859291	PHESANT Transformation:4104_0|| CONTINUOUS MAIN || CONTINUOUS || ||-Notes:The QUI or 'stiffness' is based on measure of the speed of sound and broadband ultrasound attenuation. Direct entry.-Variable type:continuous_raw	Skeletal, Muscular, & Neurological
Heel bone mineral density (BMD) T-score, automated (left)	114630	NA	NA	-0.04398	0.04791	-0.9179	0.3587	0.2561	0.03045	1.031	0.02068	0.0002131	0.01064	UK Biobank	4106_raw.txt	https://docs.google.com/spreadsheets/d/1kvPoupSzsSFBNSztMzl04xMoSC3Kcx3CrjVf4yBmESU/edit?ts=5b5f17db#gid=227859291	PHESANT Transformation:4106_0|| CONTINUOUS MAIN || CONTINUOUS || ||-Notes:This T-score is calculated from the ultrasound heel BMD measurement and is based on a person's bone density compared with what is normally expected in someone of the same sex. The units of the T-score are the number of standard deviations (SD) that the bone density is above or below the standard.-Variable type:continuous_raw	Skeletal, Muscular, & Neurological
Treatment/medication code: metformin	361141	8968	352173	0.03687	0.04016	0.9179	0.3587	0.02996	0.002108	1.031	0.01054	0.006934	0.006248	UK Biobank	binary.20003_1140884600.txt	https://docs.google.com/spreadsheets/d/1kvPoupSzsSFBNSztMzl04xMoSC3Kcx3CrjVf4yBmESU/edit?ts=5b5f17db#gid=227859291	PHESANT Transformation:20003_0 || CAT-MUL-BINARY-VAR 1140884600 || Indicator name x137_0_0 || Remove indicator var NAs: 53 || Remove indicator var <0: 0 || Removed 0 examples != 1140884600 but with missing value (<0) || sample 352173/8968(361141) ||-Notes:Code for treatment Negative codes indicate free-text entry.-Variable type:binary	Medications
Diagnoses - main ICD10: I21 Acute myocardial infarction	361194	5948	355246	0.04078	0.04453	0.9159	0.3597	0.01452	0.001679	0.9965	0.007829	0.005975	0.005417	UK Biobank	categorical.I21.txt	https://docs.google.com/spreadsheets/d/1kvPoupSzsSFBNSztMzl04xMoSC3Kcx3CrjVf4yBmESU/edit?ts=5b5f17db#gid=227859291	PHESANT Transformation:NA-Notes:NA-Variable type:categorical-Phenotype ID:I21	Cardiovascular & Respiratory
Substances taken for depression: Drugs or alcohol (more than once)	117763	8627	109136	0.05977	0.06547	0.9129	0.3613	0.02611	0.004582	0.9976	0.00727	0.001429	0.005925	UK Biobank	binary.20546_4.txt	https://docs.google.com/spreadsheets/d/1kvPoupSzsSFBNSztMzl04xMoSC3Kcx3CrjVf4yBmESU/edit?ts=5b5f17db#gid=227859291	PHESANT Transformation:20546_0 || CAT-MUL-BINARY-VAR 4 || Indicator name x20446_0_0 || Remove indicator var NAs: 243128 || Remove indicator var <0: 303 || Removed 0 examples != 4 but with missing value (<0) || sample 109136/8627(117763) ||-Notes:Question asked: Did you ever try the following for these problems? (tick all that apply) Participant was offered a set of options which have been combine…	Psychiatric & Behavioral Disorders
Putamen volume	30723	NA	NA	-0.04786	0.05269	-0.9084	0.3637	0.2985	0.0456	0.9505	0.007233	0.006662	0.0053	ENIGMA	ENIGMA2_MeanPutamen.txt	http://enigma.ini.usc.edu/	GWAS of subcortical volumes (ENIGMA2)	Skeletal, Muscular, & Neurological
Haemoglobin concentration	350474	NA	NA	0.02146	0.02368	0.9063	0.3648	0.1342	0.01074	1.217	0.04482	-0.007819	0.007246	UK Biobank	30020_raw.txt	https://docs.google.com/spreadsheets/d/1kvPoupSzsSFBNSztMzl04xMoSC3Kcx3CrjVf4yBmESU/edit?ts=5b5f17db#gid=227859291	PHESANT Transformation:30020_0|| CONTINUOUS MAIN || CONTINUOUS || ||-Notes:Result of Haemoglobin Concentration assay, performed on blood sample, obtained from UK Biobank assessment centre visit. Analyser operating range was 0 to 99.9g/dL Typical reference range is 12.1 to 16.3g/dL-Variable type:continuous_raw	Cardiovascular & Respiratory
Heel broadband ultrasound attenuation (right)	114609	NA	NA	-0.04647	0.05147	-0.9029	0.3666	0.2388	0.02913	1.03	0.02103	0.005918	0.01066	UK Biobank	4120_raw.txt	https://docs.google.com/spreadsheets/d/1kvPoupSzsSFBNSztMzl04xMoSC3Kcx3CrjVf4yBmESU/edit?ts=5b5f17db#gid=227859291	PHESANT Transformation:4120_0|| CONTINUOUS MAIN || CONTINUOUS || ||-Notes:Broadband ultrasound attenuation through right heel-Variable type:continuous_raw	Skeletal, Muscular, & Neurological
Treatment/medication code: xalatan 0.005% eye drops	361141	1034	360107	0.05735	0.06354	0.9024	0.3668	0.007761	0.001367	0.991	0.006705	-0.001713	0.005238	UK Biobank	binary.20003_1141146198.txt	https://docs.google.com/spreadsheets/d/1kvPoupSzsSFBNSztMzl04xMoSC3Kcx3CrjVf4yBmESU/edit?ts=5b5f17db#gid=227859291	PHESANT Transformation:20003_0 || CAT-MUL-BINARY-VAR 1141146198 || Indicator name x137_0_0 || Remove indicator var NAs: 53 || Remove indicator var <0: 0 || Removed 0 examples != 1141146198 but with missing value (<0) || sample 360107/1034(361141) ||-Notes:Code for treatment Negative codes indicate free-text entry.-Variable type:binary	Medications
Transport type for commuting to job workplace: Public transport	190832	39655	151177	-0.0462	0.05139	-0.899	0.3686	0.03133	0.003109	1.014	0.007711	-0.002065	0.00566	UK Biobank	binary.6143_3.txt	https://docs.google.com/spreadsheets/d/1kvPoupSzsSFBNSztMzl04xMoSC3Kcx3CrjVf4yBmESU/edit?ts=5b5f17db#gid=227859291	PHESANT Transformation:6143_0 || CAT-MUL-BINARY-VAR 3 || NO_NAN Remove NA participants 170220 || Removed 142 examples != 3 but with missing value (<0) || sample 151177/39655(190832) ||-Notes:ACE touchscreen question What types of transport do you use to get to and from work? (You can select more than one answer) The following checks were performed: If code -7 was selected, then no additional choi…	Work & Education
Non-cancer illness code, self-reported: deep venous thrombosis (dvt)	361141	7237	353904	0.06332	0.07056	0.8975	0.3695	0.009526	0.001665	1.014	0.009495	0.003094	0.006437	UK Biobank	binary.20002_1094.txt	https://docs.google.com/spreadsheets/d/1kvPoupSzsSFBNSztMzl04xMoSC3Kcx3CrjVf4yBmESU/edit?ts=5b5f17db#gid=227859291	PHESANT Transformation:20002_0 || CAT-MUL-BINARY-VAR 1094 || Indicator name x135_0_0 || Remove indicator var NAs: 53 || Remove indicator var <0: 0 || Removed 0 examples != 1094 but with missing value (<0) || sample 353904/7237(361141) ||-Notes:Code for non-cancer illness. If the participant was uncertain of the type of illness they had had, then they described it to the interviewer (a trained nur…	Cardiovascular & Respiratory
Reticulocyte fraction of red cells	173514	NA	NA	0.0281	0.03137	0.8955	0.3705	0.1656	0.02131	1.032	0.04854	-0.004569	0.007417	UK Biobank and INTERVAL	ret_p_N170690_narrow_form.txt.common	http://www.bloodcellgenetics.org/	Percentage of red blood cells that are reticulocytes	Cardiovascular & Respiratory
Age first had sexual intercourse	317694	NA	NA	-0.03488	0.03916	-0.8907	0.3731	0.1279	0.005085	1.026	0.01408	-0.01194	0.00945	UK Biobank	2139_raw.txt	https://docs.google.com/spreadsheets/d/1kvPoupSzsSFBNSztMzl04xMoSC3Kcx3CrjVf4yBmESU/edit?ts=5b5f17db#gid=227859291	PHESANT Transformation:2139_0|| INTEGER || reassignments: -1=NA|-2=NA|-3=NA || CONTINUOUS || ||-Notes:ACE touchscreen question What was your age when you first had sexual intercourse? (Sexual intercourse includes vaginal, oral or anal intercourse) The following checks were performed: If answer If answer > Participants age then rejected If answer If the participant activated the Help button they w…	Gastrointestinal, Genitourinary, & Endocrine
Gas or solid-fuel cooking/heating: An open solid fuel fire that you use regularly in winter time	360066	32662	327404	-0.03809	0.04289	-0.888	0.3745	0.01919	0.001612	1.013	0.007705	0.002384	0.005343	UK Biobank	binary.6139_3.txt	https://docs.google.com/spreadsheets/d/1kvPoupSzsSFBNSztMzl04xMoSC3Kcx3CrjVf4yBmESU/edit?ts=5b5f17db#gid=227859291	PHESANT Transformation:6139_0 || CAT-MUL-BINARY-VAR 3 || NO_NAN Remove NA participants 510 || Removed 618 examples != 3 but with missing value (<0) || sample 327404/32662(360066) ||-Notes:ACE touchscreen question Do you have any of the following in your home? (You can select more than one answer) The following checks were performed: If code -7 was selected, then no additional choices were allowed…	Environment
Red blood cell (erythrocyte) count	350475	NA	NA	0.02385	0.02705	0.8815	0.3781	0.1885	0.01537	1.236	0.04943	-0.00751	0.008453	UK Biobank	30010_raw.txt	https://docs.google.com/spreadsheets/d/1kvPoupSzsSFBNSztMzl04xMoSC3Kcx3CrjVf4yBmESU/edit?ts=5b5f17db#gid=227859291	PHESANT Transformation:30010_0|| CONTINUOUS MAIN || CONTINUOUS || ||-Notes:Result of Red Blood Cell Count assay, performed on blood sample, obtained from UK Biobank assessment centre visit. Red blood cells is the number of erythrocytes. Analyser operating range was 0 to 2x10^13 cells/Litre. Typical reference range is 3.9x10^12 to 5.5x10^12 cells/Litre.-Variable type:continuous_raw	Cardiovascular & Respiratory
Treatment/medication code: glucosamine product	361141	24213	336928	0.05635	0.06409	0.8793	0.3793	0.006559	0.001333	1.009	0.007098	0.004225	0.004792	UK Biobank	binary.20003_1141188442.txt	https://docs.google.com/spreadsheets/d/1kvPoupSzsSFBNSztMzl04xMoSC3Kcx3CrjVf4yBmESU/edit?ts=5b5f17db#gid=227859291	PHESANT Transformation:20003_0 || CAT-MUL-BINARY-VAR 1141188442 || Indicator name x137_0_0 || Remove indicator var NAs: 53 || Remove indicator var <0: 0 || Removed 0 examples != 1141188442 but with missing value (<0) || sample 336928/24213(361141) ||-Notes:Code for treatment Negative codes indicate free-text entry.-Variable type:binary	Medications
Diagnoses - main ICD10: K51 Ulcerative colitis	361194	2143	359051	0.05071	0.05784	0.8768	0.3806	0.006663	0.001517	1.011	0.007409	0.00358	0.005071	UK Biobank	categorical.K51.txt	https://docs.google.com/spreadsheets/d/1kvPoupSzsSFBNSztMzl04xMoSC3Kcx3CrjVf4yBmESU/edit?ts=5b5f17db#gid=227859291	PHESANT Transformation:NA-Notes:NA-Variable type:categorical-Phenotype ID:K51	Gastrointestinal, Genitourinary, & Endocrine
Monocyte count	173500	NA	NA	0.02867	0.03298	0.8694	0.3846	0.1828	0.02206	1.065	0.03808	-0.01866	0.007069	UK Biobank and INTERVAL	mono_N170721_narrow_form.txt.common	http://www.bloodcellgenetics.org/	Count of monocytes per unit volume of blood	Cardiovascular & Respiratory
Any mental disorder	361194	4304	356890	0.05954	0.06897	0.8633	0.388	0.006989	0.001333	0.996	0.006532	0.001935	0.006007	UK Biobank	categorical.KRA_PSY_ANYMENTAL.txt	https://docs.google.com/spreadsheets/d/1kvPoupSzsSFBNSztMzl04xMoSC3Kcx3CrjVf4yBmESU/edit?ts=5b5f17db#gid=227859291	PHESANT Transformation:NA-Notes:NA-Variable type:categorical-Phenotype ID:KRA_PSY_ANYMENTAL	Psychiatric & Behavioral Disorders
Types of physical activity in last 4 weeks: None of the above	359263	21255	338008	0.03966	0.04604	0.8614	0.389	0.02261	0.001667	1.021	0.007134	0.01464	0.006316	UK Biobank	binary.6164_100.txt	https://docs.google.com/spreadsheets/d/1kvPoupSzsSFBNSztMzl04xMoSC3Kcx3CrjVf4yBmESU/edit?ts=5b5f17db#gid=227859291	PHESANT Transformation:6164_0 || CAT-MUL-BINARY-VAR 100 || NO_NAN Remove NA participants 1592 || Removed 339 examples != 100 but with missing value (<0) || sample 338008/21255(359263) ||-Notes:ACE touchscreen question In the last 4 weeks did you spend any time doing the following? (You can select more than one answer) The following checks were performed: If code -7 was selected, then no additiona…	Exercise, Nutrition, & Metabolism
Qualifications: Other professional qualifications eg: nursing, teaching	357549	104241	253308	-0.02759	0.03225	-0.8556	0.3922	0.0434	0.002285	1.022	0.009699	-0.0122	0.006207	UK Biobank	binary.6138_6.txt	https://docs.google.com/spreadsheets/d/1kvPoupSzsSFBNSztMzl04xMoSC3Kcx3CrjVf4yBmESU/edit?ts=5b5f17db#gid=227859291	PHESANT Transformation:6138_0 || CAT-MUL-BINARY-VAR 6 || NO_NAN Remove NA participants 510 || Removed 3135 examples != 6 but with missing value (<0) || sample 253308/104241(357549) ||-Notes:ACE touchscreen question Which of the following qualifications do you have? (You can select more than one) The following checks were performed: If code -7 was selected, then no additional choices were allowed.…	Work & Education
Treatment/medication code: losartan	361141	3268	357873	-0.07788	0.09113	-0.8546	0.3928	0.008308	0.001629	0.992	0.007467	0.01488	0.007131	UK Biobank	binary.20003_1140916356.txt	https://docs.google.com/spreadsheets/d/1kvPoupSzsSFBNSztMzl04xMoSC3Kcx3CrjVf4yBmESU/edit?ts=5b5f17db#gid=227859291	PHESANT Transformation:20003_0 || CAT-MUL-BINARY-VAR 1140916356 || Indicator name x137_0_0 || Remove indicator var NAs: 53 || Remove indicator var <0: 0 || Removed 0 examples != 1140916356 but with missing value (<0) || sample 357873/3268(361141) ||-Notes:Code for treatment Negative codes indicate free-text entry.-Variable type:binary	Medications
Eye problems/disorders: None of the above	117890	91941	25949	-0.04867	0.05707	-0.8528	0.3938	0.0269	0.004767	1.015	0.007236	-0.01781	0.005939	UK Biobank	binary.6148_100.txt	https://docs.google.com/spreadsheets/d/1kvPoupSzsSFBNSztMzl04xMoSC3Kcx3CrjVf4yBmESU/edit?ts=5b5f17db#gid=227859291	PHESANT Transformation:6148_0 || CAT-MUL-BINARY-VAR 100 || NO_NAN Remove NA participants 240412 || Removed 2892 examples != 100 but with missing value (<0) || sample 25949/91941(117890) ||-Notes:ACE touchscreen question Has a doctor told you that you have any of the following problems with your eyes? (You can select more than one answer) The following checks were performed: If code -7 was selecte…	Skeletal, Muscular, & Neurological
Nitrogen dioxide air pollution; 2005	356078	NA	NA	-0.05829	0.069	-0.8447	0.3983	0.02145	0.001947	1.058	0.007656	-0.006396	0.007429	UK Biobank	24016_raw.txt	https://docs.google.com/spreadsheets/d/1kvPoupSzsSFBNSztMzl04xMoSC3Kcx3CrjVf4yBmESU/edit?ts=5b5f17db#gid=227859291	PHESANT Transformation:24016_0|| CONTINUOUS MAIN || CONTINUOUS || ||-Notes:Nitrogen dioxide; Land Use Regression (LUR) estimate for annual average 2005.-Variable type:continuous_raw	Environment
Spinal stenosis	361194	1910	359284	0.06168	0.07313	0.8434	0.399	0.006574	0.001312	0.992	0.006173	0.001439	0.005657	UK Biobank	categorical.M13_SPINSTENOSIS.txt	https://docs.google.com/spreadsheets/d/1kvPoupSzsSFBNSztMzl04xMoSC3Kcx3CrjVf4yBmESU/edit?ts=5b5f17db#gid=227859291	PHESANT Transformation:NA-Notes:NA-Variable type:categorical-Phenotype ID:M13_SPINSTENOSIS	Skeletal, Muscular, & Neurological
Mental and behavioural disorders	361194	4302	356892	0.05799	0.06888	0.842	0.3998	0.006654	0.001335	0.9999	0.006726	0.003532	0.00603	UK Biobank	categorical.V_MENTAL_BEHAV.txt	https://docs.google.com/spreadsheets/d/1kvPoupSzsSFBNSztMzl04xMoSC3Kcx3CrjVf4yBmESU/edit?ts=5b5f17db#gid=227859291	PHESANT Transformation:NA-Notes:NA-Variable type:categorical-Phenotype ID:V_MENTAL_BEHAV	Psychiatric & Behavioral Disorders
Alcohol dependence	46568	11569	34999	-0.0572	0.0687	-0.8323	0.4052	0.0936	0.0174	1.0201	0.0068	-0.0018	0.006	PGC	pgc_alcdep.eur_discovery.aug2018_release.txt.gz	PMID: 30482948		Psychiatric & Behavioral Disorders
Duration screen displayed	119729	NA	NA	-0.03081	0.03707	-0.831	0.406	0.05833	0.005195	1.003	0.007939	0.005875	0.004818	UK Biobank	4290_raw.txt	https://docs.google.com/spreadsheets/d/1kvPoupSzsSFBNSztMzl04xMoSC3Kcx3CrjVf4yBmESU/edit?ts=5b5f17db#gid=227859291	PHESANT Transformation:4290_0|| INTEGER || CONTINUOUS || ||-Notes:Time for which screen was visible.-Variable type:continuous_raw	Mental Functions
Alcohol drinker status: Never	360726	11243	349483	0.04305	0.05194	0.8288	0.4072	0.01442	0.001528	1.018	0.007065	-0.006405	0.006024	UK Biobank	binary.20117_0.txt	https://docs.google.com/spreadsheets/d/1kvPoupSzsSFBNSztMzl04xMoSC3Kcx3CrjVf4yBmESU/edit?ts=5b5f17db#gid=227859291	PHESANT Transformation:20117_0 || CAT-SINGLE || CAT-SINGLE-BINARY-VAR: 0 || Inc(>=10): 0(11243) ||-Notes:-Variable type:binary	Psychiatric & Behavioral Disorders
Final attempt correct: no	119729	4581	115148	-0.05435	0.06567	-0.8276	0.4079	0.02003	0.004311	1.004	0.007058	0.002342	0.005368	UK Biobank	binary.4294_0.txt	https://docs.google.com/spreadsheets/d/1kvPoupSzsSFBNSztMzl04xMoSC3Kcx3CrjVf4yBmESU/edit?ts=5b5f17db#gid=227859291	PHESANT Transformation:4294_0 || CAT-SINGLE || CAT-SINGLE-BINARY-VAR: 0 || Inc(>=10): 0(4581) ||-Notes:True if final answer given was correct.-Variable type:binary	Mental Functions
Diagnoses - main ICD10: M48 Other spondylopathies	361194	1890	359304	0.06141	0.07429	0.8267	0.4084	0.006354	0.001325	0.9907	0.00634	0.003024	0.005592	UK Biobank	categorical.M48.txt	https://docs.google.com/spreadsheets/d/1kvPoupSzsSFBNSztMzl04xMoSC3Kcx3CrjVf4yBmESU/edit?ts=5b5f17db#gid=227859291	PHESANT Transformation:NA-Notes:NA-Variable type:categorical-Phenotype ID:M48	Skeletal, Muscular, & Neurological
Current employment status: In paid employment or self-employed	359931	205149	154782	0.03922	0.04773	0.8217	0.4112	0.01329	0.001611	1.014	0.007061	-0.01491	0.005388	UK Biobank	binary.6142_1.txt	https://docs.google.com/spreadsheets/d/1kvPoupSzsSFBNSztMzl04xMoSC3Kcx3CrjVf4yBmESU/edit?ts=5b5f17db#gid=227859291	PHESANT Transformation:6142_0 || CAT-MUL-BINARY-VAR 1 || NO_NAN Remove NA participants 177 || Removed 1086 examples != 1 but with missing value (<0) || sample 154782/205149(359931) ||-Notes:ACE touchscreen question Which of the following describes your current situation? (You can select more than one answer) The following checks were performed: If code -7 was selected, then no additional choices …	Work & Education
Pulse wave peak to peak time	118787	NA	NA	-0.0631	0.0772	-0.8173	0.4137	0.02834	0.004561	1.004	0.007448	-0.00143	0.00646	UK Biobank	4196_raw.txt	https://docs.google.com/spreadsheets/d/1kvPoupSzsSFBNSztMzl04xMoSC3Kcx3CrjVf4yBmESU/edit?ts=5b5f17db#gid=227859291	PHESANT Transformation:4196_0|| INTEGER || CONTINUOUS || ||-Notes:peak to peak time in milliseconds A digital volume pulse can be considered to be the summation of a direct and a reflected component. The direct component is due to transmission of a pressure wave from the left ventricle to the finger via the most direct route. The reflected component is formed by pressure transmitted from the hear…	Cardiovascular & Respiratory
Bread type: Wholemeal or wholegrain	348424	201013	147411	-0.02692	0.03302	-0.8153	0.4149	0.04728	0.002622	1.036	0.009706	0.0004143	0.005893	UK Biobank	binary.1448_3.txt	https://docs.google.com/spreadsheets/d/1kvPoupSzsSFBNSztMzl04xMoSC3Kcx3CrjVf4yBmESU/edit?ts=5b5f17db#gid=227859291	PHESANT Transformation:1448_0 || CAT-SINGLE || CAT-SINGLE-BINARY-VAR: 3 || Inc(>=10): 3(201013) ||-Notes:ACE touchscreen question What type of bread do you mainly eat? If the participant activated the Help button they were shown the message: If you eat more than one type of bread, please select the one that you eat the most. If you are unsure, select Do not know. ~F1448~ was collected from all pa…	Exercise, Nutrition, & Metabolism
Illnesses of mother: Chronic bronchitis/emphysema	331008	19637	311371	0.04755	0.05838	0.8146	0.4153	0.01113	0.001897	1.009	0.007309	0.01029	0.006086	UK Biobank	binary.20110_6.txt	https://docs.google.com/spreadsheets/d/1kvPoupSzsSFBNSztMzl04xMoSC3Kcx3CrjVf4yBmESU/edit?ts=5b5f17db#gid=227859291	PHESANT Transformation:20110_0 || CAT-MUL-BINARY-VAR 6 || NO_NAN Remove NA participants 6165 || Removed 24021 examples != 6 but with missing value (<0) || sample 311371/19637(331008) || SKIP_val:-13 < 0 ||-Notes:This field contains the combined results of 2 ACE touchscreen questions, both asked Has/did your mother ever suffer from? (You can select more than one answer) for different sets of illne…	Environment
Mouth/teeth dental problems: None of the above	359841	218346	141495	-0.03713	0.04615	-0.8046	0.4211	0.03887	0.002005	1.015	0.007869	-0.02655	0.007515	UK Biobank	binary.6149_100.txt	https://docs.google.com/spreadsheets/d/1kvPoupSzsSFBNSztMzl04xMoSC3Kcx3CrjVf4yBmESU/edit?ts=5b5f17db#gid=227859291	PHESANT Transformation:6149_0 || CAT-MUL-BINARY-VAR 100 || NO_NAN Remove NA participants 512 || Removed 841 examples != 100 but with missing value (<0) || sample 141495/218346(359841) ||-Notes:ACE touchscreen question Do you have any of the following? (You can select more than one answer) The following checks were performed: If code -7 was selected, then no additional choices were allowed. If cod…	Skeletal, Muscular, & Neurological
Eye problems/disorders: Glaucoma	117890	5092	112798	-0.04324	0.05433	-0.7959	0.4261	0.04096	0.005434	1.013	0.008368	0.0119	0.005757	UK Biobank	binary.6148_2.txt	https://docs.google.com/spreadsheets/d/1kvPoupSzsSFBNSztMzl04xMoSC3Kcx3CrjVf4yBmESU/edit?ts=5b5f17db#gid=227859291	PHESANT Transformation:6148_0 || CAT-MUL-BINARY-VAR 2 || NO_NAN Remove NA participants 240412 || Removed 2892 examples != 2 but with missing value (<0) || sample 112798/5092(117890) ||-Notes:ACE touchscreen question Has a doctor told you that you have any of the following problems with your eyes? (You can select more than one answer) The following checks were performed: If code -7 was selected, t…	Skeletal, Muscular, & Neurological
Malignant neoplasm of bronchus and lung	361194	1681	359513	0.05549	0.07047	0.7874	0.4311	0.00531	0.001298	0.9894	0.006484	-0.002959	0.005267	UK Biobank	categorical.C_BRONCHUS_LUNG.txt	https://docs.google.com/spreadsheets/d/1kvPoupSzsSFBNSztMzl04xMoSC3Kcx3CrjVf4yBmESU/edit?ts=5b5f17db#gid=227859291	PHESANT Transformation:NA-Notes:NA-Variable type:categorical-Phenotype ID:C_BRONCHUS_LUNG	Mortality & Comorbidities
Malignant neoplasm of bronchus and lung	361194	1681	359513	0.05549	0.07047	0.7874	0.4311	0.00531	0.001298	0.9894	0.006484	-0.002959	0.005267	UK Biobank	categorical.C3_BRONCHUS_LUNG.txt	https://docs.google.com/spreadsheets/d/1kvPoupSzsSFBNSztMzl04xMoSC3Kcx3CrjVf4yBmESU/edit?ts=5b5f17db#gid=227859291	PHESANT Transformation:NA-Notes:NA-Variable type:categorical-Phenotype ID:C3_BRONCHUS_LUNG	Mortality & Comorbidities
6mm asymmetry angle (left)	40683	NA	NA	0.04522	0.05788	0.7813	0.4346	0.07372	0.01283	1.021	0.006473	-0.001041	0.005285	UK Biobank	5110_raw.txt	https://docs.google.com/spreadsheets/d/1kvPoupSzsSFBNSztMzl04xMoSC3Kcx3CrjVf4yBmESU/edit?ts=5b5f17db#gid=227859291	PHESANT Transformation:5110_0|| INTEGER || CONTINUOUS || ||-Notes:This is the asymmetric angle of keratometry results taken at 6mm for the left eye (blank indicates no asymmetry)-Variable type:continuous_raw	Skeletal, Muscular, & Neurological
Final attempt correct: yes	119729	115007	4722	0.04875	0.0629	0.7751	0.4383	0.02055	0.004205	1.004	0.006812	-0.002814	0.005256	UK Biobank	binary.4294_1.txt	https://docs.google.com/spreadsheets/d/1kvPoupSzsSFBNSztMzl04xMoSC3Kcx3CrjVf4yBmESU/edit?ts=5b5f17db#gid=227859291	PHESANT Transformation:4294_0 || CAT-SINGLE || CAT-SINGLE-BINARY-VAR: 1 || Inc(>=10): 1(115007) ||-Notes:True if final answer given was correct.-Variable type:binary	Mental Functions
Qualifications: O levels/GCSEs or equivalent	357549	168672	188877	-0.03149	0.04072	-0.7735	0.4392	0.04535	0.002271	1.016	0.008838	-0.01412	0.007164	UK Biobank	binary.6138_3.txt	https://docs.google.com/spreadsheets/d/1kvPoupSzsSFBNSztMzl04xMoSC3Kcx3CrjVf4yBmESU/edit?ts=5b5f17db#gid=227859291	PHESANT Transformation:6138_0 || CAT-MUL-BINARY-VAR 3 || NO_NAN Remove NA participants 510 || Removed 3135 examples != 3 but with missing value (<0) || sample 188877/168672(357549) ||-Notes:ACE touchscreen question Which of the following qualifications do you have? (You can select more than one) The following checks were performed: If code -7 was selected, then no additional choices were allowed.…	Work & Education
Food weight	51453	NA	NA	-0.04057	0.05251	-0.7727	0.4397	0.06264	0.01042	1.006	0.007293	0.0002534	0.005511	UK Biobank	100001_raw.txt	https://docs.google.com/spreadsheets/d/1kvPoupSzsSFBNSztMzl04xMoSC3Kcx3CrjVf4yBmESU/edit?ts=5b5f17db#gid=227859291	PHESANT Transformation:100001_0|| CONTINUOUS MAIN || CONTINUOUS || ||-Notes:Total food weight. Estimated intake, based on food and beverage consumption yesterday, excluding any supplements.-Variable type:continuous_raw	Exercise, Nutrition, & Metabolism
Mean corpuscular volume	350473	NA	NA	-0.01921	0.02487	-0.7724	0.4399	0.1944	0.01828	1.214	0.06768	-0.0005038	0.008255	UK Biobank	30040_raw.txt	https://docs.google.com/spreadsheets/d/1kvPoupSzsSFBNSztMzl04xMoSC3Kcx3CrjVf4yBmESU/edit?ts=5b5f17db#gid=227859291	PHESANT Transformation:30040_0|| CONTINUOUS MAIN || CONTINUOUS || ||-Notes:Result of Mean Corpuscular Volume assay, performed on blood sample, obtained from UK Biobank assessment centre visit. Mean Corpuscular Haemoglobin Concentration (pg) is the weight of hemoglobin in the average erythrocyte, computed by the formula: MCH = (hemoglobin/red blood cells) x 10.-Variable type:continuous_raw	Cardiovascular & Respiratory
FI7 : synonym	84560	74026	10534	0.04217	0.05464	0.7718	0.4403	0.05285	0.006899	1.009	0.007138	-0.01286	0.005518	UK Biobank	binary.5001.txt	https://docs.google.com/spreadsheets/d/1kvPoupSzsSFBNSztMzl04xMoSC3Kcx3CrjVf4yBmESU/edit?ts=5b5f17db#gid=227859291	PHESANT Transformation:5001_0|| CAT-SINGLE || reassignments: 1=0|2=0|3=1|4=0|5=0|-1=0 || Inc(>=10): 1(74026) || Inc(>=10): 0(10534) || CAT-SINGLE-BINARY || sample 10534/74026(84560) ||-Notes:ACE touchscreen question Stop means the same as?. Part 7 of Fluid Intelligence test. Offered choice from Pause, Close, Cease, Break or Rest.-Variable type:binary	Mental Functions
Never eat eggs, dairy, wheat, sugar: Sugar or foods/drinks containing sugar	359777	67292	292485	0.03567	0.0466	0.7654	0.444	0.04675	0.002523	1.006	0.008775	0.0034	0.007534	UK Biobank	binary.6144_4.txt	https://docs.google.com/spreadsheets/d/1kvPoupSzsSFBNSztMzl04xMoSC3Kcx3CrjVf4yBmESU/edit?ts=5b5f17db#gid=227859291	PHESANT Transformation:6144_0 || CAT-MUL-BINARY-VAR 4 || NO_NAN Remove NA participants 1417 || Removed 0 examples != 4 but with missing value (<0) || sample 292485/67292(359777) ||-Notes:ACE touchscreen question Which of the following do you NEVER eat? (You can select more than one answer) The following checks were performed: If code 5 was selected, then no additional choices were allowed. If cod…	Exercise, Nutrition, & Metabolism
Trunk fat percentage	354619	NA	NA	0.01727	0.02267	0.762	0.446	0.2113	0.007256	1.081	0.02065	0.01984	0.00754	UK Biobank	23127_raw.txt	https://docs.google.com/spreadsheets/d/1kvPoupSzsSFBNSztMzl04xMoSC3Kcx3CrjVf4yBmESU/edit?ts=5b5f17db#gid=227859291	PHESANT Transformation:23127_0|| CONTINUOUS MAIN || CONTINUOUS || ||-Notes:Body composition estimation by impedance measurement. Trunk fat percentages Range 1-75% in 0.1% increments.-Variable type:continuous_raw	Exercise, Nutrition, & Metabolism
Medication related adverse effects	361194	20094	341100	0.04641	0.06181	0.7509	0.4527	0.0133	0.001698	1.01	0.007873	0.00185	0.006549	UK Biobank	categorical.ASTHMA_MEDICATIO_COMORB.txt	https://docs.google.com/spreadsheets/d/1kvPoupSzsSFBNSztMzl04xMoSC3Kcx3CrjVf4yBmESU/edit?ts=5b5f17db#gid=227859291	PHESANT Transformation:NA-Notes:NA-Variable type:categorical-Phenotype ID:ASTHMA_MEDICATIO_COMORB	Cardiovascular & Respiratory
Treatment/medication code: lisinopril	361141	9971	351170	-0.04782	0.06373	-0.7504	0.453	0.01316	0.001585	1.014	0.008005	0.009222	0.006726	UK Biobank	binary.20003_1140860696.txt	https://docs.google.com/spreadsheets/d/1kvPoupSzsSFBNSztMzl04xMoSC3Kcx3CrjVf4yBmESU/edit?ts=5b5f17db#gid=227859291	PHESANT Transformation:20003_0 || CAT-MUL-BINARY-VAR 1140860696 || Indicator name x137_0_0 || Remove indicator var NAs: 53 || Remove indicator var <0: 0 || Removed 0 examples != 1140860696 but with missing value (<0) || sample 351170/9971(361141) ||-Notes:Code for treatment Negative codes indicate free-text entry.-Variable type:binary	Medications
Treatment/medication code: bisoprolol	361141	5304	355837	0.04763	0.06456	0.7378	0.4606	0.006221	0.001272	0.9975	0.006547	0.009241	0.004996	UK Biobank	binary.20003_1140879760.txt	https://docs.google.com/spreadsheets/d/1kvPoupSzsSFBNSztMzl04xMoSC3Kcx3CrjVf4yBmESU/edit?ts=5b5f17db#gid=227859291	PHESANT Transformation:20003_0 || CAT-MUL-BINARY-VAR 1140879760 || Indicator name x137_0_0 || Remove indicator var NAs: 53 || Remove indicator var <0: 0 || Removed 0 examples != 1140879760 but with missing value (<0) || sample 355837/5304(361141) ||-Notes:Code for treatment Negative codes indicate free-text entry.-Variable type:binary	Medications
Workplace very noisy: Rarely/never	90897	69515	21382	-0.04528	0.06337	-0.7145	0.4749	0.02789	0.005654	1.001	0.006273	-0.01326	0.005511	UK Biobank	binary.22606_0.txt	https://docs.google.com/spreadsheets/d/1kvPoupSzsSFBNSztMzl04xMoSC3Kcx3CrjVf4yBmESU/edit?ts=5b5f17db#gid=227859291	PHESANT Transformation:22606_0 || CAT-MUL-BINARY-VAR 0 || NO_NAN Remove NA participants 270211 || Removed 86 examples != 0 but with missing value (<0) || sample 21382/69515(90897) ||-Notes:Participant asked Thinking about the place where you worked: Was it very noisy? Participants were allowed to skip answering this question.-Variable type:binary	Work & Education
Forced expiratory volume in 1-second (FEV1), predicted	117241	NA	NA	-0.0189	0.02648	-0.7135	0.4755	0.448	0.02669	1.086	0.02599	0.0008213	0.00754	UK Biobank	20153_raw.txt	https://docs.google.com/spreadsheets/d/1kvPoupSzsSFBNSztMzl04xMoSC3Kcx3CrjVf4yBmESU/edit?ts=5b5f17db#gid=227859291	PHESANT Transformation:20153_0|| CONTINUOUS MAIN || CONTINUOUS || ||-Notes:Predicted Forced Expiratory Volume in 1-second (FEV1), was calculated using a subset of healthy never smokers from UK Biobank. Healthy never smokers, were selected as individuals with Ever Smoking Status=0 and with Reproducible measure using the European Respiratory Society/American Thoracic Society (ERS/ATS) Criteria=YES …	Cardiovascular & Respiratory
Treatment/medication code: ezetimibe	361141	2132	359009	0.0445	0.06258	0.7111	0.477	0.00561	0.001317	1.003	0.006828	0.008941	0.005389	UK Biobank	binary.20003_1141192736.txt	https://docs.google.com/spreadsheets/d/1kvPoupSzsSFBNSztMzl04xMoSC3Kcx3CrjVf4yBmESU/edit?ts=5b5f17db#gid=227859291	PHESANT Transformation:20003_0 || CAT-MUL-BINARY-VAR 1141192736 || Indicator name x137_0_0 || Remove indicator var NAs: 53 || Remove indicator var <0: 0 || Removed 0 examples != 1141192736 but with missing value (<0) || sample 359009/2132(361141) ||-Notes:Code for treatment Negative codes indicate free-text entry.-Variable type:binary	Medications
Cereal type: Bran cereal (e.g. All Bran, Branflakes)	299898	50609	249289	0.03818	0.05402	0.7067	0.4797	0.01007	0.001678	1.009	0.006747	-0.001262	0.005293	UK Biobank	binary.1468_1.txt	https://docs.google.com/spreadsheets/d/1kvPoupSzsSFBNSztMzl04xMoSC3Kcx3CrjVf4yBmESU/edit?ts=5b5f17db#gid=227859291	PHESANT Transformation:1468_0 || CAT-SINGLE || CAT-SINGLE-BINARY-VAR: 1 || Inc(>=10): 1(50609) ||-Notes:ACE touchscreen question What type of cereal do you mainly eat? If the participant activated the Help button they were shown the message: If you eat more than one type of cereal, please select the one that you eat the most. If you are unsure, select Do not know. ~F1468~ was collected from all p…	Exercise, Nutrition, & Metabolism
Heel broadband ultrasound attenuation (left)	114625	NA	NA	-0.03857	0.05467	-0.7055	0.4805	0.2402	0.02911	1.023	0.02124	0.003753	0.0114	UK Biobank	4101_raw.txt	https://docs.google.com/spreadsheets/d/1kvPoupSzsSFBNSztMzl04xMoSC3Kcx3CrjVf4yBmESU/edit?ts=5b5f17db#gid=227859291	PHESANT Transformation:4101_0|| CONTINUOUS MAIN || CONTINUOUS || ||-Notes:Broadband ultrasound attenuation through left heel-Variable type:continuous_raw	Skeletal, Muscular, & Neurological
Father still alive	351538	81229	270309	0.03787	0.05377	0.7043	0.4812	0.009029	0.001521	1.006	0.006441	-0.001936	0.005611	UK Biobank	binary.1797.txt	https://docs.google.com/spreadsheets/d/1kvPoupSzsSFBNSztMzl04xMoSC3Kcx3CrjVf4yBmESU/edit?ts=5b5f17db#gid=227859291	PHESANT Transformation:1797_0|| CAT-SINGLE || Inc(>=10): 0(270309) || Inc(>=10): 1(81229) || CAT-SINGLE-BINARY || sample 270309/81229(351538) ||-Notes:ACE touchscreen question Is your father still alive? ~F1797~ was collected from all participants except those who indicated they were adopted as a child, as defined by their answers to ~F1767~-Variable type:binary	Mortality & Comorbidities
Non-butter spread type details: Olive oil based spread (eg: Bertolli)	190094	47030	143064	0.06584	0.09404	0.7001	0.4838	0.01512	0.0029	0.999	0.007276	-0.007665	0.007109	UK Biobank	binary.2654_6.txt	https://docs.google.com/spreadsheets/d/1kvPoupSzsSFBNSztMzl04xMoSC3Kcx3CrjVf4yBmESU/edit?ts=5b5f17db#gid=227859291	PHESANT Transformation:2654_0 || CAT-SINGLE || CAT-SINGLE-BINARY-VAR: 6 || Inc(>=10): 6(47030) ||-Notes:ACE touchscreen question What type of spread do you mainly use? If the participant activated the Help button they were shown the message: If you use more than one type of spread, please select the one that you use the most. If you are unsure, select Do not know. ~F2654~ was collected from parti…	Exercise, Nutrition, & Metabolism
Nitrogen dioxide air pollution; 2006	356078	NA	NA	-0.0489	0.07023	-0.6962	0.4863	0.02043	0.001937	1.05	0.007601	-0.006773	0.007418	UK Biobank	24017_raw.txt	https://docs.google.com/spreadsheets/d/1kvPoupSzsSFBNSztMzl04xMoSC3Kcx3CrjVf4yBmESU/edit?ts=5b5f17db#gid=227859291	PHESANT Transformation:24017_0|| CONTINUOUS MAIN || CONTINUOUS || ||-Notes:Nitrogen dioxide; Land Use Regression (LUR) estimate for annual average 2006.-Variable type:continuous_raw	Environment
logMAR, final (left)	79239	NA	NA	-0.05479	0.07906	-0.693	0.4883	0.02591	0.006094	1.006	0.006908	-0.003862	0.006375	UK Biobank	5208_raw.txt	https://docs.google.com/spreadsheets/d/1kvPoupSzsSFBNSztMzl04xMoSC3Kcx3CrjVf4yBmESU/edit?ts=5b5f17db#gid=227859291	PHESANT Transformation:5208_0|| CONTINUOUS MAIN || CONTINUOUS || ||-Notes:Visual acuity (left), final logMAR-Variable type:continuous_raw	Skeletal, Muscular, & Neurological
Particulate matter air pollution (pm2.5); 2010	329886	NA	NA	0.04589	0.06661	0.689	0.4908	0.01357	0.001622	1.027	0.007165	0.001776	0.00613	UK Biobank	24006_raw.txt	https://docs.google.com/spreadsheets/d/1kvPoupSzsSFBNSztMzl04xMoSC3Kcx3CrjVf4yBmESU/edit?ts=5b5f17db#gid=227859291	PHESANT Transformation:24006_0|| CONTINUOUS MAIN || CONTINUOUS || ||-Notes:PM10 (particulate matter with diameter less than or equal to 2.5 micrometres); Land Use Regression (LUR) estimate for annual average 2010.-Variable type:continuous_raw	Environment
Intra-ocular pressure, corneal-compensated (right)	76630	NA	NA	-0.02564	0.03761	-0.6817	0.4954	0.1065	0.00884	1.018	0.009483	-0.001693	0.005609	UK Biobank	5254_raw.txt	https://docs.google.com/spreadsheets/d/1kvPoupSzsSFBNSztMzl04xMoSC3Kcx3CrjVf4yBmESU/edit?ts=5b5f17db#gid=227859291	PHESANT Transformation:5254_0|| CONTINUOUS MAIN || CONTINUOUS || ||-Notes:corneal-compensated intraocular pressure for right eye-Variable type:continuous_raw	Skeletal, Muscular, & Neurological
Ankle spacing width (left)	114630	NA	NA	-0.01932	0.02858	-0.676	0.4991	0.2934	0.01633	1.054	0.01431	0.009053	0.006476	UK Biobank	4100_raw.txt	https://docs.google.com/spreadsheets/d/1kvPoupSzsSFBNSztMzl04xMoSC3Kcx3CrjVf4yBmESU/edit?ts=5b5f17db#gid=227859291	PHESANT Transformation:4100_0|| CONTINUOUS MAIN || CONTINUOUS || ||-Notes:Left ankle width as indicated by the spacing between measurement transducer pads on heel-Variable type:continuous_raw	Skeletal, Muscular, & Neurological
Diagnoses - main ICD10: M23 Internal derangement of knee	361194	11831	349363	0.03621	0.05363	0.6753	0.4995	0.01342	0.001928	1.001	0.007815	0.008993	0.005819	UK Biobank	categorical.M23.txt	https://docs.google.com/spreadsheets/d/1kvPoupSzsSFBNSztMzl04xMoSC3Kcx3CrjVf4yBmESU/edit?ts=5b5f17db#gid=227859291	PHESANT Transformation:NA-Notes:NA-Variable type:categorical-Phenotype ID:M23	Skeletal, Muscular, & Neurological
Diagnoses - main ICD10: H33 Retinal detachments and breaks	361194	2671	358523	-0.03667	0.05472	-0.6701	0.5028	0.008733	0.001579	1.004	0.007237	-0.0009915	0.005515	UK Biobank	categorical.H33.txt	https://docs.google.com/spreadsheets/d/1kvPoupSzsSFBNSztMzl04xMoSC3Kcx3CrjVf4yBmESU/edit?ts=5b5f17db#gid=227859291	PHESANT Transformation:NA-Notes:NA-Variable type:categorical-Phenotype ID:H33	Skeletal, Muscular, & Neurological
Gas or solid-fuel cooking/heating: A gas fire that you use regularly in winter time	360066	145315	214751	-0.05002	0.07499	-0.667	0.5048	0.006182	0.001392	1.034	0.00706	-0.01198	0.005774	UK Biobank	binary.6139_2.txt	https://docs.google.com/spreadsheets/d/1kvPoupSzsSFBNSztMzl04xMoSC3Kcx3CrjVf4yBmESU/edit?ts=5b5f17db#gid=227859291	PHESANT Transformation:6139_0 || CAT-MUL-BINARY-VAR 2 || NO_NAN Remove NA participants 510 || Removed 618 examples != 2 but with missing value (<0) || sample 214751/145315(360066) || SKIP_val:-3 < 0 || SKIP_val:-1 < 0 ||-Notes:ACE touchscreen question Do you have any of the following in your home? (You can select more than one answer) The following checks were performed: If code -7 was selected, …	Environment
Nitrogen dioxide air pollution; 2010	356078	NA	NA	-0.04735	0.07177	-0.6597	0.5095	0.01589	0.001638	1.032	0.00702	0.001021	0.006892	UK Biobank	24003_raw.txt	https://docs.google.com/spreadsheets/d/1kvPoupSzsSFBNSztMzl04xMoSC3Kcx3CrjVf4yBmESU/edit?ts=5b5f17db#gid=227859291	PHESANT Transformation:24003_0|| CONTINUOUS MAIN || CONTINUOUS || ||-Notes:Nitrogen dioxide; Land Use Regression (LUR) estimate for annual average 2010.-Variable type:continuous_raw	Environment
BMI	339224	NA	NA	0.01725	0.02626	0.6571	0.5111	0.0929	0.004525	0.6557	0.009076	0.005253	0.005944	GIANT Consortium	1552976047281BMI_GWAS_old-ctgvl.gwas	https://portals.broadinstitute.org/collaboration/giant/index.php/GIANT_consortium_data_files	Meta-analysis results from the GIANT Consortium Consortium (2015) Genetic studies of body mass index yield new insights for obesity biology.	Exercise, Nutrition, & Metabolism
Diagnoses - main ICD10: C61 Malignant neoplasm of prostate	361194	4342	356852	-0.04655	0.07096	-0.656	0.5118	0.007363	0.001615	1.026	0.00885	0.004848	0.006527	UK Biobank	categorical.C61.txt	https://docs.google.com/spreadsheets/d/1kvPoupSzsSFBNSztMzl04xMoSC3Kcx3CrjVf4yBmESU/edit?ts=5b5f17db#gid=227859291	PHESANT Transformation:NA-Notes:NA-Variable type:categorical-Phenotype ID:C61	Mortality & Comorbidities
Ever had same-sex intercourse	326849	11109	315740	0.03862	0.05896	0.655	0.5124	0.01156	0.001617	1.009	0.006579	-0.002785	0.006152	UK Biobank	binary.2159.txt	https://docs.google.com/spreadsheets/d/1kvPoupSzsSFBNSztMzl04xMoSC3Kcx3CrjVf4yBmESU/edit?ts=5b5f17db#gid=227859291	PHESANT Transformation:2159_0|| CAT-SINGLE || Inc(>=10): 0(315740) || Inc(>=10): 1(11109) || CAT-SINGLE-BINARY || sample 315740/11109(326849) ||-Notes:ACE touchscreen question Have you ever had sexual intercourse with someone of the same sex? If the participant activated the Help button they were shown the message: Sexual intercourse includes vaginal, oral or anal intercourse. ~F2159~ was collect…	Gastrointestinal, Genitourinary, & Endocrine
Had menopause	163184	119355	43829	0.03526	0.05384	0.6548	0.5126	0.03814	0.005985	1.009	0.01212	0.003218	0.00612	UK Biobank	binary.2724.txt	https://docs.google.com/spreadsheets/d/1kvPoupSzsSFBNSztMzl04xMoSC3Kcx3CrjVf4yBmESU/edit?ts=5b5f17db#gid=227859291	PHESANT Transformation:2724_0|| CAT-SINGLE || reassignments: 2=-1|3=-2 || Inc(>=10): 1(119355) || Inc(>=10): 0(43829) || CAT-SINGLE-BINARY || sample 43829/119355(163184) ||-Notes:ACE touchscreen question Have you had your menopause (periods stopped)?-Variable type:binary	Gastrointestinal, Genitourinary, & Endocrine
6mm strong meridian (right)	66256	NA	NA	0.02568	0.04017	0.6394	0.5226	0.3373	0.02944	1.094	0.02798	0.0005392	0.008135	UK Biobank	5133_raw.txt	https://docs.google.com/spreadsheets/d/1kvPoupSzsSFBNSztMzl04xMoSC3Kcx3CrjVf4yBmESU/edit?ts=5b5f17db#gid=227859291	PHESANT Transformation:5133_0|| CONTINUOUS MAIN || CONTINUOUS || ||-Notes:This is the strong meridian angle of keratometry results taken at 6mm for the right eye-Variable type:continuous_raw	Skeletal, Muscular, & Neurological
Cereal type: Muesli	299898	61523	238375	-0.02113	0.03318	-0.6368	0.5242	0.05068	0.002495	1.023	0.007676	-0.01226	0.005551	UK Biobank	binary.1468_4.txt	https://docs.google.com/spreadsheets/d/1kvPoupSzsSFBNSztMzl04xMoSC3Kcx3CrjVf4yBmESU/edit?ts=5b5f17db#gid=227859291	PHESANT Transformation:1468_0 || CAT-SINGLE || CAT-SINGLE-BINARY-VAR: 4 || Inc(>=10): 4(61523) ||-Notes:ACE touchscreen question What type of cereal do you mainly eat? If the participant activated the Help button they were shown the message: If you eat more than one type of cereal, please select the one that you eat the most. If you are unsure, select Do not know. ~F1468~ was collected from all p…	Exercise, Nutrition, & Metabolism
Non-cancer illness code, self-reported: psoriasis	361141	4192	356949	0.05582	0.08867	0.6295	0.529	0.007099	0.001667	1.014	0.008678	0.001096	0.006964	UK Biobank	binary.20002_1453.txt	https://docs.google.com/spreadsheets/d/1kvPoupSzsSFBNSztMzl04xMoSC3Kcx3CrjVf4yBmESU/edit?ts=5b5f17db#gid=227859291	PHESANT Transformation:20002_0 || CAT-MUL-BINARY-VAR 1453 || Indicator name x135_0_0 || Remove indicator var NAs: 53 || Remove indicator var <0: 0 || Removed 0 examples != 1453 but with missing value (<0) || sample 356949/4192(361141) ||-Notes:Code for non-cancer illness. If the participant was uncertain of the type of illness they had had, then they described it to the interviewer (a trained nur…	Skeletal, Muscular, & Neurological
Barret oesophagus	361194	1791	359403	0.06525	0.1039	0.6283	0.5298	0.00639	0.001507	0.994	0.007107	0.001534	0.006696	UK Biobank	categorical.K11_BARRET.txt	https://docs.google.com/spreadsheets/d/1kvPoupSzsSFBNSztMzl04xMoSC3Kcx3CrjVf4yBmESU/edit?ts=5b5f17db#gid=227859291	PHESANT Transformation:NA-Notes:NA-Variable type:categorical-Phenotype ID:K11_BARRET	Gastrointestinal, Genitourinary, & Endocrine
FI4 : positional arithmetic	115690	98344	17346	-0.02418	0.0386	-0.6265	0.531	0.06777	0.005835	1.005	0.008226	-0.01021	0.005771	UK Biobank	binary.4968.txt	https://docs.google.com/spreadsheets/d/1kvPoupSzsSFBNSztMzl04xMoSC3Kcx3CrjVf4yBmESU/edit?ts=5b5f17db#gid=227859291	PHESANT Transformation:4968_0|| CAT-SINGLE || reassignments: 5=0|6=1|7=0|8=0|-1=0 || Inc(>=10): 1(98344) || Inc(>=10): 0(17346) || CAT-SINGLE-BINARY || sample 17346/98344(115690) ||-Notes:ACE touchscreen question 11 12 13 14 15 16 17 18 Divide the sixth number to the right of twelve by three. Is the answer?. Part 4 of Fluid Intelligence test. Offered choice from 5, 6, 7, or 8.-Variable type:binary	Mental Functions
Handedness (chirality/laterality): Right-handed	360913	320242	40671	0.03626	0.05812	0.6238	0.5327	0.009201	0.001509	1.009	0.007281	-0.008885	0.005401	UK Biobank	binary.1707_1.txt	https://docs.google.com/spreadsheets/d/1kvPoupSzsSFBNSztMzl04xMoSC3Kcx3CrjVf4yBmESU/edit?ts=5b5f17db#gid=227859291	PHESANT Transformation:1707_0 || CAT-SINGLE || CAT-SINGLE-BINARY-VAR: 1 || Inc(>=10): 1(320242) ||-Notes:ACE touchscreen question Are you right or left handed?-Variable type:binary	Mental Functions
Mood [affective] disorders	361194	1546	359648	0.04146	0.0683	0.607	0.5438	0.005672	0.001312	0.9975	0.006943	-0.002015	0.005892	UK Biobank	categorical.F5_MOOD.txt	https://docs.google.com/spreadsheets/d/1kvPoupSzsSFBNSztMzl04xMoSC3Kcx3CrjVf4yBmESU/edit?ts=5b5f17db#gid=227859291	PHESANT Transformation:NA-Notes:NA-Variable type:categorical-Phenotype ID:F5_MOOD	Psychiatric & Behavioral Disorders
Mood disorders	361194	1546	359648	0.04146	0.0683	0.607	0.5438	0.005672	0.001312	0.9975	0.006943	-0.002015	0.005892	UK Biobank	categorical.KRA_PSY_MOOD.txt	https://docs.google.com/spreadsheets/d/1kvPoupSzsSFBNSztMzl04xMoSC3Kcx3CrjVf4yBmESU/edit?ts=5b5f17db#gid=227859291	PHESANT Transformation:NA-Notes:NA-Variable type:categorical-Phenotype ID:KRA_PSY_MOOD	Psychiatric & Behavioral Disorders
Monocyte percentage	349861	NA	NA	0.01462	0.02418	0.6044	0.5456	0.09161	0.01206	1.157	0.04222	-0.01528	0.006028	UK Biobank	30190_raw.txt	https://docs.google.com/spreadsheets/d/1kvPoupSzsSFBNSztMzl04xMoSC3Kcx3CrjVf4yBmESU/edit?ts=5b5f17db#gid=227859291	PHESANT Transformation:30190_0|| CONTINUOUS MAIN || CONTINUOUS || ||-Notes:Result of Monocytes Percentage assay, performed on blood sample, obtained from UK Biobank assessment centre visit. Monocytes (percentage) is calculated as the proportion of monocytes in the leukocytes.-Variable type:continuous_raw	Cardiovascular & Respiratory
Ankle spacing width	206589	NA	NA	0.01489	0.02478	0.6011	0.5478	0.2965	0.01533	1.085	0.02282	0.01339	0.007611	UK Biobank	3143_raw.txt	https://docs.google.com/spreadsheets/d/1kvPoupSzsSFBNSztMzl04xMoSC3Kcx3CrjVf4yBmESU/edit?ts=5b5f17db#gid=227859291	PHESANT Transformation:3143_0|| CONTINUOUS MAIN || CONTINUOUS || ||-Notes:Ankle width as indicated by the spacing between measurement transducer pads on heel-Variable type:continuous_raw	Skeletal, Muscular, & Neurological
Blood clot, DVT, bronchitis, emphysema, asthma, rhinitis, eczema, allergy diagnosed by doctor: Emphysema/chronic bronchitis	360527	6138	354389	0.0519	0.08725	0.5949	0.5519	0.0138	0.001801	0.9842	0.007608	0.0116	0.008493	UK Biobank	binary.6152_6.txt	https://docs.google.com/spreadsheets/d/1kvPoupSzsSFBNSztMzl04xMoSC3Kcx3CrjVf4yBmESU/edit?ts=5b5f17db#gid=227859291	PHESANT Transformation:6152_0 || CAT-MUL-BINARY-VAR 6 || NO_NAN Remove NA participants 181 || Removed 486 examples != 6 but with missing value (<0) || sample 354389/6138(360527) ||-Notes:ACE touchscreen question Has a doctor ever told you that you have had any of the following conditions? (You can select more than one answer) The following checks were performed: If code -7 was selected, then no a…	Cardiovascular & Respiratory
Myocardial infarction, strict	361194	7018	354176	0.02574	0.04391	0.5862	0.5577	0.01589	0.001804	0.9974	0.008007	0.007556	0.005519	UK Biobank	categorical.I9_MI_STRICT.txt	https://docs.google.com/spreadsheets/d/1kvPoupSzsSFBNSztMzl04xMoSC3Kcx3CrjVf4yBmESU/edit?ts=5b5f17db#gid=227859291	PHESANT Transformation:NA-Notes:NA-Variable type:categorical-Phenotype ID:I9_MI_STRICT	Cardiovascular & Respiratory
Myocardial infarction	361194	7018	354176	0.02574	0.04391	0.5862	0.5577	0.01589	0.001804	0.9974	0.008007	0.007556	0.005519	UK Biobank	categorical.I9_MI.txt	https://docs.google.com/spreadsheets/d/1kvPoupSzsSFBNSztMzl04xMoSC3Kcx3CrjVf4yBmESU/edit?ts=5b5f17db#gid=227859291	PHESANT Transformation:NA-Notes:NA-Variable type:categorical-Phenotype ID:I9_MI	Cardiovascular & Respiratory
Mineral and other dietary supplements: Iron	360016	10695	349321	0.04119	0.0704	0.5851	0.5585	0.005814	0.00124	1.001	0.006509	-0.003854	0.005324	UK Biobank	binary.6179_5.txt	https://docs.google.com/spreadsheets/d/1kvPoupSzsSFBNSztMzl04xMoSC3Kcx3CrjVf4yBmESU/edit?ts=5b5f17db#gid=227859291	PHESANT Transformation:6179_0 || CAT-MUL-BINARY-VAR 5 || NO_NAN Remove NA participants 514 || Removed 664 examples != 5 but with missing value (<0) || sample 349321/10695(360016) ||-Notes:ACE touchscreen question Do you regularly take any of the following? (You can select more than one answer) The following checks were performed: If code -7 was selected, then no additional choices were allowed. I…	Exercise, Nutrition, & Metabolism
Age started oral contraceptive pill	154112	NA	NA	-0.02542	0.04363	-0.5825	0.5602	0.04717	0.003888	1.005	0.007227	-0.002367	0.005824	UK Biobank	2794_raw.txt	https://docs.google.com/spreadsheets/d/1kvPoupSzsSFBNSztMzl04xMoSC3Kcx3CrjVf4yBmESU/edit?ts=5b5f17db#gid=227859291	PHESANT Transformation:2794_0|| INTEGER || reassignments: -1=NA|-3=NA || CONTINUOUS || ||-Notes:ACE touchscreen question About how old were you when you first went on the contraceptive pill? The following checks were performed: If answer If answer > Participants age then rejected If answer If answer > 50 then participant asked to confirm If the participant activated the Help button they were show…	Gastrointestinal, Genitourinary, & Endocrine
Ever had prostate specific antigen (PSA) test	158108	49459	108649	0.02507	0.04313	0.5811	0.5611	0.03071	0.003108	1.002	0.006962	0.007317	0.005084	UK Biobank	binary.2365.txt	https://docs.google.com/spreadsheets/d/1kvPoupSzsSFBNSztMzl04xMoSC3Kcx3CrjVf4yBmESU/edit?ts=5b5f17db#gid=227859291	PHESANT Transformation:2365_0|| CAT-SINGLE || Inc(>=10): 0(108649) || Inc(>=10): 1(49459) || CAT-SINGLE-BINARY || sample 108649/49459(158108) ||-Notes:ACE touchscreen question Have you ever had a blood test for prostate cancer (prostate specific antigen or PSA test)? If the participant activated the Help button they were shown the message: If you are unsure, select Do not know.-Variable type:bina…	Exercise, Nutrition, & Metabolism
Leisure/social activities: Religious group	360063	52697	307366	0.02466	0.04427	0.5572	0.5774	0.04779	0.002385	1.023	0.009034	-0.01518	0.008358	UK Biobank	binary.6160_3.txt	https://docs.google.com/spreadsheets/d/1kvPoupSzsSFBNSztMzl04xMoSC3Kcx3CrjVf4yBmESU/edit?ts=5b5f17db#gid=227859291	PHESANT Transformation:6160_0 || CAT-MUL-BINARY-VAR 3 || NO_NAN Remove NA participants 177 || Removed 954 examples != 3 but with missing value (<0) || sample 307366/52697(360063) ||-Notes:ACE touchscreen question Which of the following do you attend once a week or more often? (You can select more than one) The following checks were performed: If code -7 was selected, then no additional choices we…	Activities & Social Interactions
Non-butter spread type details: Flora Pro-Active or Benecol	190094	29048	161046	0.03516	0.06334	0.5552	0.5788	0.012	0.002911	1.013	0.008404	0.003037	0.005385	UK Biobank	binary.2654_2.txt	https://docs.google.com/spreadsheets/d/1kvPoupSzsSFBNSztMzl04xMoSC3Kcx3CrjVf4yBmESU/edit?ts=5b5f17db#gid=227859291	PHESANT Transformation:2654_0 || CAT-SINGLE || CAT-SINGLE-BINARY-VAR: 2 || Inc(>=10): 2(29048) ||-Notes:ACE touchscreen question What type of spread do you mainly use? If the participant activated the Help button they were shown the message: If you use more than one type of spread, please select the one that you use the most. If you are unsure, select Do not know. ~F2654~ was collected from parti…	Exercise, Nutrition, & Metabolism
Diagnoses - main ICD10: H25 Senile cataract	361194	6332	354862	-0.0473	0.08553	-0.5531	0.5802	0.008088	0.001545	1.01	0.006764	0.008332	0.006861	UK Biobank	categorical.H25.txt	https://docs.google.com/spreadsheets/d/1kvPoupSzsSFBNSztMzl04xMoSC3Kcx3CrjVf4yBmESU/edit?ts=5b5f17db#gid=227859291	PHESANT Transformation:NA-Notes:NA-Variable type:categorical-Phenotype ID:H25	Skeletal, Muscular, & Neurological
Illnesses of father: Lung cancer	314072	29206	284866	-0.02575	0.0466	-0.5525	0.5806	0.01459	0.001888	0.9901	0.007238	0.007185	0.005757	UK Biobank	binary.20107_3.txt	https://docs.google.com/spreadsheets/d/1kvPoupSzsSFBNSztMzl04xMoSC3Kcx3CrjVf4yBmESU/edit?ts=5b5f17db#gid=227859291	PHESANT Transformation:20107_0 || CAT-MUL-BINARY-VAR 3 || NO_NAN Remove NA participants 9656 || Removed 37466 examples != 3 but with missing value (<0) || sample 284866/29206(314072) ||-Notes:This field contains the combined results of 2 ACE touchscreen questions, both asked Has/did your father ever suffer from? (You can select more than one answer) for different sets of illnesses. For convenienc…	Environment
Fractured bone site(s): Wrist	359241	7200	352041	0.04253	0.07732	0.55	0.5823	0.00661	0.001618	1.005	0.007386	0.001499	0.00582	UK Biobank	binary.6151_5.txt	https://docs.google.com/spreadsheets/d/1kvPoupSzsSFBNSztMzl04xMoSC3Kcx3CrjVf4yBmESU/edit?ts=5b5f17db#gid=227859291	PHESANT Transformation:6151_0 || CAT-MUL-BINARY-VAR 5 || Indicator name x2463_0_0 || Remove indicator var NAs: 181 || Remove indicator var <0: 1772 || Removed 0 examples != 5 but with missing value (<0) || sample 352041/7200(359241) ||-Notes:ACE touchscreen question Which bones did you fracture/break? (You can select more than one answer) The following checks were performed: If code -1 was select…	Skeletal, Muscular, & Neurological
6mm cylindrical power angle (left)	65529	NA	NA	0.02794	0.05085	0.5494	0.5827	0.06854	0.00835	1.006	0.007114	0.0002798	0.005761	UK Biobank	5113_raw.txt	https://docs.google.com/spreadsheets/d/1kvPoupSzsSFBNSztMzl04xMoSC3Kcx3CrjVf4yBmESU/edit?ts=5b5f17db#gid=227859291	PHESANT Transformation:5113_0|| INTEGER || CONTINUOUS || ||-Notes:This is the cylindrical power angle of keratometry results taken at 6mm for the left eye (blank indicates none)-Variable type:continuous_raw	Skeletal, Muscular, & Neurological
Tobacco smoking: Ex-smoker	91353	33335	58018	0.0273	0.04984	0.5477	0.5839	0.07614	0.007641	1.01	0.007614	0.01276	0.006393	UK Biobank	binary.22506_113.txt	https://docs.google.com/spreadsheets/d/1kvPoupSzsSFBNSztMzl04xMoSC3Kcx3CrjVf4yBmESU/edit?ts=5b5f17db#gid=227859291	PHESANT Transformation:22506_0 || CAT-SINGLE || CAT-SINGLE-BINARY-VAR: 113 || Inc(>=10): 113(33335) ||-Notes:Participants asked Do you smoke tobacco now?-Variable type:binary	Psychiatric & Behavioral Disorders
Diagnoses - main ICD10: N20 Calculus of kidney and ureter	361194	3540	357654	0.03526	0.06442	0.5474	0.5841	0.01188	0.001595	1.01	0.007616	-0.003573	0.006614	UK Biobank	categorical.N20.txt	https://docs.google.com/spreadsheets/d/1kvPoupSzsSFBNSztMzl04xMoSC3Kcx3CrjVf4yBmESU/edit?ts=5b5f17db#gid=227859291	PHESANT Transformation:NA-Notes:NA-Variable type:categorical-Phenotype ID:N20	Gastrointestinal, Genitourinary, & Endocrine
Mean platelet volume	173502	NA	NA	0.01292	0.02377	0.5433	0.5869	0.2668	0.03939	1.023	0.05398	0.002769	0.007324	UK Biobank and INTERVAL	mpv_N164454_narrow_form.txt.common	http://www.bloodcellgenetics.org/	Mean volume of platelets	Cardiovascular & Respiratory
Diagnoses - main ICD10: R55 Syncope and collapse	361194	5183	356011	0.03585	0.06605	0.5428	0.5873	0.006334	0.001291	1.004	0.006301	0.00713	0.005694	UK Biobank	categorical.R55.txt	https://docs.google.com/spreadsheets/d/1kvPoupSzsSFBNSztMzl04xMoSC3Kcx3CrjVf4yBmESU/edit?ts=5b5f17db#gid=227859291	PHESANT Transformation:NA-Notes:NA-Variable type:categorical-Phenotype ID:R55	Cardiovascular & Respiratory
Transport type for commuting to job workplace: Cycle	190832	14885	175947	0.02311	0.04283	0.5395	0.5895	0.03163	0.003058	1.015	0.008014	-0.002486	0.005568	UK Biobank	binary.6143_4.txt	https://docs.google.com/spreadsheets/d/1kvPoupSzsSFBNSztMzl04xMoSC3Kcx3CrjVf4yBmESU/edit?ts=5b5f17db#gid=227859291	PHESANT Transformation:6143_0 || CAT-MUL-BINARY-VAR 4 || NO_NAN Remove NA participants 170220 || Removed 142 examples != 4 but with missing value (<0) || sample 175947/14885(190832) ||-Notes:ACE touchscreen question What types of transport do you use to get to and from work? (You can select more than one answer) The following checks were performed: If code -7 was selected, then no additional choi…	Work & Education
Non-cancer illness code, self-reported: heart attack/myocardial infarction	361141	8239	352902	0.02094	0.03896	0.5375	0.5909	0.01947	0.001711	1.011	0.007983	0.01266	0.005068	UK Biobank	binary.20002_1075.txt	https://docs.google.com/spreadsheets/d/1kvPoupSzsSFBNSztMzl04xMoSC3Kcx3CrjVf4yBmESU/edit?ts=5b5f17db#gid=227859291	PHESANT Transformation:20002_0 || CAT-MUL-BINARY-VAR 1075 || Indicator name x135_0_0 || Remove indicator var NAs: 53 || Remove indicator var <0: 0 || Removed 0 examples != 1075 but with missing value (<0) || sample 352902/8239(361141) ||-Notes:Code for non-cancer illness. If the participant was uncertain of the type of illness they had had, then they described it to the interviewer (a trained nur…	Cardiovascular & Respiratory
Breastfed as a baby	273743	193838	79905	0.02893	0.05423	0.5334	0.5937	0.02288	0.002168	1.018	0.007465	-0.009961	0.00635	UK Biobank	binary.1677.txt	https://docs.google.com/spreadsheets/d/1kvPoupSzsSFBNSztMzl04xMoSC3Kcx3CrjVf4yBmESU/edit?ts=5b5f17db#gid=227859291	PHESANT Transformation:1677_0|| CAT-SINGLE || Inc(>=10): 1(193838) || Inc(>=10): 0(79905) || CAT-SINGLE-BINARY || sample 79905/193838(273743) ||-Notes:ACE touchscreen question Were you breastfed when you were a baby?-Variable type:binary	Exercise, Nutrition, & Metabolism
Hair/balding pattern: Pattern 4	165649	30225	135424	0.01386	0.02615	0.5302	0.596	0.1686	0.01978	1.106	0.02725	0.009076	0.006415	UK Biobank	binary.2395_4.txt	https://docs.google.com/spreadsheets/d/1kvPoupSzsSFBNSztMzl04xMoSC3Kcx3CrjVf4yBmESU/edit?ts=5b5f17db#gid=227859291	PHESANT Transformation:2395_0 || CAT-SINGLE || CAT-SINGLE-BINARY-VAR: 4 || Inc(>=10): 4(30225) ||-Notes:ACE touchscreen question Which of the following best describes your hair/balding pattern? If the participant activated the Help button they were shown the message: If you are unsure, please provide an estimate or select Do not know. [Illustrations presented in this question have been adapted fr…	Skeletal, Muscular, & Neurological
Platelet distribution width	350470	NA	NA	-0.0231	0.04396	-0.5255	0.5992	0.1806	0.02256	1.213	0.08135	0.0128	0.01233	UK Biobank	30110_raw.txt	https://docs.google.com/spreadsheets/d/1kvPoupSzsSFBNSztMzl04xMoSC3Kcx3CrjVf4yBmESU/edit?ts=5b5f17db#gid=227859291	PHESANT Transformation:30110_0|| CONTINUOUS MAIN || CONTINUOUS || ||-Notes:Result of Platelet Distribution Width assay, performed on blood sample, obtained from UK Biobank assessment centre visit. Platelet Distribution Width is the coefficient of variation of platelet size.-Variable type:continuous_raw	Cardiovascular & Respiratory
Ever smoked	74053	37000	37000	0.02396	0.04592	0.5217	0.6019	0.07171	0.006624	1.002	0.006317	0.01045	0.00518	Tobacco and Genetics Consortium	1552975371535tag.evrsmk.tbl	https://www.med.unc.edu/pgc/results-and-downloads	Meta-analysis results from the Tobacco and Genetics Consortium (2010) Genome-wide meta-analyses identify multiple loci associated with smoking behavior. *Note that cases and control numbers is an approximate number based on manuscript information.	Psychiatric & Behavioral Disorders
Medication related adverse effects (Asthma/COPD)	361194	21706	339488	0.03355	0.06436	0.5213	0.6022	0.01237	0.001651	1.014	0.00826	0.003903	0.006656	UK Biobank	categorical.PULM_MEDICATIO_COMORB.txt	https://docs.google.com/spreadsheets/d/1kvPoupSzsSFBNSztMzl04xMoSC3Kcx3CrjVf4yBmESU/edit?ts=5b5f17db#gid=227859291	PHESANT Transformation:NA-Notes:NA-Variable type:categorical-Phenotype ID:PULM_MEDICATIO_COMORB	Cardiovascular & Respiratory
Eye problems/disorders: Diabetes related eye disease	117890	2249	115641	0.03597	0.06905	0.521	0.6024	0.0187	0.003739	1.012	0.006091	0.004808	0.005562	UK Biobank	binary.6148_1.txt	https://docs.google.com/spreadsheets/d/1kvPoupSzsSFBNSztMzl04xMoSC3Kcx3CrjVf4yBmESU/edit?ts=5b5f17db#gid=227859291	PHESANT Transformation:6148_0 || CAT-MUL-BINARY-VAR 1 || NO_NAN Remove NA participants 240412 || Removed 2892 examples != 1 but with missing value (<0) || sample 115641/2249(117890) ||-Notes:ACE touchscreen question Has a doctor told you that you have any of the following problems with your eyes? (You can select more than one answer) The following checks were performed: If code -7 was selected, t…	Skeletal, Muscular, & Neurological
Job SOC coding: Medical practitioners	91149	1500	89649	-0.03336	0.06449	-0.5173	0.6049	0.02742	0.005189	0.997	0.006553	-0.006454	0.005167	UK Biobank	binary.22617_2211.txt	https://docs.google.com/spreadsheets/d/1kvPoupSzsSFBNSztMzl04xMoSC3Kcx3CrjVf4yBmESU/edit?ts=5b5f17db#gid=227859291	PHESANT Transformation:22617_0 || CAT-MUL-BINARY-VAR 2211 || NO_NAN Remove NA participants 270045 || Removed 0 examples != 2211 but with missing value (<0) || sample 89649/1500(91149) ||-Notes:Each self-coded job group was mapped to a 4-digit SOC2003 coding. In some cases several self-coded job groups map to the same SOC2003 coding as the input interface was designed to help untrained users class…	Work & Education
Eosinophill percentage	349861	NA	NA	-0.01624	0.03186	-0.5098	0.6102	0.1419	0.01605	1.102	0.04528	-0.00163	0.009316	UK Biobank	30210_raw.txt	https://docs.google.com/spreadsheets/d/1kvPoupSzsSFBNSztMzl04xMoSC3Kcx3CrjVf4yBmESU/edit?ts=5b5f17db#gid=227859291	PHESANT Transformation:30210_0|| CONTINUOUS MAIN || CONTINUOUS || ||-Notes:Result of Eosinophils Percentage assay, performed on blood sample, obtained from UK Biobank assessment centre visit. Eosinophils (Percentage) is calculated as the proportion of eosinophils in the leukocytes.-Variable type:continuous_raw	Cardiovascular & Respiratory
Medication for cholesterol, blood pressure, diabetes, or take exogenous hormones: Blood pressure medication	193148	33519	159629	0.02414	0.04815	0.5014	0.6161	0.1101	0.006886	1.038	0.01315	0.01144	0.00911	UK Biobank	binary.6153_2.txt	https://docs.google.com/spreadsheets/d/1kvPoupSzsSFBNSztMzl04xMoSC3Kcx3CrjVf4yBmESU/edit?ts=5b5f17db#gid=227859291	PHESANT Transformation:6153_0 || CAT-MUL-BINARY-VAR 2 || NO_NAN Remove NA participants 167294 || Removed 752 examples != 2 but with missing value (<0) || sample 159629/33519(193148) ||-Notes:ACE touchscreen question Do you regularly take any of the following medications? (You can select more than one answer) The following checks were performed: If code -7 was selected, then no additional choices …	Medications
Alanine aminotransferase	400822	400822	NA	0.02237	0.04479	0.4995	0.6174	0.1213	0.009723	1.191	0.02796	0.009119	0.01187	UK Biobank (EUR)	biomarkers-30620-both_sexes-irnt.tsv.bgz	https://pan-ukb-us-east-1.s3.amazonaws.com/sumstats_flat_files/biomarkers-30620-both_sexes-irnt.tsv.bgz	EUR: biomarkers : 30620 : Biological samples > Assay results > Blood assays > Blood biochemistry	Exercise, Nutrition, & Metabolism
Lymphocyte count	349856	NA	NA	0.01382	0.02778	0.4974	0.6189	0.05296	0.004297	1.047	0.01528	0.0003956	0.00574	UK Biobank	30120_raw.txt	https://docs.google.com/spreadsheets/d/1kvPoupSzsSFBNSztMzl04xMoSC3Kcx3CrjVf4yBmESU/edit?ts=5b5f17db#gid=227859291	PHESANT Transformation:30120_0|| CONTINUOUS MAIN || CONTINUOUS || ||-Notes:Result of Lymphocytes Number assay, performed on blood sample, obtained from UK Biobank assessment centre visit. Lymphocyte count is the proportion of ( lymphoctyes / 100 ) x white blood cell count-Variable type:continuous_raw	Cardiovascular & Respiratory
Corneal hysteresis (left)	76510	NA	NA	0.01847	0.03731	0.495	0.6206	0.1062	0.01049	1.027	0.0097	-0.00112	0.005165	UK Biobank	5264_raw.txt	https://docs.google.com/spreadsheets/d/1kvPoupSzsSFBNSztMzl04xMoSC3Kcx3CrjVf4yBmESU/edit?ts=5b5f17db#gid=227859291	PHESANT Transformation:5264_0|| CONTINUOUS MAIN || CONTINUOUS || ||-Notes:corneal hysteresis for left eye (a measure of viscuous damping in the cornea)-Variable type:continuous_raw	Skeletal, Muscular, & Neurological
Corneal hysteresis (right)	76630	NA	NA	-0.01879	0.03825	-0.4914	0.6231	0.1278	0.01002	1.033	0.01017	0.003438	0.005795	UK Biobank	5256_raw.txt	https://docs.google.com/spreadsheets/d/1kvPoupSzsSFBNSztMzl04xMoSC3Kcx3CrjVf4yBmESU/edit?ts=5b5f17db#gid=227859291	PHESANT Transformation:5256_0|| CONTINUOUS MAIN || CONTINUOUS || ||-Notes:corneal hysteresis for right eye (a measure of viscuous damping in the cornea)-Variable type:continuous_raw	Skeletal, Muscular, & Neurological
Cancer code, self-reported: basal cell carcinoma	361141	3441	357700	-0.02791	0.05678	-0.4914	0.6231	0.01067	0.001797	0.9972	0.007963	0.00387	0.005541	UK Biobank	binary.20001_1061.txt	https://docs.google.com/spreadsheets/d/1kvPoupSzsSFBNSztMzl04xMoSC3Kcx3CrjVf4yBmESU/edit?ts=5b5f17db#gid=227859291	PHESANT Transformation:20001_0 || CAT-MUL-BINARY-VAR 1061 || Indicator name x134_0_0 || Remove indicator var NAs: 53 || Remove indicator var <0: 0 || Removed 0 examples != 1061 but with missing value (<0) || sample 357700/3441(361141) ||-Notes:Code for cancer. If the participant was uncertain of the type of cancer they had had, then they described it to the interviewer (a trained nurse) who attem…	Mortality & Comorbidities
6mm asymmetry index (left)	40683	NA	NA	0.02668	0.05473	0.4876	0.6258	0.07808	0.0132	1.017	0.007294	0.002331	0.005222	UK Biobank	5157_raw.txt	https://docs.google.com/spreadsheets/d/1kvPoupSzsSFBNSztMzl04xMoSC3Kcx3CrjVf4yBmESU/edit?ts=5b5f17db#gid=227859291	PHESANT Transformation:5157_0|| CONTINUOUS MAIN || CONTINUOUS || ||-Notes:This is the asymmetry index as part of the keratometry result taken at 6mm for the left eye-Variable type:continuous_raw	Skeletal, Muscular, & Neurological
Illnesses of father: Prostate cancer	312544	24207	288337	-0.03005	0.06168	-0.4872	0.6261	0.007746	0.001728	1.01	0.008696	0.003827	0.005393	UK Biobank	binary.20107_13.txt	https://docs.google.com/spreadsheets/d/1kvPoupSzsSFBNSztMzl04xMoSC3Kcx3CrjVf4yBmESU/edit?ts=5b5f17db#gid=227859291	PHESANT Transformation:20107_0 || CAT-MUL-BINARY-VAR 13 || NO_NAN Remove NA participants 9656 || Removed 38994 examples != 13 but with missing value (<0) || sample 288337/24207(312544) || SKIP_val:-11 < 0 ||-Notes:This field contains the combined results of 2 ACE touchscreen questions, both asked Has/did your father ever suffer from? (You can select more than one answer) for different sets of ill…	Environment
Milk type used: Full cream	360806	22902	337904	0.02216	0.04549	0.487	0.6262	0.01466	0.001797	1.012	0.00788	-0.004592	0.005609	UK Biobank	binary.1418_1.txt	https://docs.google.com/spreadsheets/d/1kvPoupSzsSFBNSztMzl04xMoSC3Kcx3CrjVf4yBmESU/edit?ts=5b5f17db#gid=227859291	PHESANT Transformation:1418_0 || CAT-SINGLE || CAT-SINGLE-BINARY-VAR: 1 || Inc(>=10): 1(22902) ||-Notes:ACE touchscreen question What type of milk do you mainly use? If the participant activated the Help button they were shown the message: If you use more than one type of milk, please select the one that you drink the most. If you are unsure, select Do not know.-Variable type:binary	Exercise, Nutrition, & Metabolism
Sodium in urine	350061	NA	NA	-0.01421	0.02927	-0.4856	0.6273	0.0706	0.003094	1.018	0.00974	0.001441	0.006759	UK Biobank	30530_raw.txt	https://docs.google.com/spreadsheets/d/1kvPoupSzsSFBNSztMzl04xMoSC3Kcx3CrjVf4yBmESU/edit?ts=5b5f17db#gid=227859291	PHESANT Transformation:30530_0|| CONTINUOUS MAIN || CONTINUOUS || ||-Notes:Measured by ISE (ion selective electrode) analysis using Beckman Coulter AU5400.-Variable type:continuous_raw	Exercise, Nutrition, & Metabolism
Eosinophil percentage of granulocytes	173482	NA	NA	-0.01567	0.03269	-0.4795	0.6316	0.1689	0.01966	0.9639	0.02778	-0.001819	0.007124	UK Biobank and INTERVAL	eo_p_gran_N170536_narrow_form.txt.common	http://www.bloodcellgenetics.org/	Percentage of granulocytes that are eosinophils	Cardiovascular & Respiratory
Current employment status: Looking after home and/or family	359931	18014	341917	-0.03428	0.07236	-0.4737	0.6357	0.005284	0.00119	0.9998	0.006087	0.009502	0.005141	UK Biobank	binary.6142_3.txt	https://docs.google.com/spreadsheets/d/1kvPoupSzsSFBNSztMzl04xMoSC3Kcx3CrjVf4yBmESU/edit?ts=5b5f17db#gid=227859291	PHESANT Transformation:6142_0 || CAT-MUL-BINARY-VAR 3 || NO_NAN Remove NA participants 177 || Removed 1086 examples != 3 but with missing value (<0) || sample 341917/18014(359931) || SKIP_val:-3 < 0 ||-Notes:ACE touchscreen question Which of the following describes your current situation? (You can select more than one answer) The following checks were performed: If code -7 was selected, then no a…	Work & Education
Haematocrit percentage	350475	NA	NA	0.01192	0.02535	0.4701	0.6383	0.1286	0.01061	1.206	0.04454	-0.008207	0.007343	UK Biobank	30030_raw.txt	https://docs.google.com/spreadsheets/d/1kvPoupSzsSFBNSztMzl04xMoSC3Kcx3CrjVf4yBmESU/edit?ts=5b5f17db#gid=227859291	PHESANT Transformation:30030_0|| CONTINUOUS MAIN || CONTINUOUS || ||-Notes:Result of Haematocrit assay, performed on blood sample, obtained from UK Biobank assessment centre visit. Haematocrit Percentage is the relative volume of packed erythrocytes to whole blood, computed by the formula: (red blood cells x mean corpuscular volume) / 10. Analyser operating range was 0 to 99.9% Typical reference …	Cardiovascular & Respiratory
6mm weak meridian (right)	66256	NA	NA	0.01981	0.04216	0.4699	0.6384	0.3457	0.02901	1.089	0.02641	0.0007369	0.008482	UK Biobank	5098_raw.txt	https://docs.google.com/spreadsheets/d/1kvPoupSzsSFBNSztMzl04xMoSC3Kcx3CrjVf4yBmESU/edit?ts=5b5f17db#gid=227859291	PHESANT Transformation:5098_0|| CONTINUOUS MAIN || CONTINUOUS || ||-Notes:This is the weak meridian of keratometry results taken at 6mm for the right eye-Variable type:continuous_raw	Skeletal, Muscular, & Neurological
Spread type: Never/rarely use spread	360291	36579	323712	-0.01837	0.03931	-0.4673	0.6403	0.02152	0.001795	1.008	0.007188	-0.004879	0.005365	UK Biobank	binary.1428_0.txt	https://docs.google.com/spreadsheets/d/1kvPoupSzsSFBNSztMzl04xMoSC3Kcx3CrjVf4yBmESU/edit?ts=5b5f17db#gid=227859291	PHESANT Transformation:1428_0 || CAT-SINGLE || CAT-SINGLE-BINARY-VAR: 0 || Inc(>=10): 0(36579) ||-Notes:ACE touchscreen question What type of spread do you mainly use? If the participant activated the Help button they were shown the message: If you use more than one type of spread, please select the one that you use the most. If you are unsure, select Do not know.-Variable type:binary	Exercise, Nutrition, & Metabolism
Answered sexual history questions	361015	331404	29611	-0.01715	0.03672	-0.4672	0.6404	0.02461	0.001802	1.007	0.007693	0.004946	0.005694	UK Biobank	binary.2129.txt	https://docs.google.com/spreadsheets/d/1kvPoupSzsSFBNSztMzl04xMoSC3Kcx3CrjVf4yBmESU/edit?ts=5b5f17db#gid=227859291	PHESANT Transformation:2129_0|| CAT-SINGLE || Inc(>=10): 1(331404) || Inc(>=10): 2(29611) || CAT-SINGLE-BINARY || sample 331404/29611(361015) ||-Notes:ACE touchscreen question The next section contains questions about your sexual history. If you feel that a question is too sensitive, you can skip the question or skip the entire section if you prefer.-Variable type:binary	Gastrointestinal, Genitourinary, & Endocrine
Job coding: medical doctor, general practitioner, hospital consultant	89866	1467	88399	-0.02912	0.06412	-0.4542	0.6497	0.02807	0.005373	0.9934	0.006445	-0.006074	0.005086	UK Biobank	binary.22601_22113066.txt	https://docs.google.com/spreadsheets/d/1kvPoupSzsSFBNSztMzl04xMoSC3Kcx3CrjVf4yBmESU/edit?ts=5b5f17db#gid=227859291	PHESANT Transformation:22601_0 || CAT-MUL-BINARY-VAR 22113066 || Indicator name x22599_0_0 || Remove indicator var NAs: 271328 || Remove indicator var <0: 0 || Removed 0 examples != 22113066 but with missing value (<0) || sample 88399/1467(89866) ||-Notes:Participants were asked to select a job group by navigating down a three-level tree. This field records the code they selected at the final lev…	Work & Education
Reason for glasses/contact lenses: For long-sightedness, i.e. for distance and near, but particularly for near tasks like reading (called 'hypermetropia')	360677	15091	345586	0.02386	0.05275	0.4524	0.651	0.009265	0.001398	1.039	0.00714	0.01707	0.004974	UK Biobank	binary.6147_2.txt	https://docs.google.com/spreadsheets/d/1kvPoupSzsSFBNSztMzl04xMoSC3Kcx3CrjVf4yBmESU/edit?ts=5b5f17db#gid=227859291	PHESANT Transformation:6147_0 || CAT-MUL-BINARY-VAR 2 || Indicator name x2207_0_0 || Remove indicator var NAs: 179 || Remove indicator var <0: 338 || Removed 0 examples != 2 but with missing value (<0) || sample 345586/15091(360677) ||-Notes:ACE touchscreen question Why were you prescribed glasses/contacts? (You can select more than one answer) The following checks were performed: If code -1 was …	Hearing
Sitting height	360066	NA	NA	-0.009884	0.02189	-0.4515	0.6517	0.333	0.01895	1.158	0.04531	0.003157	0.008381	UK Biobank	20015_raw.txt	https://docs.google.com/spreadsheets/d/1kvPoupSzsSFBNSztMzl04xMoSC3Kcx3CrjVf4yBmESU/edit?ts=5b5f17db#gid=227859291	PHESANT Transformation:20015_0|| CONTINUOUS MAIN || CONTINUOUS || ||-Notes:Distance from rump to crown when sitting, calculated as the difference between ~F51~ and ~F3077~.-Variable type:continuous_raw	Skeletal, Muscular, & Neurological
Own or rent accommodation lived in: Own with a mortgage	356340	131233	225107	-0.02494	0.05553	-0.4491	0.6533	0.01172	0.001433	0.9981	0.006719	0.005067	0.006519	UK Biobank	binary.680_2.txt	https://docs.google.com/spreadsheets/d/1kvPoupSzsSFBNSztMzl04xMoSC3Kcx3CrjVf4yBmESU/edit?ts=5b5f17db#gid=227859291	PHESANT Transformation:680_0 || CAT-SINGLE || CAT-SINGLE-BINARY-VAR: 2 || Inc(>=10): 2(131233) ||-Notes:ACE touchscreen question Do you own or rent the accommodation that you live in? If the participant activated the Help button they were shown the message: Please select: - Own outright if you or someone in your household owns the accommodation that you live in. - Own with mortagage if you or som…	Environment
Coffee type: Ground coffee (include espresso, filter etc)	283449	64962	218487	-0.01349	0.0303	-0.445	0.6563	0.06596	0.003117	1.027	0.009109	-0.003302	0.00625	UK Biobank	binary.1508_3.txt	https://docs.google.com/spreadsheets/d/1kvPoupSzsSFBNSztMzl04xMoSC3Kcx3CrjVf4yBmESU/edit?ts=5b5f17db#gid=227859291	PHESANT Transformation:1508_0 || CAT-SINGLE || CAT-SINGLE-BINARY-VAR: 3 || Inc(>=10): 3(64962) ||-Notes:ACE touchscreen question What type of coffee do you usually drink? If the participant activated the Help button they were shown the message: If you drink more than one type of coffee, please select the one that you drink the most. If you are unsure, select Do not know. ~F1508~ was collected fro…	Exercise, Nutrition, & Metabolism
Eosinophil count	173481	NA	NA	-0.01241	0.02806	-0.4423	0.6583	0.1803	0.02221	0.9682	0.03082	-0.004694	0.006317	UK Biobank and INTERVAL	eo_N172275_narrow_form.txt.common	http://www.bloodcellgenetics.org/	Count of eosinophils per unit volume of blood	Cardiovascular & Respiratory
Eosinophil percentage of white cells	173483	NA	NA	-0.01423	0.03272	-0.4349	0.6636	0.1747	0.0207	0.9663	0.02973	-0.001423	0.007158	UK Biobank and INTERVAL	eo_p_N172378_narrow_form.txt.common	http://www.bloodcellgenetics.org/	Percentage of white cells that are eosinophils	Cardiovascular & Respiratory
Pulse wave Arterial Stiffness index	118469	NA	NA	-0.02961	0.0687	-0.431	0.6664	0.02122	0.004341	1.013	0.007565	0.004699	0.00547	UK Biobank	21021_raw.txt	https://docs.google.com/spreadsheets/d/1kvPoupSzsSFBNSztMzl04xMoSC3Kcx3CrjVf4yBmESU/edit?ts=5b5f17db#gid=227859291	PHESANT Transformation:21021_0|| CONTINUOUS MAIN || CONTINUOUS || ||-Notes:The time between peaks of the waveform (the peak-to-peak time) is divided into the persons height to obtain the Stiffness Index. This value was calculated outside the Assessment Centre visit as the participant height was not known until after the stiffness device had been used.-Variable type:continuous_raw	Cardiovascular & Respiratory
Plateletcrit	173508	NA	NA	0.01135	0.02659	0.4268	0.6695	0.1982	0.01779	1.035	0.02835	0.0006765	0.006356	UK Biobank and INTERVAL	pct_N164339_narrow_form.txt.common	http://www.bloodcellgenetics.org/	Volume fraction of blood occupied by platelets	Cardiovascular & Respiratory
Corneal resistance factor (left)	76510	NA	NA	-0.01361	0.03189	-0.4266	0.6696	0.1481	0.01241	1.033	0.0116	0.001773	0.005222	UK Biobank	5265_raw.txt	https://docs.google.com/spreadsheets/d/1kvPoupSzsSFBNSztMzl04xMoSC3Kcx3CrjVf4yBmESU/edit?ts=5b5f17db#gid=227859291	PHESANT Transformation:5265_0|| CONTINUOUS MAIN || CONTINUOUS || ||-Notes:corneal resistance factor for left eye-Variable type:continuous_raw	Skeletal, Muscular, & Neurological
Mean corpuscular hemoglobin	173498	NA	NA	-0.0117	0.02762	-0.4237	0.6718	0.2235	0.02887	1.02	0.04662	0.003359	0.007277	UK Biobank and INTERVAL	mch_N172332_narrow_form.txt.common	http://www.bloodcellgenetics.org/	Average mass of hemoglobin per red cell	Cardiovascular & Respiratory
Platelet distribution width	173509	NA	NA	-0.0182	0.04299	-0.4234	0.672	0.1666	0.022	0.9955	0.03312	0.01224	0.00911	UK Biobank and INTERVAL	pdw_N164433_narrow_form.txt.common	http://www.bloodcellgenetics.org/	The spread of the platelet volume distribution. Note that Sysmex and Coulter use different statistics to measure spread.	Cardiovascular & Respiratory
Bread intake	353030	NA	NA	-0.013	0.03095	-0.4199	0.6746	0.04771	0.002732	1.004	0.009076	-0.004783	0.005784	UK Biobank	1438_raw.txt	https://docs.google.com/spreadsheets/d/1kvPoupSzsSFBNSztMzl04xMoSC3Kcx3CrjVf4yBmESU/edit?ts=5b5f17db#gid=227859291	PHESANT Transformation:1438_0|| INTEGER || reassignments: -1=NA|-3=NA|-10=NA || CONTINUOUS || ||-Notes:ACE touchscreen question How many slices of bread do you eat each WEEK? The following checks were performed: If answer If answer > 250 then rejected If answer > 50 then participant asked to confirm If the participant activated the Help button they were shown the message: For other types of bread…	Exercise, Nutrition, & Metabolism
Albumin	367192	367192	NA	-0.01092	0.02648	-0.4123	0.6801	0.1161	0.008574	1.282	0.04466	0.01223	0.00738	UK Biobank (EUR)	biomarkers-30600-both_sexes-irnt.tsv.bgz	https://pan-ukb-us-east-1.s3.amazonaws.com/sumstats_flat_files/biomarkers-30600-both_sexes-irnt.tsv.bgz	EUR: biomarkers : 30600 : Biological samples > Assay results > Blood assays > Blood biochemistry	Exercise, Nutrition, & Metabolism
Non-butter spread type details: Other low or reduced fat spread	190094	19035	171059	0.0338	0.08208	0.4118	0.6805	0.0115	0.002801	0.9956	0.007102	0.001383	0.005901	UK Biobank	binary.2654_8.txt	https://docs.google.com/spreadsheets/d/1kvPoupSzsSFBNSztMzl04xMoSC3Kcx3CrjVf4yBmESU/edit?ts=5b5f17db#gid=227859291	PHESANT Transformation:2654_0 || CAT-SINGLE || CAT-SINGLE-BINARY-VAR: 8 || Inc(>=10): 8(19035) ||-Notes:ACE touchscreen question What type of spread do you mainly use? If the participant activated the Help button they were shown the message: If you use more than one type of spread, please select the one that you use the most. If you are unsure, select Do not know. ~F2654~ was collected from parti…	Exercise, Nutrition, & Metabolism
Spherical power (right)	77983	NA	NA	0.01235	0.03066	0.4029	0.6871	0.2683	0.01576	1.057	0.01201	0.01331	0.00668	UK Biobank	5084_raw.txt	https://docs.google.com/spreadsheets/d/1kvPoupSzsSFBNSztMzl04xMoSC3Kcx3CrjVf4yBmESU/edit?ts=5b5f17db#gid=227859291	PHESANT Transformation:5084_0|| CONTINUOUS MAIN || CONTINUOUS || ||-Notes:This is the spherical power of refractometry results for the right eye (0.00 indicates none)-Variable type:continuous_raw	Skeletal, Muscular, & Neurological
Diagnoses - main ICD10: J44 Other chronic obstructive pulmonary disease	361194	1531	359663	0.03039	0.07664	0.3965	0.6917	0.007338	0.00145	0.9988	0.006912	0.001541	0.00591	UK Biobank	categorical.J44.txt	https://docs.google.com/spreadsheets/d/1kvPoupSzsSFBNSztMzl04xMoSC3Kcx3CrjVf4yBmESU/edit?ts=5b5f17db#gid=227859291	PHESANT Transformation:NA-Notes:NA-Variable type:categorical-Phenotype ID:J44	Cardiovascular & Respiratory
Vascular/heart problems diagnosed by doctor: Heart attack	360420	8288	352132	0.01527	0.03894	0.3922	0.6949	0.01937	0.00174	1.011	0.008077	0.01286	0.005139	UK Biobank	binary.6150_1.txt	https://docs.google.com/spreadsheets/d/1kvPoupSzsSFBNSztMzl04xMoSC3Kcx3CrjVf4yBmESU/edit?ts=5b5f17db#gid=227859291	PHESANT Transformation:6150_0 || CAT-MUL-BINARY-VAR 1 || NO_NAN Remove NA participants 180 || Removed 594 examples != 1 but with missing value (<0) || sample 352132/8288(360420) ||-Notes:ACE touchscreen question Has a doctor ever told you that you have had any of the following conditions? (You can select more than one answer) The following checks were performed: If code -7 was selected, then no a…	Cardiovascular & Respiratory
Mean corpuscular haemoglobin	350472	NA	NA	-0.009702	0.0248	-0.3912	0.6957	0.1685	0.01778	1.141	0.05641	0.0007946	0.008015	UK Biobank	30050_raw.txt	https://docs.google.com/spreadsheets/d/1kvPoupSzsSFBNSztMzl04xMoSC3Kcx3CrjVf4yBmESU/edit?ts=5b5f17db#gid=227859291	PHESANT Transformation:30050_0|| CONTINUOUS MAIN || CONTINUOUS || ||-Notes:Result of Mean Corpuscular Haemoglobin assay, performed on blood sample, obtained from UK Biobank assessment centre visit.-Variable type:continuous_raw	Cardiovascular & Respiratory
Disorders of lens	361194	17076	344118	0.02178	0.05705	0.3818	0.7026	0.0157	0.001826	1.012	0.007889	0.002918	0.006727	UK Biobank	categorical.H7_LENS.txt	https://docs.google.com/spreadsheets/d/1kvPoupSzsSFBNSztMzl04xMoSC3Kcx3CrjVf4yBmESU/edit?ts=5b5f17db#gid=227859291	PHESANT Transformation:NA-Notes:NA-Variable type:categorical-Phenotype ID:H7_LENS	Skeletal, Muscular, & Neurological
Folate	51453	NA	NA	-0.02605	0.06918	-0.3765	0.7065	0.03971	0.009486	0.9993	0.006593	-0.001202	0.005147	UK Biobank	100014_raw.txt	https://docs.google.com/spreadsheets/d/1kvPoupSzsSFBNSztMzl04xMoSC3Kcx3CrjVf4yBmESU/edit?ts=5b5f17db#gid=227859291	PHESANT Transformation:100014_0|| CONTINUOUS MAIN || CONTINUOUS || ||-Notes:Folate. Estimated intake, based on food and beverage consumption yesterday, excluding any supplements.-Variable type:continuous_raw	Exercise, Nutrition, & Metabolism
Treatment/medication code: bendrofluazide	361141	1922	359219	0.03748	0.1016	0.3688	0.7122	0.006226	0.001443	0.9935	0.006653	-0.00278	0.006806	UK Biobank	binary.20003_1140866122.txt	https://docs.google.com/spreadsheets/d/1kvPoupSzsSFBNSztMzl04xMoSC3Kcx3CrjVf4yBmESU/edit?ts=5b5f17db#gid=227859291	PHESANT Transformation:20003_0 || CAT-MUL-BINARY-VAR 1140866122 || Indicator name x137_0_0 || Remove indicator var NAs: 53 || Remove indicator var <0: 0 || Removed 0 examples != 1140866122 but with missing value (<0) || sample 359219/1922(361141) ||-Notes:Code for treatment Negative codes indicate free-text entry.-Variable type:binary	Medications
Transport type for commuting to job workplace: Walk	190832	30287	160545	0.02039	0.05547	0.3676	0.7131	0.01695	0.002788	0.9976	0.006629	-0.001554	0.005417	UK Biobank	binary.6143_2.txt	https://docs.google.com/spreadsheets/d/1kvPoupSzsSFBNSztMzl04xMoSC3Kcx3CrjVf4yBmESU/edit?ts=5b5f17db#gid=227859291	PHESANT Transformation:6143_0 || CAT-MUL-BINARY-VAR 2 || NO_NAN Remove NA participants 170220 || Removed 142 examples != 2 but with missing value (<0) || sample 160545/30287(190832) ||-Notes:ACE touchscreen question What types of transport do you use to get to and from work? (You can select more than one answer) The following checks were performed: If code -7 was selected, then no additional choi…	Work & Education
Own or rent accommodation lived in: Rent - from private landlord or letting agency	356340	9453	346887	0.0307	0.08357	0.3674	0.7133	0.006578	0.00139	1.003	0.00708	0.005396	0.006554	UK Biobank	binary.680_4.txt	https://docs.google.com/spreadsheets/d/1kvPoupSzsSFBNSztMzl04xMoSC3Kcx3CrjVf4yBmESU/edit?ts=5b5f17db#gid=227859291	PHESANT Transformation:680_0 || CAT-SINGLE || CAT-SINGLE-BINARY-VAR: 4 || Inc(>=10): 4(9453) ||-Notes:ACE touchscreen question Do you own or rent the accommodation that you live in? If the participant activated the Help button they were shown the message: Please select: - Own outright if you or someone in your household owns the accommodation that you live in. - Own with mortagage if you or someo…	Environment
Ankle spacing width (right)	114614	NA	NA	-0.01022	0.02849	-0.3587	0.7198	0.2907	0.01625	1.055	0.01327	0.008358	0.006527	UK Biobank	4119_raw.txt	https://docs.google.com/spreadsheets/d/1kvPoupSzsSFBNSztMzl04xMoSC3Kcx3CrjVf4yBmESU/edit?ts=5b5f17db#gid=227859291	PHESANT Transformation:4119_0|| CONTINUOUS MAIN || CONTINUOUS || ||-Notes:Right ankle width as indicated by the spacing between measurement transducer pads on heel-Variable type:continuous_raw	Skeletal, Muscular, & Neurological
Non-cancer illness code, self-reported: glaucoma	361141	3786	357355	-0.01827	0.05243	-0.3485	0.7274	0.01206	0.001651	1.011	0.007999	0.01081	0.00538	UK Biobank	binary.20002_1277.txt	https://docs.google.com/spreadsheets/d/1kvPoupSzsSFBNSztMzl04xMoSC3Kcx3CrjVf4yBmESU/edit?ts=5b5f17db#gid=227859291	PHESANT Transformation:20002_0 || CAT-MUL-BINARY-VAR 1277 || Indicator name x135_0_0 || Remove indicator var NAs: 53 || Remove indicator var <0: 0 || Removed 0 examples != 1277 but with missing value (<0) || sample 357355/3786(361141) ||-Notes:Code for non-cancer illness. If the participant was uncertain of the type of illness they had had, then they described it to the interviewer (a trained nur…	Skeletal, Muscular, & Neurological
Retinal detachments and breaks	361194	3043	358151	-0.01837	0.05322	-0.3452	0.7299	0.008441	0.00159	1.003	0.007302	0.0009164	0.005371	UK Biobank	categorical.H7_RETINALDETACH.txt	https://docs.google.com/spreadsheets/d/1kvPoupSzsSFBNSztMzl04xMoSC3Kcx3CrjVf4yBmESU/edit?ts=5b5f17db#gid=227859291	PHESANT Transformation:NA-Notes:NA-Variable type:categorical-Phenotype ID:H7_RETINALDETACH	Skeletal, Muscular, & Neurological
Hair colour (natural, before greying): Blonde	360270	41178	319092	-0.008485	0.02459	-0.3451	0.73	0.09921	0.01792	1.133	0.07983	-0.004376	0.006778	UK Biobank	binary.1747_1.txt	https://docs.google.com/spreadsheets/d/1kvPoupSzsSFBNSztMzl04xMoSC3Kcx3CrjVf4yBmESU/edit?ts=5b5f17db#gid=227859291	PHESANT Transformation:1747_0 || CAT-SINGLE || CAT-SINGLE-BINARY-VAR: 1 || Inc(>=10): 1(41178) ||-Notes:ACE touchscreen question What best describes your natural hair colour? (If your hair colour is grey, the colour before you went grey) If the participant activated the Help button they were shown the message: If you are unsure, please select the colour closest to your natural adult hair colour o…	Skeletal, Muscular, & Neurological
Englyst dietary fibre	51453	NA	NA	-0.02619	0.07602	-0.3446	0.7304	0.04379	0.009196	1.006	0.006707	0.004055	0.005552	UK Biobank	100009_raw.txt	https://docs.google.com/spreadsheets/d/1kvPoupSzsSFBNSztMzl04xMoSC3Kcx3CrjVf4yBmESU/edit?ts=5b5f17db#gid=227859291	PHESANT Transformation:100009_0|| CONTINUOUS MAIN || CONTINUOUS || ||-Notes:Englyst dietary fibre. Estimated intake, based on food and beverage consumption yesterday, excluding any supplements.-Variable type:continuous_raw	Exercise, Nutrition, & Metabolism
Treatment/medication code: doxazosin	361141	4043	357098	-0.03086	0.09147	-0.3373	0.7359	0.008046	0.001573	1.008	0.007272	0.009474	0.007263	UK Biobank	binary.20003_1140879778.txt	https://docs.google.com/spreadsheets/d/1kvPoupSzsSFBNSztMzl04xMoSC3Kcx3CrjVf4yBmESU/edit?ts=5b5f17db#gid=227859291	PHESANT Transformation:20003_0 || CAT-MUL-BINARY-VAR 1140879778 || Indicator name x137_0_0 || Remove indicator var NAs: 53 || Remove indicator var <0: 0 || Removed 0 examples != 1140879778 but with missing value (<0) || sample 357098/4043(361141) ||-Notes:Code for treatment Negative codes indicate free-text entry.-Variable type:binary	Medications
[truncated: 107 more rows]
