# Supplementary material for: Genetic architecture distinguishes tinnitus from hearing loss
Source: Nat Commun. 2024 Jan 19;15:614. doi: 10.1038/s41467-024-44842-x (PMC10799010; doi:10.1038/s41467-024-44842-x)
Supplement: Supplementary file 22 — Supplementary Data 19 [file 41467_2024_44842_MOESM22_ESM.xlsx]

## Sheet: 19 gSEM datasets
Supplementary Data 19. Datasets included in genomic structural equation modeling (gSEM) analysis for tinnitus, hearing difficulty, and psychiatric and health-related traits
A. Contributing cohorts for hearing-related and psychiatric conditions (selected from the Psychiatric Genomics Consortium; https://pgc.unc.edu/for-researchers/download-results/)
Trait	Abbreviation	Data Source	Cases	Controls	Total N	References	GWAS data file name
Tinnitus	TIN	UKB, MVP	NA	NA	482031	This paper	ukbbcoding3_related_nocov_mvp_eur_broad_nov17_2020.tbl.gz
Hearing difficulty	HD	UKB, MVP	175838	314624	490462	PMID: 31564434; This paper	ukbb_hd_mvp_hearing_dec17_2022.tbl.fuma.gz
Attention-deficit/hyperactivity disorder	ADHD	PGC	19099	34194	53293	PMID: 30478444	adhd_eur_jun2017.gz
Alcohol dependence	ALCH	PGC	11569	34999	46568	PMID: 30482948	pgc_alcdep.eur_discovery.aug2018_release.txt.gz
Anorexia nervosa	AN	PGC	16992	55525	72517	PMID: 31308545	pgcAN2.2019-07.vcf.tsv.gz
Autism spectrum disorder	ASD	PGC	18382	27969	46351	PMID: 30804558	iPSYCH-PGC_ASD_Nov2017.gz
Major depressive disorder	MDD	PGC	170756	329443	500199	PMID: 30718901	PGC_UKB_depression_genome-wide.txt
Post-traumatic stress disorder	PTSD	PGC	NA	NA	182199	PMID: 34865855	eur_PTSD_Continuous_m0_pcs_alldata_may8_2020.fuma.gz
Obsessive compulsive disorder	OCD	PGC	2688	7037	9725	PMID: 28761083	ocd_aug2017.gz
Bipolar disorder	BP	PGC	20352	31358	51710	PMID: 31043756	daner_PGC_BIP32b_mds7a_0416a.gz
Schizophrenia	SCZ	PGC	67390	94015	161405	PMID: 35396580	PGC3_SCZ_wave3_public.v2.tsv.gz
Tourette's syndrome	TS	PGC	4819	9488	14307	PMID: 30818990	TS_Oct2018.gz
B. Contributing cohorts for health-related traits (selected from LD Hub)
Trait	Abbreviation	Data Source	Cases	Controls	Total N	References	GWAS data file name	Trait (original variable, LD Hub)	PMID Reference for prevalence
Subjective Well Being	SWB	LD Hub	NA	NA	298420	PMID: 27089181	SWB_Full.txt.gz	Subjective well being	27089181
Neuroticism	NEUR	LD Hub	NA	NA	160671	PMID: 24828478	GPC-2.NEUROTICISM.full.txt	Neuroticism	24828478
Neck or shoulder pain	PAIN1	LD Hub	82120	278271	360391	http://www.nealelab.is/uk-biobank/	6159_3.ldsc.imputed_v3.both_sexes.tsv.bgz	Pain type(s) experienced in last month: Neck or shoulder pain	32246137
No medication used	MED1	LD Hub	198043	159041	357084	http://www.nealelab.is/uk-biobank/	6154_100.ldsc.imputed_v3.both_sexes.tsv.bgz	Medication for pain relief_ constipation_ heartburn: None of the above	31015401
Number of self-reported non-cancer illnesses	ILLN	LD Hub	NA	NA	361141	http://www.nealelab.is/uk-biobank/	135.ldsc.imputed_v3.both_sexes.tsv.bgz	Number of self-reported non-cancer illnesses	28641372
Number of treatments/medications taken	TXN	LD Hub	NA	NA	361141	http://www.nealelab.is/uk-biobank/	137.ldsc.imputed_v3.both_sexes.tsv.bgz	Number of treatments/medications taken	25826379
Self-reported migraine	MIG	LD Hub	10647	350494	361141	http://www.nealelab.is/uk-biobank/	20002_1265.ldsc.imputed_v3.both_sexes.tsv.bgz	Non-cancer illness code_ self-reported: migraine	27013237, 31226929
Paracetamol use	MED2	LD Hub	77936	279148	357084	http://www.nealelab.is/uk-biobank/	6154_3.ldsc.imputed_v3.both_sexes.tsv.bgz	Medication for pain relief_ constipation_ heartburn: Paracetamol	NA
No illness injury or bereavement in the last two years	STRESS	LD Hub	201851	156985	358836	http://www.nealelab.is/uk-biobank/	6145_100.ldsc.imputed_v3.both_sexes.tsv.bgz	Illness_ injury_ bereavement_ stress in last 2 years: None of the above	33062207
No pain in the last two months	PAIN2	LD Hub	145514	214877	360391	http://www.nealelab.is/uk-biobank/	6159_100.ldsc.imputed_v3.both_sexes.tsv.bgz	Pain type(s) experienced in last month: None of the above	31194737
Frequency of tiredness / lethargy in last 2 weeks	TIRED	LD Hub	NA	NA	350580	http://www.nealelab.is/uk-biobank/	2080.ldsc.imputed_v3.both_sexes.tsv.bgz	Frequency of tiredness / lethargy in last 2 weeks	28194004, 21794183
Sleep duration	SLEEP	LD Hub	NA	NA	359020	http://www.nealelab.is/uk-biobank/	1160.ldsc.imputed_v3.both_sexes.tsv.bgz	Sleep duration	30846698, 31881028
Long-standing illness, disability, or infirmity	LILL	LD Hub	114798	238000	352798	http://www.nealelab.is/uk-biobank/	2188.ldsc.imputed_v3.both_sexes.tsv.bgz	Long-standing illness_ disability or infirmity	34629060
Abbreviations: MVP, Million Veteran Program; PGC, Psychiatric Genomics Consortium; UKB, United Kingdom Biobank
