# Supplementary material for: Genetic architecture distinguishes tinnitus from hearing loss
Source: Nat Commun. 2024 Jan 19;15:614. doi: 10.1038/s41467-024-44842-x (PMC10799010; doi:10.1038/s41467-024-44842-x)
Supplement: Supplementary file 23 — Supplementary Data 20 [file 41467_2024_44842_MOESM23_ESM.xlsx]

## Sheet: 20 gSEM Modelfit
Supplementary Data 20. gSEM confirmatory model fit for tinnitus and hearing difficulty
A. Tinnitus, hearing difficulty, and 10 psychiatric disorders
CFA informed by	df	AIC	CFI	SRMR
Common Factor	54	1048.59	0.680336	0.151122
2 Factor EFA	52	1049.84	0.680587	0.137742
3 Factor EFA	51	736.458	0.786417	0.11282
4 Factor EFA	48	400.325	0.900943	0.105256
B. Tinnitus and 13 health-related traits
CFA informed by	df	AIC	CFI	SRMR
Common Factor	77	2510.56	0.930374	0.105327
2 Factor EFA	75	2123.86	0.941757	0.0868289
3 Factor EFA	71	1397.91	0.963133	0.0798153
4 Factor EFA	70	603.289	0.986433	0.0707011
5 Factor EFA	did not converge
Abbreviations: CFA, confirmatory factor analysis; EFA, exploratory factor analysis; df, degrees of freedom; AIC, Aikake Information Criterion; CFI, Comparative Fit Index; SRMR, Standardized Root Mean Square.
aCFA estimates are based on genetic correlations from LDSC using even numbered autosomes. CFA Models were informed by EFA on LDSC-derived genetic correlations using odd numbered autosomes.
